# Supplementary material for: Crystal structure of chain silicate Cs3LuSi3O9
Source: Acta Crystallogr E Crystallogr Commun. 2021 Nov 4;77(Pt 12):1239–42. doi: 10.1107/S2056989021011439 (PMC8647736; doi:10.1107/S2056989021011439)
Supplement: Supplementary file 1 [file e-77-01239-sup1.cif]

##############################################################################
#                                                                            #
# This CIF contains the data in a paper accepted for publication in          #
# Acta Crystallographica Section E. It conforms to the requirements of       #
# Notes for Authors for Acta Crystallographica Section E, and has been       #
# peer reviewed under the auspices of the IUCr Commission on Journals.       #
#                                                                            #
# Full details of the Crystallographic Information File format               #
# are given in the paper "The Crystallographic Information File (CIF):       #
# a New Standard Archive File for Crystallography" by S. R. Hall, F. H.      #
# Allen and I. D. Brown [Acta Cryst. (1991), A47, 655-685].                  #
#                                                                            #
# The current version of the core CIF dictionary is obtainable from          #
# ftp://ftp.iucr.org/pub/cif_core.dic.                                       #
#                                                                            #
# Software is freely available for graphical display of the structure(s)     #
# in this CIF. For information consult the CIF software page                 #
# http://www.iucr.org/resources/cif/software.                                #
#                                                                            #
# This file may be used for bona fide research purposes within the           #
# scientific community so long as proper attribution is given to the journal # 
# article from which it was obtained.                                        #
#                                                                            #
##############################################################################
data_global
_audit_creation_method     'APEX3 v2018.1-0'
_journal_date_recd_electronic     2021-10-18
_journal_date_accepted     2021-10-29
_journal_name_full     'Acta Crystallographica, Section E'
_journal_year     2021
_journal_volume     77
_journal_issue     12
_journal_page_first     1
_journal_page_last     0
_journal_paper_category     GI
_journal_paper_doi     10.1107/S2056989021011439
_journal_coeditor_code     CQ2049
_publ_contact_author_name     'Hisanori Yamane'
_publ_contact_author_address
;
Institute of Multidisciplinary Research for Advanced Materials
Tohoku University
2-1-1 Katahira, Aoba-ku, Sendai
980-8577, Japan
;
_publ_contact_author_email     'hisanori.yamane.a1@tohoku.ac.jp'
_publ_contact_author_fax     '+81/22/217-5813'
_publ_contact_author_phone     '+81/22/217-5813'
_publ_section_title
;
Crystal structure of chain silicate Cs~3~LuSi~3~O~9~
;
loop_
    _publ_author_name
    _publ_author_footnote
    _publ_author_address
    'Kimura, Hiromitsu' .
;
Inorganic Materials Laboratory,
Science & Innovation Center, Mitsubishi Chemical Corporation,
1000 Kamoshida-cho, Aoba-ku,
Yokohama-shi
Kanagawa
227-8502
Japan
;
    'Yamane, Hisanori' .
;
Institute of Multidisciplinary Research for Advanced Material,
Tohoku University,
2-1-1 Katahira, Aoba-ku,
Sendai
Miyagi
980-8577,
Japan
;
_publ_section_synopsis
;
Caesium lutetium(III) silicate, Cs~3~LuSi~3~O~9~, is a sechser single-chain
silicate in which [Si~6~O~18~]^12-^ chains are linked together <i>via</i>
octahedrally coordinated Lu^3+^ ions, generating a three-dimensional
framework structure. Cs^+^ ions reside in the voids in the framework.
;
data_I
_chemical_name_systematic
;
Tricaesium lutetium trisilicate
;
_chemical_name_common     'caesium lutetium silicate'
_chemical_formula_moiety     ?
_chemical_formula_sum     'Cs3 Lu O9 Si3'
_chemical_formula_iupac     'Cs3 Lu Si3 O9'
_chemical_formula_weight     801.97
_chemical_melting_point     ?
_chemical_absolute_configuration     ?
_space_group_crystal_system     orthorhombic
_space_group_name_H-M_alt     'P n a 21'
_space_group_name_Hall     'P 2c -2n'
loop_
    _space_group_symop_operation_xyz
    'x, y, z'
    '-x, -y, z+1/2'
    'x+1/2, -y+1/2, z'
    '-x+1/2, y+1/2, z+1/2'
_cell_length_a     13.3322(3)
_cell_length_b     6.8618(2)
_cell_length_c     12.2313(3)
_cell_angle_alpha     90
_cell_angle_beta     90
_cell_angle_gamma     90
_cell_volume     1118.95(5)
_cell_formula_units_Z     4
_cell_measurement_reflns_used     351
_cell_measurement_theta_min     3.0564
_cell_measurement_theta_max     31.4329
_cell_measurement_temperature     300.(2)
_exptl_crystal_description     prismatic
_exptl_crystal_colour     'translucent colourless'
_exptl_crystal_size_max     0.091
_exptl_crystal_size_mid     0.045
_exptl_crystal_size_min     0.032
_exptl_crystal_density_diffrn     4.761
_exptl_crystal_density_meas     ?
_exptl_crystal_density_method     'not measured'
_exptl_crystal_F_000     1400
_exptl_absorpt_coefficient_mu     18.790
_exptl_absorpt_correction_type     multi-scan
_exptl_absorpt_process_details
;
(SADABS; Bruker, 2018)
;
_exptl_absorpt_correction_T_min     0.39
_exptl_absorpt_correction_T_max     0.58
_exptl_special_details
;
;
_diffrn_ambient_temperature     300.(2)
_diffrn_source     'micro focus sealed tube'
_diffrn_radiation_type     MoK\a
_diffrn_radiation_wavelength     0.71073
_diffrn_measurement_device_type     'Bruker APEXII CCD'
_diffrn_measurement_method     '\f and \w scans'
_diffrn_detector_area_resol_mean     7.3910
_diffrn_reflns_number     24311
_diffrn_reflns_av_R_equivalents     0.0337
_diffrn_reflns_av_unetI/netI     0.0282
_diffrn_reflns_theta_min     3.06
_diffrn_reflns_theta_max     29.58
_diffrn_reflns_theta_full     29.58
_diffrn_measured_fraction_theta_max     0.998
_diffrn_measured_fraction_theta_full     0.998
_diffrn_reflns_limit_h_min     -18
_diffrn_reflns_limit_h_max     18
_diffrn_reflns_limit_k_min     -9
_diffrn_reflns_limit_k_max     9
_diffrn_reflns_limit_l_min     -16
_diffrn_reflns_limit_l_max     16
_refine_special_details
;
Refined as a two-component inversion twin.
;
_reflns_number_total     3094
_reflns_number_gt     3085
_reflns_threshold_expression     'I > 2\s(I)'
_refine_ls_structure_factor_coef     Fsqd
_refine_ls_matrix_type     full
_refine_ls_R_factor_all     0.0145
_refine_ls_R_factor_gt     0.0144
_refine_ls_wR_factor_gt     0.0356
_refine_ls_wR_factor_ref     0.0356
_refine_ls_goodness_of_fit_ref     1.113
_refine_ls_restrained_S_all     1.113
_refine_ls_number_reflns     3094
_refine_ls_number_parameters     147
_refine_ls_number_restraints     1
_refine_ls_number_constraints     ?
_refine_ls_hydrogen_treatment     undef
_refine_ls_weighting_scheme     calc
_refine_ls_weighting_details
                           'w=1/[\s^2^(Fo^2^)+2.7745P] where P=(Fo^2^+2Fc^2^)/3'
_refine_ls_shift/su_max     0.000
_refine_ls_shift/su_mean     0.000
_refine_diff_density_max     1.867
_refine_diff_density_min     -1.179
_refine_ls_extinction_method
;
SHELXL2017/1 (Sheldrick 2015b)
;
_refine_ls_extinction_coef     0.00160(14)
_refine_ls_abs_structure_details
;
Refined as an inversion twin
;
_refine_ls_abs_structure_Flack     0.031(8)
loop_
    _atom_type_symbol
    _atom_type_description
    _atom_type_scat_dispersion_real
    _atom_type_scat_dispersion_imag
    _atom_type_scat_source
    O O 0.0106 0.0060 'International Tables Vol C Tables 4.2.6.8 and 6.1.1.4'
    Si Si 0.0817 0.0704 'International Tables Vol C Tables 4.2.6.8 and 6.1.1.4'
    Cs Cs -0.3680 2.1192 'International Tables Vol C Tables 4.2.6.8 and 6.1.1.4'
    Lu Lu -0.4720 5.8584 'International Tables Vol C Tables 4.2.6.8 and 6.1.1.4'
_computing_data_collection
;
<i>BIS</i> (Bruker, 2018)
;
_computing_cell_refinement
;
APEX3 (Bruker, 2018)
;
_computing_data_reduction
;
SAINT (Bruker, 2018)
;
_computing_structure_solution
;
<i>SHELXT2014/5</i> (Sheldrick, 2015a)
;
_computing_structure_refinement
;
<i>SHELXL2014/7</i> (Sheldrick, 2015b)
;
_computing_molecular_graphics
;
<i>VESTA</i> (Momma & Izumi, 2011)
;
_computing_publication_material
;
publCIF (Westrip, 2010)
;
loop_
    _atom_site_type_symbol
    _atom_site_label
    _atom_site_fract_x
    _atom_site_fract_y
    _atom_site_fract_z
    _atom_site_U_iso_or_equiv
    _atom_site_adp_type
    _atom_site_calc_flag
    _atom_site_occupancy
    _atom_site_disorder_assembly
    _atom_site_disorder_group
    Cs Cs1 0.06219(4) 0.10542(6) 0.71151(4) 0.02535(10) Uani d 1 . .
    Cs Cs2 0.16894(3) 0.05816(7) 0.42547(4) 0.02637(11) Uani d 1 . .
    Cs Cs3 0.17391(3) 0.55846(6) 0.28251(3) 0.02153(9) Uani d 1 . .
    Lu Lu1 0.04370(2) 0.34863(3) 0.03915(2) 0.00583(6) Uani d 1 . .
    Si Si1 0.28028(11) 0.1098(2) 0.08655(12) 0.0070(2) Uani d 1 . .
    Si Si2 0.38805(11) 0.3492(2) 0.49763(13) 0.0064(2) Uani d 1 . .
    Si Si3 0.41034(10) 0.1056(2) 0.29080(12) 0.0068(2) Uani d 1 . .
    O O1 0.0020(3) 0.3178(6) 0.2170(3) 0.0118(7) Uani d 1 . .
    O O2 0.0386(3) 0.0346(6) -0.0005(4) 0.0113(7) Uani d 1 . .
    O O3 0.0643(3) 0.4213(6) 0.8652(3) 0.0144(8) Uani d 1 . .
    O O4 0.0722(3) 0.6662(6) 0.0659(3) 0.0122(8) Uani d 1 . .
    O O5 0.2041(3) 0.2910(6) 0.0854(4) 0.0133(8) Uani d 1 . .
    O O6 0.2752(3) 0.4080(5) 0.5419(4) 0.0138(7) Uani d 1 . .
    O O7 0.3124(3) 0.0510(6) 0.2136(3) 0.0123(7) Uani d 1 . .
    O O8 0.3669(3) 0.2855(6) 0.3688(3) 0.0099(7) Uani d 1 . .
    O O9 0.3794(3) 0.1463(6) 0.0142(3) 0.0137(9) Uani d 1 . .
loop_
    _atom_site_aniso_label
    _atom_site_aniso_U_11
    _atom_site_aniso_U_22
    _atom_site_aniso_U_33
    _atom_site_aniso_U_12
    _atom_site_aniso_U_13
    _atom_site_aniso_U_23
    Cs1 0.0370(2) 0.01343(17) 0.0257(2) 0.00434(16) -0.01766(18) -0.00375(16)
    Cs2 0.02074(19) 0.0252(2) 0.0331(2) -0.00933(15) 0.00863(16) -0.00168(17)
    Cs3 0.01763(17) 0.0304(2) 0.01654(17) 0.00004(14) -0.00250(13) -0.00726(16)
    Lu1 0.00583(9) 0.00579(9) 0.00586(9) -0.00008(6) 0.00064(8) 0.00022(8)
    Si1 0.0049(6) 0.0097(6) 0.0063(6) -0.0004(5) -0.0006(5) -0.0016(5)
    Si2 0.0071(6) 0.0052(6) 0.0069(5) 0.0001(4) 0.0003(5) -0.0005(5)
    Si3 0.0076(6) 0.0080(6) 0.0047(6) 0.0004(5) -0.0004(5) -0.0005(5)
    O1 0.0123(17) 0.0161(17) 0.0070(16) 0.0002(15) 0.0029(15) 0.0011(15)
    O2 0.0087(16) 0.0064(16) 0.0189(18) 0.0019(13) 0.0002(15) -0.0011(15)
    O3 0.023(2) 0.0113(17) 0.0088(18) -0.0047(16) 0.0032(16) 0.0011(15)
    O4 0.020(2) 0.0069(17) 0.0092(18) 0.0002(14) 0.0028(14) 0.0005(13)
    O5 0.0085(17) 0.0122(17) 0.019(2) 0.0029(14) -0.0036(14) -0.0031(16)
    O6 0.0117(16) 0.0112(15) 0.0186(18) -0.0005(13) 0.0073(18) -0.007(2)
    O7 0.0124(17) 0.0167(19) 0.0079(17) -0.0043(14) -0.0009(14) 0.0010(16)
    O8 0.0121(16) 0.0098(16) 0.0077(16) 0.0056(14) -0.0002(14) -0.0013(14)
    O9 0.0071(16) 0.026(2) 0.008(2) -0.0012(15) 0.0023(12) 0.0015(14)
_geom_special_details
;
All esds (except the esd in the dihedral angle between two l.s. planes)
are estimated using the full covariance matrix.  The cell esds are taken
into account individually in the estimation of esds in distances, angles
and torsion angles; correlations between esds in cell parameters are only
used when they are defined by crystal symmetry.  An approximate (isotropic)
treatment of cell esds is used for estimating esds involving l.s. planes.
;
loop_
    _geom_bond_atom_site_label_1
    _geom_bond_atom_site_label_2
    _geom_bond_site_symmetry_2
    _geom_bond_distance
    _geom_bond_publ_flag
    Cs1 O3 . 2.869(4) yes
    Cs1 O4 2_565 2.972(4) yes
    Cs1 O1 2 3.028(4) yes
    Cs1 O8 4_545 3.069(4) yes
    Cs1 O2 2 3.074(5) yes
    Cs1 O7 4 3.485(4) yes
    Cs1 Si2 3_455 3.5115(16) ?
    Cs1 O2 1_556 3.570(5) yes
    Cs1 Si3 4_545 3.5829(15) ?
    Cs1 Si3 4 3.5852(15) ?
    Cs1 Cs3 4_545 3.6383(6) ?
    Cs1 Cs2 . 3.7909(7) ?
    Cs1 Si2 4_545 3.9722(16) ?
    Cs1 Cs3 2_565 3.9977(6) ?
    Cs1 Lu1 2 4.0179(5) ?
    Cs1 O9 4_545 4.044(4) yes
    Cs1 O1 2_565 4.050(4) yes
    Cs1 O6 . 4.084(4) yes
    Cs1 O5 4_545 4.092(4) yes
    Cs1 O7 4_545 4.156(4) yes
    Cs1 Cs2 2 4.1958(7) ?
    Cs1 Si1 4_545 4.2791(15) ?
    Cs1 Si1 4 4.3275(16) ?
    Cs1 Lu1 1_556 4.3481(5) ?
    Cs1 O6 3_455 4.354(4) yes
    Cs2 O2 2 2.980(4) yes
    Cs2 O9 4_545 3.095(4) yes
    Cs2 O6 . 3.130(4) yes
    Cs2 O8 . 3.143(4) yes
    Cs2 O5 4_545 3.170(5) yes
    Cs2 O7 . 3.221(4) yes
    Cs2 Si3 . 3.6301(15) ?
    Cs2 Si2 . 3.6470(15) ?
    Cs2 Si1 4_545 3.7153(16) ?
    Cs2 O3 4_544 3.752(5) yes
    Cs2 O1 . 3.824(4) yes
    Cs2 Cs3 1_545 3.8495(6) ?
    Cs2 Cs3 . 3.8532(7) ?
    Cs2 Si2 3_455 3.8996(15) ?
    Cs2 O4 4_545 3.926(4) yes
    Cs2 O4 2_565 4.106(4) yes
    Cs2 Lu1 2 4.2145(5) ?
    Cs2 O8 3_455 4.224(4) yes
    Cs2 O9 4 4.228(4) yes
    Cs2 Si1 4 4.3209(16) ?
    Cs2 Lu1 4_545 4.3218(5) ?
    Cs2 Si1 . 4.4174(15) ?
    Cs2 Si3 3_455 4.4636(15) ?
    Cs3 O1 . 2.936(4) yes
    Cs3 O9 4 2.983(4) yes
    Cs3 O5 . 3.057(4) yes
    Cs3 O4 . 3.066(4) yes
    Cs3 O3 2_564 3.335(5) yes
    Cs3 O8 . 3.354(4) yes
    Cs3 O6 . 3.599(5) yes
    Cs3 Si3 3_455 3.6912(14) ?
    Cs3 Lu1 . 3.7345(5) ?
    Cs3 Si1 4 3.7851(15) ?
    Cs3 O6 4_554 3.857(5) yes
    Cs3 O7 1_565 3.942(4) yes
    Cs3 O7 . 4.030(4) yes
    Cs3 Si2 4_554 4.0992(16) ?
    Cs3 Si2 . 4.1396(15) ?
    Cs3 Si1 . 4.1512(15) ?
    Cs3 Lu1 2_565 4.3217(5) ?
    Cs3 O5 4 4.349(4) ?
    Cs3 O3 4_554 4.405(5) ?
    Cs3 Si3 . 4.4276(15) ?
    Cs3 O2 4 4.665(4) ?
    Lu1 O3 1_554 2.203(4) yes
    Lu1 O2 . 2.210(4) yes
    Lu1 O9 3_455 2.212(4) yes
    Lu1 O4 . 2.236(4) yes
    Lu1 O5 . 2.247(4) yes
    Lu1 O1 . 2.255(4) yes
    Si1 O5 . 1.606(4) yes
    Si1 O9 . 1.609(4) yes
    Si1 O7 . 1.661(4) yes
    Si1 O6 4_544 1.662(4) yes
    Si2 O4 4_545 1.599(4) yes
    Si2 O2 4 1.605(4) yes
    Si2 O6 . 1.650(4) yes
    Si2 O8 . 1.659(4) yes
    Si3 O3 4_544 1.594(4) yes
    Si3 O1 3 1.608(4) yes
    Si3 O7 . 1.655(4) yes
    Si3 O8 . 1.664(4) yes
loop_
    _geom_angle_atom_site_label_1
    _geom_angle_atom_site_label_2
    _geom_angle_atom_site_label_3
    _geom_angle_site_symmetry_1
    _geom_angle_site_symmetry_3
    _geom_angle
    _geom_angle_publ_flag
    O3 Cs1 O4 . 2_565 89.99(12) ?
    O3 Cs1 O1 . 2 135.45(11) ?
    O4 Cs1 O1 2_565 2 110.40(11) ?
    O3 Cs1 O8 . 4_545 97.28(11) ?
    O4 Cs1 O8 2_565 4_545 159.80(11) ?
    O1 Cs1 O8 2 4_545 52.20(10) ?
    O3 Cs1 O2 . 2 142.44(12) ?
    O4 Cs1 O2 2_565 2 52.85(11) ?
    O1 Cs1 O2 2 2 66.14(11) ?
    O8 Cs1 O2 4_545 2 116.10(11) ?
    O3 Cs1 O7 . 4 47.76(10) ?
    O4 Cs1 O7 2_565 4 80.27(11) ?
    O1 Cs1 O7 2 4 167.63(10) ?
    O8 Cs1 O7 4_545 4 118.38(10) ?
    O2 Cs1 O7 2 4 119.34(11) ?
    O3 Cs1 Si2 . 3_455 115.30(10) ?
    O4 Cs1 Si2 2_565 3_455 26.94(8) ?
    O1 Cs1 Si2 2 3_455 85.11(8) ?
    O8 Cs1 Si2 4_545 3_455 137.25(8) ?
    O2 Cs1 Si2 2 3_455 27.18(8) ?
    O7 Cs1 Si2 4 3_455 104.17(7) ?
    O3 Cs1 O2 . 1_556 57.13(11) ?
    O4 Cs1 O2 2_565 1_556 127.58(10) ?
    O1 Cs1 O2 2 1_556 79.78(10) ?
    O8 Cs1 O2 4_545 1_556 46.44(10) ?
    O2 Cs1 O2 2 1_556 138.69(4) ?
    O7 Cs1 O2 4 1_556 98.89(10) ?
    Si2 Cs1 O2 3_455 1_556 133.55(7) ?
    O3 Cs1 Si3 . 4_545 123.02(9) ?
    O4 Cs1 Si3 2_565 4_545 136.76(8) ?
    O1 Cs1 Si3 2 4_545 26.49(8) ?
    O8 Cs1 Si3 4_545 4_545 27.61(8) ?
    O2 Cs1 Si3 2 4_545 88.50(8) ?
    O7 Cs1 Si3 4 4_545 142.07(7) ?
    Si2 Cs1 Si3 3_455 4_545 110.74(3) ?
    O2 Cs1 Si3 1_556 4_545 67.14(7) ?
    O3 Cs1 Si3 . 4 25.66(9) ?
    O4 Cs1 Si3 2_565 4 73.67(8) ?
    O1 Cs1 Si3 2 4 160.19(8) ?
    O8 Cs1 Si3 4_545 4 118.94(8) ?
    O2 Cs1 Si3 2 4 124.88(8) ?
    O7 Cs1 Si3 4 4 27.02(7) ?
    Si2 Cs1 Si3 3_455 4 100.61(3) ?
    O2 Cs1 Si3 1_556 4 82.67(7) ?
    Si3 Cs1 Si3 4_545 4 146.38(5) ?
    O3 Cs1 Cs3 . 4_545 84.33(9) ?
    O4 Cs1 Cs3 2_565 4_545 140.57(9) ?
    O1 Cs1 Cs3 2 4_545 100.56(8) ?
    O8 Cs1 Cs3 4_545 4_545 59.28(7) ?
    O2 Cs1 Cs3 2 4_545 126.61(7) ?
    O7 Cs1 Cs3 4 4_545 67.16(7) ?
    Si2 Cs1 Cs3 3_455 4_545 145.59(3) ?
    O2 Cs1 Cs3 1_556 4_545 80.65(6) ?
    Si3 Cs1 Cs3 4_545 4_545 75.63(3) ?
    Si3 Cs1 Cs3 4 4_545 85.49(3) ?
    O3 Cs1 Cs2 . . 131.73(8) ?
    O4 Cs1 Cs2 2_565 . 73.65(8) ?
    O1 Cs1 Cs2 2 . 92.56(8) ?
    O8 Cs1 Cs2 4_545 . 113.70(7) ?
    O2 Cs1 Cs2 2 . 50.14(8) ?
    O7 Cs1 Cs2 4 . 84.35(7) ?
    Si2 Cs1 Cs2 3_455 . 64.42(3) ?
    O2 Cs1 Cs2 1_556 . 158.76(6) ?
    Si3 Cs1 Cs2 4_545 . 97.44(3) ?
    Si3 Cs1 Cs2 4 . 107.05(3) ?
    Cs3 Cs1 Cs2 4_545 . 81.354(14) ?
    O3 Cs1 Si2 . 4_545 75.86(9) ?
    O4 Cs1 Si2 2_565 4_545 149.52(9) ?
    O1 Cs1 Si2 2 4_545 66.62(8) ?
    O8 Cs1 Si2 4_545 4_545 22.99(8) ?
    O2 Cs1 Si2 2 4_545 132.67(8) ?
    O7 Cs1 Si2 4 4_545 107.56(7) ?
    Si2 Cs1 Si2 3_455 4_545 143.711(19) ?
    O2 Cs1 Si2 1_556 4_545 23.80(7) ?
    Si3 Cs1 Si2 4_545 4_545 47.22(3) ?
    Si3 Cs1 Si2 4 4_545 99.69(3) ?
    Cs3 Cs1 Si2 4_545 4_545 65.73(2) ?
    Cs2 Cs1 Si2 . 4_545 135.44(3) ?
    O3 Cs1 Cs3 . 2_565 55.21(9) ?
    O4 Cs1 Cs3 2_565 2_565 49.57(8) ?
    O1 Cs1 Cs3 2 2_565 109.01(8) ?
    O8 Cs1 Cs3 4_545 2_565 121.27(7) ?
    O2 Cs1 Cs3 2 2_565 91.10(7) ?
    O7 Cs1 Cs3 4 2_565 82.54(7) ?
    Si2 Cs1 Cs3 3_455 2_565 65.80(3) ?
    O2 Cs1 Cs3 1_556 2_565 78.16(6) ?
    Si3 Cs1 Cs3 4_545 2_565 125.02(3) ?
    Si3 Cs1 Cs3 4 2_565 57.95(2) ?
    Cs3 Cs1 Cs3 4_545 2_565 139.522(15) ?
    Cs2 Cs1 Cs3 . 2_565 123.056(15) ?
    Si2 Cs1 Cs3 4_545 2_565 101.27(2) ?
    O3 Cs1 Lu1 . 2 158.89(9) ?
    O4 Cs1 Lu1 2_565 2 83.27(8) ?
    O1 Cs1 Lu1 2 2 33.77(8) ?
    O8 Cs1 Lu1 4_545 2 83.25(7) ?
    O2 Cs1 Lu1 2 2 33.03(8) ?
    O7 Cs1 Lu1 4 2 148.51(7) ?
    Si2 Cs1 Lu1 3_455 2 56.33(2) ?
    O2 Cs1 Lu1 1_556 2 112.41(7) ?
    Si3 Cs1 Lu1 4_545 2 55.64(2) ?
    Si3 Cs1 Lu1 4 2 156.94(3) ?
    Cs3 Cs1 Lu1 4_545 2 113.351(13) ?
    Cs2 Cs1 Lu1 . 2 65.251(10) ?
    Si2 Cs1 Lu1 4_545 2 100.24(2) ?
    Cs3 Cs1 Lu1 2_565 2 106.540(13) ?
    O3 Cs1 O9 . 4_545 167.84(11) ?
    O4 Cs1 O9 2_565 4_545 99.76(10) ?
    O1 Cs1 O9 2 4_545 47.21(10) ?
    O8 Cs1 O9 4_545 4_545 75.96(9) ?
    O2 Cs1 O9 2 4_545 48.52(9) ?
    O7 Cs1 O9 4 4_545 126.54(9) ?
    Si2 Cs1 O9 3_455 4_545 75.64(6) ?
    O2 Cs1 O9 1_556 4_545 119.97(9) ?
    Si3 Cs1 O9 4_545 4_545 52.85(6) ?
    Si3 Cs1 O9 4 4_545 152.56(7) ?
    Cs3 Cs1 O9 4_545 4_545 83.52(6) ?
    Cs2 Cs1 O9 . 4_545 46.40(6) ?
    Si2 Cs1 O9 4_545 4_545 98.55(6) ?
    Cs3 Cs1 O9 2_565 4_545 136.95(6) ?
    Lu1 Cs1 O9 2 4_545 31.85(6) ?
    O3 Cs1 O1 . 2_565 41.66(10) ?
    O4 Cs1 O1 2_565 2_565 50.75(9) ?
    O1 Cs1 O1 2 2_565 151.28(13) ?
    O8 Cs1 O1 4_545 2_565 138.93(10) ?
    O2 Cs1 O1 2 2_565 103.12(9) ?
    O7 Cs1 O1 4 2_565 40.89(8) ?
    Si2 Cs1 O1 3_455 2_565 77.64(6) ?
    O2 Cs1 O1 1_556 2_565 95.63(9) ?
    Si3 Cs1 O1 4_545 2_565 162.28(6) ?
    Si3 Cs1 O1 4 2_565 23.30(6) ?
    Cs3 Cs1 O1 4_545 2_565 106.68(6) ?
    Cs2 Cs1 O1 . 2_565 100.27(6) ?
    Si2 Cs1 O1 4_545 2_565 116.95(6) ?
    Cs3 Cs1 O1 2_565 2_565 42.79(6) ?
    Lu1 Cs1 O1 2 2_565 133.81(6) ?
    O9 Cs1 O1 4_545 2_565 144.29(8) ?
    O3 Cs1 O6 . . 86.68(10) ?
    O4 Cs1 O6 2_565 . 81.18(11) ?
    O1 Cs1 O6 2 . 134.06(9) ?
    O8 Cs1 O6 4_545 . 117.91(9) ?
    O2 Cs1 O6 2 . 91.97(10) ?
    O7 Cs1 O6 4 . 39.11(9) ?
    Si2 Cs1 O6 3_455 . 92.07(7) ?
    O2 Cs1 O6 1_556 . 129.18(9) ?
    Si3 Cs1 O6 4_545 . 123.58(6) ?
    Si3 Cs1 O6 4 . 65.15(6) ?
    Cs3 Cs1 O6 4_545 . 59.59(6) ?
    Cs2 Cs1 O6 . . 46.65(6) ?
    Si2 Cs1 O6 4_545 . 123.81(7) ?
    Cs3 Cs1 O6 2_565 . 111.38(5) ?
    Lu1 Cs1 O6 2 . 111.84(6) ?
    O9 Cs1 O6 4_545 . 87.65(8) ?
    O1 Cs1 O6 2_565 . 70.04(8) ?
    O3 Cs1 O5 . 4_545 129.64(11) ?
    O4 Cs1 O5 2_565 4_545 120.73(10) ?
    O1 Cs1 O5 2 4_545 73.63(10) ?
    O8 Cs1 O5 4_545 4_545 67.96(10) ?
    O2 Cs1 O5 2 4_545 81.39(9) ?
    O7 Cs1 O5 4 4_545 95.73(9) ?
    Si2 Cs1 O5 3_455 4_545 105.63(7) ?
    O2 Cs1 O5 1_556 4_545 111.55(9) ?
    Si3 Cs1 O5 4_545 4_545 61.28(7) ?
    Si3 Cs1 O5 4 4_545 121.93(6) ?
    Cs3 Cs1 O5 4_545 4_545 46.12(6) ?
    Cs2 Cs1 O5 . 4_545 47.24(6) ?
    Si2 Cs1 O5 4_545 4_545 88.37(7) ?
    Cs3 Cs1 O5 2_565 4_545 170.29(7) ?
    Lu1 Cs1 O5 2 4_545 70.18(6) ?
    O9 Cs1 O5 4_545 4_545 38.52(8) ?
    O1 Cs1 O5 2_565 4_545 133.04(9) ?
    O6 Cs1 O5 . 4_545 63.06(8) ?
    O3 Cs1 O7 . 4_545 133.13(11) ?
    O4 Cs1 O7 2_565 4_545 136.79(10) ?
    O1 Cs1 O7 2 4_545 40.17(9) ?
    O8 Cs1 O7 4_545 4_545 38.49(9) ?
    O2 Cs1 O7 2 4_545 83.98(10) ?
    O7 Cs1 O7 4 4_545 127.58(11) ?
    Si2 Cs1 O7 3_455 4_545 110.60(6) ?
    O2 Cs1 O7 1_556 4_545 84.53(9) ?
    Si3 Cs1 O7 4_545 4_545 23.21(6) ?
    Si3 Cs1 O7 4 4_545 146.46(6) ?
    Cs3 Cs1 O7 4_545 4_545 61.85(6) ?
    Cs2 Cs1 O7 . 4_545 77.07(6) ?
    Si2 Cs1 O7 4_545 4_545 61.46(6) ?
    Cs3 Cs1 O7 2_565 4_545 147.53(6) ?
    Lu1 Cs1 O7 2 4_545 55.59(6) ?
    O9 Cs1 O7 4_545 4_545 38.09(8) ?
    O1 Cs1 O7 2_565 4_545 168.40(8) ?
    O6 Cs1 O7 . 4_545 100.87(8) ?
    O5 Cs1 O7 4_545 4_545 38.11(8) ?
    O3 Cs1 Cs2 . 2 78.50(8) ?
    O4 Cs1 Cs2 2_565 2 94.13(9) ?
    O1 Cs1 Cs2 2 2 61.44(8) ?
    O8 Cs1 Cs2 4_545 2 69.12(7) ?
    O2 Cs1 Cs2 2 2 96.98(8) ?
    O7 Cs1 Cs2 4 2 125.63(7) ?
    Si2 Cs1 Cs2 3_455 2 90.16(3) ?
    O2 Cs1 Cs2 1_556 2 44.23(6) ?
    Si3 Cs1 Cs2 4_545 2 69.52(3) ?
    Si3 Cs1 Cs2 4 2 99.35(3) ?
    Cs3 Cs1 Cs2 4_545 2 122.524(16) ?
    Cs2 Cs1 Cs2 . 2 145.944(14) ?
    Si2 Cs1 Cs2 4_545 2 56.96(2) ?
    Cs3 Cs1 Cs2 2_565 2 55.983(11) ?
    Lu1 Cs1 Cs2 2 2 82.056(12) ?
    O9 Cs1 Cs2 4_545 2 107.77(6) ?
    O1 Cs1 Cs2 2_565 2 95.50(6) ?
    O6 Cs1 Cs2 . 2 164.48(6) ?
    O5 Cs1 Cs2 4_545 2 130.80(6) ?
    O7 Cs1 Cs2 4_545 2 92.69(6) ?
    O3 Cs1 Si1 . 4_545 146.06(10) ?
    O4 Cs1 Si1 2_565 4_545 120.06(8) ?
    O1 Cs1 Si1 2 4_545 52.03(8) ?
    O8 Cs1 Si1 4_545 4_545 60.28(8) ?
    O2 Cs1 Si1 2 4_545 70.43(8) ?
    O7 Cs1 Si1 4 4_545 117.66(7) ?
    Si2 Cs1 Si1 3_455 4_545 97.41(3) ?
    O2 Cs1 Si1 1_556 4_545 106.70(7) ?
    Si3 Cs1 Si1 4_545 4_545 44.42(3) ?
    Si3 Cs1 Si1 4 4_545 143.83(3) ?
    Cs3 Cs1 Si1 4_545 4_545 62.63(2) ?
    Cs2 Cs1 Si1 . 4_545 54.42(2) ?
    Si2 Cs1 Si1 4_545 4_545 83.16(3) ?
    Cs3 Cs1 Si1 2_565 4_545 157.30(2) ?
    Lu1 Cs1 Si1 2 4_545 50.86(2) ?
    O9 Cs1 Si1 4_545 4_545 22.07(6) ?
    O1 Cs1 Si1 2_565 4_545 152.41(6) ?
    O6 Cs1 Si1 . 4_545 83.18(6) ?
    O5 Cs1 Si1 4_545 4_545 21.97(6) ?
    O7 Cs1 Si1 4_545 4_545 22.66(6) ?
    Cs2 Cs1 Si1 2 4_545 111.76(2) ?
    O3 Cs1 Si1 . 4 67.82(8) ?
    O4 Cs1 Si1 2_565 4 70.07(9) ?
    O1 Cs1 Si1 2 4 155.79(8) ?
    O8 Cs1 Si1 4_545 4 130.11(7) ?
    O2 Cs1 Si1 2 4 99.45(8) ?
    O7 Cs1 Si1 4 4 21.25(7) ?
    Si2 Cs1 Si1 3_455 4 89.24(3) ?
    O2 Cs1 Si1 1_556 4 120.01(7) ?
    Si3 Cs1 Si1 4_545 4 144.25(3) ?
    Si3 Cs1 Si1 4 4 43.97(3) ?
    Cs3 Cs1 Si1 4_545 4 71.69(2) ?
    Cs2 Cs1 Si1 . 4 63.91(2) ?
    Si2 Cs1 Si1 4_545 4 125.74(3) ?
    Cs3 Cs1 Si1 2_565 4 89.85(2) ?
    Lu1 Cs1 Si1 2 4 127.26(2) ?
    O9 Cs1 Si1 4_545 4 108.59(6) ?
    O1 Cs1 Si1 2_565 4 47.69(6) ?
    O6 Cs1 Si1 . 4 22.56(6) ?
    O5 Cs1 Si1 4_545 4 85.35(6) ?
    O7 Cs1 Si1 4_545 4 122.62(6) ?
    Cs2 Cs1 Si1 2 4 142.25(2) ?
    Si1 Cs1 Si1 4_545 4 105.74(3) ?
    O3 Cs1 Lu1 . 1_556 26.72(8) ?
    O4 Cs1 Lu1 2_565 1_556 108.40(8) ?
    O1 Cs1 Lu1 2 1_556 109.36(8) ?
    O8 Cs1 Lu1 4_545 1_556 73.39(7) ?
    O2 Cs1 Lu1 2 1_556 150.75(7) ?
    O7 Cs1 Lu1 4 1_556 71.56(7) ?
    Si2 Cs1 Lu1 3_455 1_556 127.96(3) ?
    O2 Cs1 Lu1 1_556 1_556 30.44(7) ?
    Si3 Cs1 Lu1 4_545 1_556 97.11(3) ?
    Si3 Cs1 Lu1 4 1_556 52.34(2) ?
    Cs3 Cs1 Lu1 4_545 1_556 82.461(11) ?
    Cs2 Cs1 Lu1 . 1_556 154.785(14) ?
    Si2 Cs1 Lu1 4_545 1_556 50.75(2) ?
    Cs3 Cs1 Lu1 2_565 1_556 62.206(10) ?
    Lu1 Cs1 Lu1 2 1_556 139.577(14) ?
    O9 Cs1 Lu1 4_545 1_556 149.30(6) ?
    O1 Cs1 Lu1 2_565 1_556 66.27(6) ?
    O6 Cs1 Lu1 . 1_556 108.21(6) ?
    O5 Cs1 Lu1 4_545 1_556 126.37(6) ?
    O7 Cs1 Lu1 4_545 1_556 111.62(6) ?
    Cs2 Cs1 Lu1 2 1_556 59.080(10) ?
    Si1 Cs1 Lu1 4_545 1_556 131.45(2) ?
    Si1 Cs1 Lu1 4 1_556 92.64(2) ?
    O3 Cs1 O6 . 3_455 109.67(11) ?
    O4 Cs1 O6 2_565 3_455 36.49(10) ?
    O1 Cs1 O6 2 3_455 75.04(9) ?
    O8 Cs1 O6 4_545 3_455 123.67(9) ?
    O2 Cs1 O6 2 3_455 37.56(9) ?
    O7 Cs1 O6 4 3_455 116.34(8) ?
    Si2 Cs1 O6 3_455 3_455 20.90(6) ?
    O2 Cs1 O6 1_556 3_455 112.95(9) ?
    Si3 Cs1 O6 4_545 3_455 101.46(5) ?
    Si3 Cs1 O6 4 3_455 103.82(6) ?
    Cs3 Cs1 O6 4_545 3_455 164.12(6) ?
    Cs2 Cs1 O6 . 3_455 83.59(6) ?
    Si2 Cs1 O6 4_545 3_455 123.87(6) ?
    Cs3 Cs1 O6 2_565 3_455 54.80(6) ?
    Lu1 Cs1 O6 2 3_455 54.89(5) ?
    O9 Cs1 O6 4_545 3_455 82.45(8) ?
    O1 Cs1 O6 2_565 3_455 80.95(7) ?
    O6 Cs1 O6 . 3_455 112.32(11) ?
    O5 Cs1 O6 4_545 3_455 118.59(9) ?
    O7 Cs1 O6 4_545 3_455 109.72(8) ?
    Cs2 Cs1 O6 2 3_455 69.27(6) ?
    Si1 Cs1 O6 4_545 3_455 104.15(6) ?
    Si1 Cs1 O6 4 3_455 105.97(6) ?
    Lu1 Cs1 O6 1_556 3_455 113.42(6) ?
    O2 Cs2 O9 2 4_545 60.35(11) ?
    O2 Cs2 O6 2 . 116.46(11) ?
    O9 Cs2 O6 4_545 . 129.40(12) ?
    O2 Cs2 O8 2 . 162.29(11) ?
    O9 Cs2 O8 4_545 . 134.84(10) ?
    O6 Cs2 O8 . . 48.68(10) ?
    O2 Cs2 O5 2 4_545 100.65(11) ?
    O9 Cs2 O5 4_545 4_545 50.71(10) ?
    O6 Cs2 O5 . 4_545 85.47(11) ?
    O8 Cs2 O5 . 4_545 88.54(10) ?
    O2 Cs2 O7 2 . 142.42(12) ?
    O9 Cs2 O7 4_545 . 113.07(10) ?
    O6 Cs2 O7 . . 96.27(10) ?
    O8 Cs2 O7 . . 48.07(10) ?
    O5 Cs2 O7 4_545 . 99.82(11) ?
    O2 Cs2 Si3 2 . 168.59(9) ?
    O9 Cs2 Si3 4_545 . 115.18(8) ?
    O6 Cs2 Si3 . . 74.72(8) ?
    O8 Cs2 Si3 . . 27.25(7) ?
    O5 Cs2 Si3 4_545 . 81.86(8) ?
    O7 Cs2 Si3 . . 27.12(7) ?
    O2 Cs2 Si2 2 . 141.91(9) ?
    O9 Cs2 Si2 4_545 . 125.57(8) ?
    O6 Cs2 Si2 . . 26.81(7) ?
    O8 Cs2 Si2 . . 27.00(7) ?
    O5 Cs2 Si2 4_545 . 74.91(8) ?
    O7 Cs2 Si2 . . 74.19(7) ?
    Si3 Cs2 Si2 . . 49.50(3) ?
    O2 Cs2 Si1 2 4_545 80.29(8) ?
    O9 Cs2 Si1 4_545 4_545 25.30(8) ?
    O6 Cs2 Si1 . 4_545 108.13(9) ?
    O8 Cs2 Si1 . 4_545 112.01(7) ?
    O5 Cs2 Si1 4_545 4_545 25.42(8) ?
    O7 Cs2 Si1 . 4_545 107.81(8) ?
    Si3 Cs2 Si1 . 4_545 98.82(3) ?
    Si2 Cs2 Si1 . 4_545 100.32(3) ?
    O2 Cs2 O3 2 4_544 152.44(10) ?
    O9 Cs2 O3 4_545 4_544 92.16(10) ?
    O6 Cs2 O3 . 4_544 81.52(9) ?
    O8 Cs2 O3 . 4_544 44.34(10) ?
    O5 Cs2 O3 4_545 4_544 58.02(10) ?
    O7 Cs2 O3 . 4_544 43.55(10) ?
    Si3 Cs2 O3 . 4_544 24.87(7) ?
    Si2 Cs2 O3 . 4_544 54.92(7) ?
    Si1 Cs2 O3 4_545 4_544 73.99(7) ?
    O2 Cs2 Cs1 2 . 52.35(9) ?
    O9 Cs2 Cs1 4_545 . 71.11(8) ?
    O6 Cs2 Cs1 . . 71.60(8) ?
    O8 Cs2 Cs1 . . 118.44(7) ?
    O5 Cs2 Cs1 4_545 . 71.37(8) ?
    O7 Cs2 Cs1 . . 165.18(7) ?
    Si3 Cs2 Cs1 . . 138.07(3) ?
    Si2 Cs2 Cs1 . . 91.75(3) ?
    Si1 Cs2 Cs1 4_545 . 69.50(2) ?
    O3 Cs2 Cs1 4_544 . 123.97(7) ?
    O2 Cs2 O1 2 . 76.22(10) ?
    O9 Cs2 O1 4_545 . 122.55(10) ?
    O6 Cs2 O1 . . 102.09(11) ?
    O8 Cs2 O1 . . 96.35(9) ?
    O5 Cs2 O1 4_545 . 172.44(10) ?
    O7 Cs2 O1 . . 79.40(9) ?
    Si3 Cs2 O1 . . 99.88(6) ?
    Si2 Cs2 O1 . . 111.86(7) ?
    Si1 Cs2 O1 4_545 . 147.70(7) ?
    O3 Cs2 O1 4_544 . 122.49(9) ?
    Cs1 Cs2 O1 . . 110.92(6) ?
    O2 Cs2 Cs3 2 1_545 87.93(8) ?
    O9 Cs2 Cs3 4_545 1_545 49.43(7) ?
    O6 Cs2 Cs3 . 1_545 151.89(7) ?
    O8 Cs2 Cs3 . 1_545 109.11(7) ?
    O5 Cs2 Cs3 4_545 1_545 75.88(8) ?
    O7 Cs2 Cs3 . 1_545 67.09(7) ?
    Si3 Cs2 Cs3 . 1_545 81.86(3) ?
    Si2 Cs2 Cs3 . 1_545 125.72(3) ?
    Si1 Cs2 Cs3 4_545 1_545 60.02(2) ?
    O3 Cs2 Cs3 4_544 1_545 70.81(7) ?
    Cs1 Cs2 Cs3 . 1_545 120.123(14) ?
    O1 Cs2 Cs3 . 1_545 97.01(7) ?
    O2 Cs2 Cs3 2 . 110.12(8) ?
    O9 Cs2 Cs3 4_545 . 167.48(8) ?
    O6 Cs2 Cs3 . . 61.02(9) ?
    O8 Cs2 Cs3 . . 56.18(7) ?
    O5 Cs2 Cs3 4_545 . 141.80(8) ?
    O7 Cs2 Cs3 . . 68.79(7) ?
    Si3 Cs2 Cs3 . . 72.48(2) ?
    Si2 Cs2 Cs3 . . 66.93(2) ?
    Si1 Cs2 Cs3 4_545 . 167.22(3) ?
    O3 Cs2 Cs3 4_544 . 96.75(7) ?
    Cs1 Cs2 Cs3 . . 110.429(14) ?
    O1 Cs2 Cs3 . . 44.97(6) ?
    Cs3 Cs2 Cs3 1_545 . 125.956(16) ?
    O2 Cs2 Si2 2 3_455 22.24(8) ?
    O9 Cs2 Si2 4_545 3_455 82.51(8) ?
    O6 Cs2 Si2 . 3_455 101.92(7) ?
    O8 Cs2 Si2 . 3_455 140.84(7) ?
    O5 Cs2 Si2 4_545 3_455 117.87(8) ?
    O7 Cs2 Si2 . 3_455 138.99(8) ?
    Si3 Cs2 Si2 . 3_455 159.96(3) ?
    Si2 Cs2 Si2 . 3_455 128.69(3) ?
    Si1 Cs2 Si2 4_545 3_455 100.95(3) ?
    O3 Cs2 Si2 4_544 3_455 174.67(7) ?
    Cs1 Cs2 Si2 . 3_455 54.31(2) ?
    O1 Cs2 Si2 . 3_455 61.06(6) ?
    Cs3 Cs2 Si2 1_545 3_455 105.34(2) ?
    Cs3 Cs2 Si2 . 3_455 88.51(2) ?
    O2 Cs2 O4 2 4_545 136.35(11) ?
    O9 Cs2 O4 4_545 4_545 101.65(10) ?
    O6 Cs2 O4 . 4_545 42.12(9) ?
    O8 Cs2 O4 . 4_545 42.65(9) ?
    O5 Cs2 O4 4_545 4_545 50.93(9) ?
    O7 Cs2 O4 . 4_545 80.39(10) ?
    Si3 Cs2 O4 . 4_545 53.29(7) ?
    Si2 Cs2 O4 . 4_545 24.01(6) ?
    Si1 Cs2 O4 4_545 4_545 76.35(6) ?
    O3 Cs2 O4 4_544 4_545 45.57(9) ?
    Cs1 Cs2 O4 . 4_545 84.84(6) ?
    O1 Cs2 O4 . 4_545 135.67(8) ?
    Cs3 Cs2 O4 1_545 4_545 110.60(6) ?
    Cs3 Cs2 O4 . 4_545 90.87(6) ?
    Si2 Cs2 O4 3_455 4_545 135.59(7) ?
    O2 Cs2 O4 2 2_565 40.92(10) ?
    O9 Cs2 O4 4_545 2_565 96.37(10) ?
    O6 Cs2 O4 . 2_565 79.08(9) ?
    O8 Cs2 O4 . 2_565 121.40(9) ?
    O5 Cs2 O4 4_545 2_565 115.22(9) ?
    O7 Cs2 O4 . 2_565 143.93(9) ?
    Si3 Cs2 O4 . 2_565 147.41(6) ?
    Si2 Cs2 O4 . 2_565 105.88(6) ?
    Si1 Cs2 O4 4_545 2_565 107.58(6) ?
    O3 Cs2 O4 4_544 2_565 159.99(9) ?
    Cs1 Cs2 O4 . 2_565 43.99(6) ?
    O1 Cs2 O4 . 2_565 66.98(8) ?
    Cs3 Cs2 O4 1_545 2_565 127.87(6) ?
    Cs3 Cs2 O4 . 2_565 78.05(6) ?
    Si2 Cs2 O4 3_455 2_565 22.85(6) ?
    O4 Cs2 O4 4_545 2_565 114.71(8) ?
    O2 Cs2 Cs1 2 2_554 56.67(9) ?
    O9 Cs2 Cs1 4_545 2_554 79.73(7) ?
    O6 Cs2 Cs1 . 2_554 145.22(8) ?
    O8 Cs2 Cs1 . 2_554 127.74(7) ?
    O5 Cs2 Cs1 4_545 2_554 128.48(8) ?
    O7 Cs2 Cs1 . 2_554 85.99(7) ?
    Si3 Cs2 Cs1 . 2_554 113.08(3) ?
    Si2 Cs2 Cs1 . 2_554 152.34(3) ?
    Si1 Cs2 Cs1 4_545 2_554 104.07(3) ?
    O3 Cs2 Cs1 4_544 2_554 120.44(7) ?
    Cs1 Cs2 Cs1 . 2_554 108.832(10) ?
    O1 Cs2 Cs1 . 2_554 44.06(6) ?
    Cs3 Cs2 Cs1 1_545 2_554 59.406(10) ?
    Cs3 Cs2 Cs1 . 2_554 88.161(13) ?
    Si2 Cs2 Cs1 3_455 2_554 58.63(2) ?
    O4 Cs2 Cs1 4_545 2_554 165.72(6) ?
    O4 Cs2 Cs1 2_565 2_554 79.01(6) ?
    O2 Cs2 Lu1 2 2 29.98(8) ?
    O9 Cs2 Lu1 4_545 2 30.64(8) ?
    O6 Cs2 Lu1 . 2 131.47(9) ?
    O8 Cs2 Lu1 . 2 165.07(7) ?
    O5 Cs2 Lu1 4_545 2 76.86(7) ?
    O7 Cs2 Lu1 . 2 130.90(7) ?
    Si3 Cs2 Lu1 . 2 143.66(3) ?
    Si2 Cs2 Lu1 . 2 145.25(3) ?
    Si1 Cs2 Lu1 4_545 2 53.07(2) ?
    O3 Cs2 Lu1 4_544 2 122.46(7) ?
    Cs1 Cs2 Lu1 . 2 59.975(10) ?
    O1 Cs2 Lu1 . 2 97.88(6) ?
    Cs3 Cs2 Lu1 1_545 2 64.629(10) ?
    Cs3 Cs2 Lu1 . 2 138.708(14) ?
    Si2 Cs2 Lu1 3_455 2 52.22(2) ?
    O4 Cs2 Lu1 4_545 2 124.89(6) ?
    O4 Cs2 Lu1 2_565 2 68.93(6) ?
    Cs1 Cs2 Lu1 2_554 2 62.263(9) ?
    O2 Cs2 O8 2 3_455 38.65(10) ?
    O9 Cs2 O8 4_545 3_455 95.23(9) ?
    O6 Cs2 O8 . 3_455 108.13(9) ?
    O8 Cs2 O8 . 3_455 129.66(6) ?
    O5 Cs2 O8 4_545 3_455 139.20(9) ?
    O7 Cs2 O8 . 3_455 115.96(9) ?
    Si3 Cs2 O8 . 3_455 138.41(6) ?
    Si2 Cs2 O8 . 3_455 131.61(6) ?
    Si1 Cs2 O8 4_545 3_455 118.10(6) ?
    O3 Cs2 O8 4_544 3_455 159.22(8) ?
    Cs1 Cs2 O8 . 3_455 76.81(5) ?
    O1 Cs2 O8 . 3_455 38.53(8) ?
    Cs3 Cs2 O8 1_545 3_455 99.68(5) ?
    Cs3 Cs2 O8 . 3_455 73.48(5) ?
    Si2 Cs2 O8 3_455 3_455 23.12(6) ?
    O4 Cs2 O8 4_545 3_455 149.51(8) ?
    O4 Cs2 O8 2_565 3_455 37.39(8) ?
    Cs1 Cs2 O8 2_554 3_455 42.75(5) ?
    Lu1 Cs2 O8 2 3_455 65.24(5) ?
    O2 Cs2 O9 2 4 89.10(10) ?
    O9 Cs2 O9 4_545 4 138.56(12) ?
    O6 Cs2 O9 . 4 38.75(9) ?
    O8 Cs2 O9 . 4 73.20(9) ?
    O5 Cs2 O9 4_545 4 118.34(10) ?
    O7 Cs2 O9 . 4 108.15(9) ?
    Si3 Cs2 O9 . 4 99.56(6) ?
    Si2 Cs2 O9 . 4 62.44(6) ?
    Si1 Cs2 O9 4_545 4 132.99(6) ?
    O3 Cs2 O9 4_544 4 115.71(9) ?
    Cs1 Cs2 O9 . 4 67.93(6) ?
    O1 Cs2 O9 . 4 68.78(8) ?
    Cs3 Cs2 O9 1_545 4 165.78(6) ?
    Cs3 Cs2 O9 . 4 43.01(5) ?
    Si2 Cs2 O9 3_455 4 68.90(6) ?
    O4 Cs2 O9 4_545 4 80.87(8) ?
    O4 Cs2 O9 2_565 4 48.22(8) ?
    Cs1 Cs2 O9 2_554 4 107.67(6) ?
    Lu1 Cs2 O9 2 4 116.42(6) ?
    O8 Cs2 O9 3_455 4 69.78(8) ?
    O2 Cs2 Si1 2 4 101.18(9) ?
    O9 Cs2 Si1 4_545 4 132.27(8) ?
    O6 Cs2 Si1 . 4 18.14(7) ?
    O8 Cs2 Si1 . 4 62.24(7) ?
    O5 Cs2 Si1 4_545 4 98.14(8) ?
    O7 Cs2 Si1 . 4 106.69(7) ?
    Si3 Cs2 Si1 . 4 89.40(3) ?
    Si2 Cs2 Si1 . 4 44.31(3) ?
    Si1 Cs2 Si1 4_545 4 117.07(4) ?
    O3 Cs2 Si1 4_544 4 99.23(7) ?
    Cs1 Cs2 Si1 . 4 64.09(2) ?
    O1 Cs2 Si1 . 4 89.26(7) ?
    Cs3 Cs2 Si1 1_545 4 169.99(2) ?
    Cs3 Cs2 Si1 . 4 54.81(2) ?
    Si2 Cs2 Si1 3_455 4 84.51(3) ?
    O4 Cs2 Si1 4_545 4 59.82(6) ?
    O4 Cs2 Si1 2_565 4 61.86(6) ?
    Cs1 Cs2 Si1 2_554 4 129.33(2) ?
    Lu1 Cs2 Si1 2 4 122.36(2) ?
    O8 Cs2 Si1 3_455 4 90.09(6) ?
    O9 Cs2 Si1 4 4 21.67(6) ?
    O2 Cs2 Lu1 2 4_545 130.86(8) ?
    O9 Cs2 Lu1 4_545 4_545 76.58(8) ?
    O6 Cs2 Lu1 . 4_545 73.00(7) ?
    O8 Cs2 Lu1 . 4_545 59.44(7) ?
    O5 Cs2 Lu1 4_545 4_545 30.21(7) ?
    O7 Cs2 Lu1 . 4_545 74.19(7) ?
    Si3 Cs2 Lu1 . 4_545 52.40(2) ?
    Si2 Cs2 Lu1 . 4_545 52.72(2) ?
    Si1 Cs2 Lu1 4_545 4_545 52.58(2) ?
    O3 Cs2 Lu1 4_544 4_545 30.64(6) ?
    Cs1 Cs2 Lu1 . 4_545 93.689(13) ?
    O1 Cs2 Lu1 . 4_545 152.28(6) ?
    Cs3 Cs2 Lu1 1_545 4_545 80.477(11) ?
    Cs3 Cs2 Lu1 . 4_545 115.287(12) ?
    Si2 Cs2 Lu1 3_455 4_545 146.38(3) ?
    O4 Cs2 Lu1 4_545 4_545 30.99(6) ?
    O4 Cs2 Lu1 2_565 4_545 135.44(6) ?
    Cs1 Cs2 Lu1 2_554 4_545 139.705(14) ?
    Lu1 Cs2 Lu1 2 4_545 105.654(11) ?
    O8 Cs2 Lu1 3_455 4_545 169.19(5) ?
    O9 Cs2 Lu1 4 4_545 111.71(6) ?
    Si1 Cs2 Lu1 4 4_545 90.34(2) ?
    O2 Cs2 Si1 2 . 127.90(9) ?
    O9 Cs2 Si1 4_545 . 118.19(8) ?
    O6 Cs2 Si1 . . 102.32(9) ?
    O8 Cs2 Si1 . . 58.07(7) ?
    O5 Cs2 Si1 4_545 . 116.48(8) ?
    O7 Cs2 Si1 . . 17.58(8) ?
    Si3 Cs2 Si1 . . 43.03(3) ?
    Si2 Cs2 Si1 . . 85.06(3) ?
    Si1 Cs2 Si1 4_545 . 120.19(3) ?
    O3 Cs2 Si1 4_544 . 61.12(7) ?
    Cs1 Cs2 Si1 . . 170.18(2) ?
    O1 Cs2 Si1 . . 62.13(6) ?
    Cs3 Cs2 Si1 1_545 . 68.87(2) ?
    Cs3 Cs2 Si1 . . 59.79(2) ?
    Si2 Cs2 Si1 3_455 . 121.47(3) ?
    O4 Cs2 Si1 4_545 . 95.74(6) ?
    O4 Cs2 Si1 2_565 . 128.22(6) ?
    Cs1 Cs2 Si1 2_554 . 71.51(2) ?
    Lu1 Cs2 Si1 2 . 126.07(2) ?
    O8 Cs2 Si1 3_455 . 98.40(6) ?
    O9 Cs2 Si1 4 . 102.45(6) ?
    Si1 Cs2 Si1 4 . 107.75(3) ?
    Lu1 Cs2 Si1 4_545 . 91.76(2) ?
    O2 Cs2 Si3 2 3_455 60.35(8) ?
    O9 Cs2 Si3 4_545 3_455 116.15(8) ?
    O6 Cs2 Si3 . 3_455 96.95(8) ?
    O8 Cs2 Si3 . 3_455 108.11(7) ?
    O5 Cs2 Si3 4_545 3_455 159.88(8) ?
    O7 Cs2 Si3 . 3_455 99.75(8) ?
    Si3 Cs2 Si3 . 3_455 118.10(3) ?
    Si2 Cs2 Si3 . 3_455 115.15(3) ?
    Si1 Cs2 Si3 4_545 3_455 139.86(3) ?
    O3 Cs2 Si3 4_544 3_455 142.10(7) ?
    Cs1 Cs2 Si3 . 3_455 90.37(2) ?
    O1 Cs2 Si3 . 3_455 20.57(6) ?
    Cs3 Cs2 Si3 1_545 3_455 107.82(2) ?
    Cs3 Cs2 Si3 . 3_455 52.07(2) ?
    Si2 Cs2 Si3 3_455 3_455 42.05(3) ?
    O4 Cs2 Si3 4_545 3_455 137.98(6) ?
    O4 Cs2 Si3 2_565 3_455 46.50(6) ?
    Cs1 Cs2 Si3 2_554 3_455 48.76(2) ?
    Lu1 Cs2 Si3 2 3_455 86.82(2) ?
    O8 Cs2 Si3 3_455 3_455 21.86(6) ?
    O9 Cs2 Si3 4 3_455 58.92(6) ?
    Si1 Cs2 Si3 4 3_455 80.59(3) ?
    Lu1 Cs2 Si3 4_545 3_455 167.27(2) ?
    Si1 Cs2 Si3 . 3_455 82.63(3) ?
    O1 Cs3 O9 . 4 100.78(11) ?
    O1 Cs3 O5 . . 63.24(11) ?
    O9 Cs3 O5 4 . 154.42(12) ?
    O1 Cs3 O4 . . 63.56(11) ?
    O9 Cs3 O4 4 . 131.81(11) ?
    O5 Cs3 O4 . . 61.42(11) ?
    O1 Cs3 O3 . 2_564 50.44(10) ?
    O9 Cs3 O3 4 2_564 58.46(11) ?
    O5 Cs3 O3 . 2_564 112.92(10) ?
    O4 Cs3 O3 . 2_564 80.24(11) ?
    O1 Cs3 O8 . . 111.75(11) ?
    O9 Cs3 O8 4 . 89.80(10) ?
    O5 Cs3 O8 . . 79.16(10) ?
    O4 Cs3 O8 . . 138.25(10) ?
    O3 Cs3 O8 2_564 . 131.18(10) ?
    O1 Cs3 O6 . . 111.83(10) ?
    O9 Cs3 O6 4 . 46.36(10) ?
    O5 Cs3 O6 . . 118.27(10) ?
    O4 Cs3 O6 . . 175.22(10) ?
    O3 Cs3 O6 2_564 . 95.85(9) ?
    O8 Cs3 O6 . . 43.48(9) ?
    O1 Cs3 Cs1 . 4_554 137.68(8) ?
    O9 Cs3 Cs1 4 4_554 116.05(8) ?
    O5 Cs3 Cs1 . 4_554 74.79(8) ?
    O4 Cs3 Cs1 . 4_554 101.55(8) ?
    O3 Cs3 Cs1 2_564 4_554 171.62(7) ?
    O8 Cs3 Cs1 . 4_554 51.87(7) ?
    O6 Cs3 Cs1 . 4_554 82.71(6) ?
    O1 Cs3 Si3 . 3_455 24.90(8) ?
    O9 Cs3 Si3 4 3_455 78.98(8) ?
    O5 Cs3 Si3 . 3_455 87.92(8) ?
    O4 Cs3 Si3 . 3_455 71.10(9) ?
    O3 Cs3 Si3 2_564 3_455 25.59(7) ?
    O8 Cs3 Si3 . 3_455 123.47(7) ?
    O6 Cs3 Si3 . 3_455 104.20(7) ?
    Cs1 Cs3 Si3 4_554 3_455 162.58(3) ?
    O1 Cs3 Lu1 . . 37.14(8) ?
    O9 Cs3 Lu1 4 . 136.42(8) ?
    O5 Cs3 Lu1 . . 36.96(7) ?
    O4 Cs3 Lu1 . . 36.76(7) ?
    O3 Cs3 Lu1 2_564 . 79.34(7) ?
    O8 Cs3 Lu1 . . 113.09(7) ?
    O6 Cs3 Lu1 . . 140.02(6) ?
    Cs1 Cs3 Lu1 4_554 . 107.062(14) ?
    Si3 Cs3 Lu1 3_455 . 57.44(2) ?
    O1 Cs3 Si1 . 4 116.51(8) ?
    O9 Cs3 Si1 4 4 23.97(8) ?
    O5 Cs3 Si1 . 4 144.07(9) ?
    O4 Cs3 Si1 . 4 153.85(8) ?
    O3 Cs3 Si1 2_564 4 81.49(7) ?
    O8 Cs3 Si1 . 4 67.60(7) ?
    O6 Cs3 Si1 . 4 25.86(6) ?
    Cs1 Cs3 Si1 4_554 4 94.03(2) ?
    Si3 Cs3 Si1 3_455 4 98.92(3) ?
    Lu1 Cs3 Si1 . 4 153.38(3) ?
    O1 Cs3 Cs2 . 1_565 127.70(8) ?
    O9 Cs3 Cs2 4 1_565 52.01(9) ?
    O5 Cs3 Cs2 . 1_565 153.55(9) ?
    O4 Cs3 Cs2 . 1_565 99.79(7) ?
    O3 Cs3 Cs2 2_564 1_565 78.98(7) ?
    O8 Cs3 Cs2 . 1_565 111.58(7) ?
    O6 Cs3 Cs2 . 1_565 82.05(6) ?
    Cs1 Cs3 Cs2 4_554 1_565 92.647(13) ?
    Si3 Cs3 Cs2 3_455 1_565 104.05(3) ?
    Lu1 Cs3 Cs2 . 1_565 134.225(14) ?
    Si1 Cs3 Cs2 4 1_565 58.23(2) ?
    O1 Cs3 Cs2 . . 67.00(8) ?
    O9 Cs3 Cs2 4 . 75.21(9) ?
    O5 Cs3 Cs2 . . 79.94(9) ?
    O4 Cs3 Cs2 . . 126.81(8) ?
    O3 Cs3 Cs2 2_564 . 83.30(8) ?
    O8 Cs3 Cs2 . . 51.14(7) ?
    O6 Cs3 Cs2 . . 49.52(6) ?
    Cs1 Cs3 Cs2 4_554 . 101.762(14) ?
    Si3 Cs3 Cs2 3_455 . 72.51(2) ?
    Lu1 Cs3 Cs2 . . 90.584(12) ?
    Si1 Cs3 Cs2 4 . 68.89(2) ?
    Cs2 Cs3 Cs2 1_565 . 125.955(16) ?
    O1 Cs3 O6 . 4_554 106.20(10) ?
    O9 Cs3 O6 4 4_554 129.89(11) ?
    O5 Cs3 O6 . 4_554 75.42(11) ?
    O4 Cs3 O6 . 4_554 43.01(10) ?
    O3 Cs3 O6 2_564 4_554 111.89(9) ?
    O8 Cs3 O6 . 4_554 116.91(9) ?
    O6 Cs3 O6 . 4_554 141.73(6) ?
    Cs1 Cs3 O6 4_554 4_554 65.96(6) ?
    Si3 Cs3 O6 3_455 4_554 112.22(6) ?
    Lu1 Cs3 O6 . 4_554 73.34(6) ?
    Si1 Cs3 O6 4 4_554 131.56(7) ?
    Cs2 Cs3 O6 1_565 4_554 78.22(6) ?
    Cs2 Cs3 O6 . 4_554 154.60(6) ?
    O1 Cs3 O7 . 1_565 142.13(10) ?
    O9 Cs3 O7 4 1_565 98.13(10) ?
    O5 Cs3 O7 . 1_565 106.53(10) ?
    O4 Cs3 O7 . 1_565 79.38(10) ?
    O3 Cs3 O7 2_564 1_565 118.35(10) ?
    O8 Cs3 O7 . 1_565 100.78(9) ?
    O6 Cs3 O7 . 1_565 105.00(8) ?
    Cs1 Cs3 O7 4_554 1_565 54.57(6) ?
    Si3 Cs3 O7 3_455 1_565 135.48(6) ?
    Lu1 Cs3 O7 . 1_565 112.19(6) ?
    Si1 Cs3 O7 4 1_565 93.14(6) ?
    Cs2 Cs3 O7 1_565 1_565 48.82(6) ?
    Cs2 Cs3 O7 . 1_565 150.34(6) ?
    O6 Cs3 O7 4_554 1_565 38.86(8) ?
    O1 Cs3 Cs1 . 2_564 69.56(8) ?
    O9 Cs3 Cs1 4 2_564 84.40(8) ?
    O5 Cs3 Cs1 . 2_564 106.18(8) ?
    O4 Cs3 Cs1 . 2_564 47.54(8) ?
    O3 Cs3 Cs1 2_564 2_564 44.94(8) ?
    O8 Cs3 Cs1 . 2_564 174.19(7) ?
    O6 Cs3 Cs1 . 2_564 130.72(6) ?
    Cs1 Cs3 Cs1 4_554 2_564 131.185(15) ?
    Si3 Cs3 Cs1 3_455 2_564 55.41(2) ?
    Lu1 Cs3 Cs1 . 2_564 71.536(10) ?
    Si1 Cs3 Cs1 4 2_564 106.66(3) ?
    Cs2 Cs3 Cs1 1_565 2_564 64.613(12) ?
    Cs2 Cs3 Cs1 . 2_564 126.802(14) ?
    O6 Cs3 Cs1 4_554 2_564 67.30(6) ?
    O7 Cs3 Cs1 1_565 2_564 80.07(6) ?
    O1 Cs3 O7 . . 79.30(10) ?
    O9 Cs3 O7 4 . 118.83(10) ?
    O5 Cs3 O7 . . 41.93(10) ?
    O4 Cs3 O7 . . 103.31(9) ?
    O3 Cs3 O7 2_564 . 122.38(9) ?
    O8 Cs3 O7 . . 39.81(9) ?
    O6 Cs3 O7 . . 76.39(8) ?
    Cs1 Cs3 O7 4_554 . 65.40(6) ?
    Si3 Cs3 O7 3_455 . 100.27(6) ?
    Lu1 Cs3 O7 . . 73.32(6) ?
    Si1 Cs3 O7 4 . 102.24(6) ?
    Cs2 Cs3 O7 1_565 . 150.75(6) ?
    Cs2 Cs3 O7 . . 48.17(6) ?
    O6 Cs3 O7 4_554 . 107.28(8) ?
    O7 Cs3 O7 1_565 . 118.79(10) ?
    Cs1 Cs3 O7 2_564 . 144.45(6) ?
    O1 Cs3 Si2 . 4_554 83.37(8) ?
    O9 Cs3 Si2 4 4_554 131.40(9) ?
    O5 Cs3 Si2 . 4_554 69.40(9) ?
    O4 Cs3 Si2 . 4_554 19.82(8) ?
    O3 Cs3 Si2 2_564 4_554 92.60(8) ?
    O8 Cs3 Si2 . 4_554 133.96(7) ?
    O6 Cs3 Si2 . 4_554 164.69(6) ?
    Cs1 Cs3 Si2 4_554 4_554 87.07(2) ?
    Si3 Cs3 Si2 3_455 4_554 88.85(3) ?
    Lu1 Cs3 Si2 . 4_554 54.30(2) ?
    Si1 Cs3 Si2 4 4_554 145.32(3) ?
    Cs2 Cs3 Si2 1_565 4_554 87.09(2) ?
    Cs2 Cs3 Si2 . 4_554 144.67(2) ?
    O6 Cs3 Si2 4_554 4_554 23.68(6) ?
    O7 Cs3 Si2 1_565 4_554 59.69(6) ?
    Cs1 Cs3 Si2 2_564 4_554 51.38(2) ?
    O7 Cs3 Si2 . 4_554 109.57(6) ?
    O1 Cs3 Si2 . . 121.10(8) ?
    O9 Cs3 Si2 4 . 68.31(8) ?
    O5 Cs3 Si2 . . 101.67(8) ?
    O4 Cs3 Si2 . . 159.68(8) ?
    O3 Cs3 Si2 2_564 . 118.59(8) ?
    O8 Cs3 Si2 . . 22.61(7) ?
    O6 Cs3 Si2 . . 23.29(6) ?
    Cs1 Cs3 Si2 4_554 . 61.02(2) ?
    Si3 Cs3 Si2 3_455 . 122.23(3) ?
    Lu1 Cs3 Si2 . . 133.90(2) ?
    Si1 Cs3 Si2 4 . 45.30(3) ?
    Cs2 Cs3 Si2 1_565 . 91.84(2) ?
    Cs2 Cs3 Si2 . . 54.15(2) ?
    O6 Cs3 Si2 4_554 . 125.41(6) ?
    O7 Cs3 Si2 1_565 . 96.34(6) ?
    Cs1 Cs3 Si2 2_564 . 151.80(2) ?
    O7 Cs3 Si2 . . 61.14(6) ?
    Si2 Cs3 Si2 4_554 . 148.01(2) ?
    O1 Cs3 Si1 . . 72.06(8) ?
    O9 Cs3 Si1 4 . 141.23(9) ?
    O5 Cs3 Si1 . . 18.98(8) ?
    O4 Cs3 Si1 . . 80.28(8) ?
    O3 Cs3 Si1 2_564 . 122.08(7) ?
    O8 Cs3 Si1 . . 60.36(7) ?
    O6 Cs3 Si1 . . 99.67(6) ?
    Cs1 Cs3 Si1 4_554 . 66.26(2) ?
    Si3 Cs3 Si1 3_455 . 96.60(3) ?
    Lu1 Cs3 Si1 . . 54.03(2) ?
    Si1 Cs3 Si1 4 . 125.54(3) ?
    Cs2 Cs3 Si1 1_565 . 158.23(2) ?
    Cs2 Cs3 Si1 . . 66.87(2) ?
    O6 Cs3 Si1 4_554 . 87.73(6) ?
    O7 Cs3 Si1 1_565 . 110.63(6) ?
    Cs1 Cs3 Si1 2_564 . 124.85(2) ?
    O7 Cs3 Si1 . . 23.37(6) ?
    Si2 Cs3 Si1 4_554 . 86.50(3) ?
    Si2 Cs3 Si1 . . 82.77(3) ?
    O1 Cs3 Lu1 . 2_565 75.95(8) ?
    O9 Cs3 Lu1 4 2_565 28.40(8) ?
    O5 Cs3 Lu1 . 2_565 138.58(8) ?
    O4 Cs3 Lu1 . 2_565 107.15(8) ?
    O3 Cs3 Lu1 2_564 2_565 30.07(7) ?
    O8 Cs3 Lu1 . 2_565 111.64(7) ?
    O6 Cs3 Lu1 . 2_565 69.75(6) ?
    Cs1 Cs3 Lu1 4_554 2_565 144.048(14) ?
    Si3 Cs3 Lu1 3_455 2_565 52.12(2) ?
    Lu1 Cs3 Lu1 . 2_565 108.890(9) ?
    Si1 Cs3 Lu1 4 2_565 51.75(2) ?
    Cs2 Cs3 Lu1 1_565 2_565 61.779(9) ?
    Cs2 Cs3 Lu1 . 2_565 77.894(10) ?
    O6 Cs3 Lu1 4_554 2_565 125.50(6) ?
    O7 Cs3 Lu1 1_565 2_565 110.07(6) ?
    Cs1 Cs3 Lu1 2_564 2_565 62.878(9) ?
    O7 Cs3 Lu1 . 2_565 125.93(6) ?
    Si2 Cs3 Lu1 4_554 2_565 114.23(2) ?
    Si2 Cs3 Lu1 . 2_565 93.01(2) ?
    Si1 Cs3 Lu1 . 2_565 139.30(2) ?
    O1 Cs3 O5 . 4 136.94(10) ?
    O9 Cs3 O5 4 4 37.42(9) ?
    O5 Cs3 O5 . 4 147.45(6) ?
    O4 Cs3 O5 . 4 144.37(9) ?
    O3 Cs3 O5 2_564 4 94.74(9) ?
    O8 Cs3 O5 . 4 69.50(9) ?
    O6 Cs3 O5 . 4 38.20(8) ?
    Cs1 Cs3 O5 4_554 4 79.00(5) ?
    Si3 Cs3 O5 3_455 4 116.40(6) ?
    Lu1 Cs3 O5 . 4 173.83(5) ?
    Si1 Cs3 O5 4 4 21.35(6) ?
    Cs2 Cs3 O5 1_565 4 44.99(6) ?
    Cs2 Cs3 O5 . 4 86.95(6) ?
    O6 Cs3 O5 4_554 4 110.86(8) ?
    O7 Cs3 O5 1_565 4 72.09(8) ?
    Cs1 Cs3 O5 2_564 4 105.54(6) ?
    O7 Cs3 O5 . 4 108.90(8) ?
    Si2 Cs3 O5 4_554 4 128.38(6) ?
    Si2 Cs3 O5 . 4 47.77(6) ?
    Si1 Cs3 O5 . 4 129.50(6) ?
    Lu1 Cs3 O5 2_565 4 65.06(5) ?
    O1 Cs3 O3 . 4_554 177.42(10) ?
    O9 Cs3 O3 4 4_554 81.75(10) ?
    O5 Cs3 O3 . 4_554 114.58(10) ?
    O4 Cs3 O3 . 4_554 114.36(10) ?
    O3 Cs3 O3 2_564 4_554 131.40(8) ?
    O8 Cs3 O3 . 4_554 68.61(9) ?
    O6 Cs3 O3 . 4_554 70.28(8) ?
    Cs1 Cs3 O3 4_554 4_554 40.39(6) ?
    Si3 Cs3 O3 3_455 4_554 156.99(6) ?
    Lu1 Cs3 O3 . 4_554 140.28(6) ?
    Si1 Cs3 O3 4 4_554 66.05(6) ?
    Cs2 Cs3 O3 1_565 4_554 53.56(6) ?
    Cs2 Cs3 O3 . 4_554 114.39(5) ?
    O6 Cs3 O3 4_554 4_554 71.59(8) ?
    O7 Cs3 O3 1_565 4_554 36.25(8) ?
    Cs1 Cs3 O3 2_564 4_554 110.35(5) ?
    O7 Cs3 O3 . 4_554 99.98(8) ?
    Si2 Cs3 O3 4_554 4_554 94.57(6) ?
    Si2 Cs3 O3 . 4_554 60.24(6) ?
    Si1 Cs3 O3 . 4_554 106.31(6) ?
    Lu1 Cs3 O3 2_565 4_554 106.38(6) ?
    O5 Cs3 O3 4 4_554 45.64(8) ?
    O1 Cs3 Si3 . . 99.62(8) ?
    O9 Cs3 Si3 4 . 106.83(8) ?
    O5 Cs3 Si3 . . 60.20(8) ?
    O4 Cs3 Si3 . . 120.26(8) ?
    O3 Cs3 Si3 2_564 . 134.44(8) ?
    O8 Cs3 Si3 . . 18.99(7) ?
    O6 Cs3 Si3 . . 60.75(6) ?
    Cs1 Cs3 Si3 4_554 . 51.62(2) ?
    Si3 Cs3 Si3 3_455 . 117.585(15) ?
    Lu1 Cs3 Si3 . . 94.51(2) ?
    Si1 Cs3 Si3 4 . 85.87(3) ?
    Cs2 Cs3 Si3 1_565 . 128.83(2) ?
    Cs2 Cs3 Si3 . . 51.43(2) ?
    O6 Cs3 Si3 4_554 . 109.18(6) ?
    O7 Cs3 Si3 1_565 . 105.86(6) ?
    Cs1 Cs3 Si3 2_564 . 166.04(2) ?
    O7 Cs3 Si3 . . 21.92(6) ?
    Si2 Cs3 Si3 4_554 . 120.30(3) ?
    Si2 Cs3 Si3 . . 41.49(3) ?
    Si1 Cs3 Si3 . . 41.37(3) ?
    Lu1 Cs3 Si3 2_565 . 124.39(2) ?
    O5 Cs3 Si3 4 . 88.38(6) ?
    O3 Cs3 Si3 4_554 . 80.05(6) ?
    O1 Cs3 O2 . 4 140.96(10) ?
    O9 Cs3 O2 4 4 70.26(10) ?
    O5 Cs3 O2 . 4 108.64(9) ?
    O4 Cs3 O2 . 4 149.71(10) ?
    O3 Cs3 O2 2_564 4 127.68(9) ?
    O8 Cs3 O2 . 4 33.98(8) ?
    O6 Cs3 O2 . 4 34.93(8) ?
    Cs1 Cs3 O2 4_554 4 49.04(6) ?
    Si3 Cs3 O2 3_455 4 139.09(6) ?
    Lu1 Cs3 O2 . 4 145.27(5) ?
    Si1 Cs3 O2 4 4 46.50(6) ?
    Cs2 Cs3 O2 1_565 4 77.70(5) ?
    Cs2 Cs3 O2 . 4 74.01(5) ?
    O6 Cs3 O2 4_554 4 108.15(8) ?
    O7 Cs3 O2 1_565 4 76.54(8) ?
    Cs1 Cs3 O2 2_564 4 142.26(5) ?
    O7 Cs3 O2 . 4 73.28(8) ?
    Si2 Cs3 O2 4_554 4 131.79(6) ?
    Si2 Cs3 O2 . 4 19.87(6) ?
    Si1 Cs3 O2 . 4 91.25(6) ?
    Lu1 Cs3 O2 2_565 4 98.25(5) ?
    O5 Cs3 O2 4 4 38.83(8) ?
    O3 Cs3 O2 4_554 4 40.38(7) ?
    Si3 Cs3 O2 . 4 51.49(6) ?
    O3 Lu1 O2 1_554 . 90.72(17) ?
    O3 Lu1 O9 1_554 3_455 89.23(16) ?
    O2 Lu1 O9 . 3_455 87.41(15) ?
    O3 Lu1 O4 1_554 . 84.26(15) ?
    O2 Lu1 O4 . . 171.01(16) ?
    O9 Lu1 O4 3_455 . 99.95(16) ?
    O3 Lu1 O5 1_554 . 99.47(17) ?
    O2 Lu1 O5 . . 85.00(15) ?
    O9 Lu1 O5 3_455 . 168.50(16) ?
    O4 Lu1 O5 . . 88.46(16) ?
    O3 Lu1 O1 1_554 . 169.68(16) ?
    O2 Lu1 O1 . . 96.45(16) ?
    O9 Lu1 O1 3_455 . 83.71(14) ?
    O4 Lu1 O1 . . 89.54(15) ?
    O5 Lu1 O1 . . 88.57(16) ?
    O3 Lu1 Cs3 1_554 . 128.68(11) ?
    O2 Lu1 Cs3 . . 124.41(12) ?
    O9 Lu1 Cs3 3_455 . 124.34(10) ?
    O4 Lu1 Cs3 . . 55.15(11) ?
    O5 Lu1 Cs3 . . 54.89(11) ?
    O1 Lu1 Cs3 . . 51.82(10) ?
    O3 Lu1 Cs1 1_554 2_554 136.55(11) ?
    O2 Lu1 Cs1 . 2_554 49.32(12) ?
    O9 Lu1 Cs1 3_455 2_554 74.72(11) ?
    O4 Lu1 Cs1 . 2_554 137.59(10) ?
    O5 Lu1 Cs1 . 2_554 93.78(12) ?
    O1 Lu1 Cs1 . 2_554 48.28(11) ?
    Cs3 Lu1 Cs1 . 2_554 92.527(12) ?
    O3 Lu1 Cs2 1_554 2_554 85.11(11) ?
    O2 Lu1 Cs2 . 2_554 42.36(10) ?
    O9 Lu1 Cs2 3_455 2_554 45.48(11) ?
    O4 Lu1 Cs2 . 2_554 143.89(12) ?
    O5 Lu1 Cs2 . 2_554 127.35(11) ?
    O1 Lu1 Cs2 . 2_554 95.18(11) ?
    Cs3 Lu1 Cs2 . 2_554 146.201(13) ?
    Cs1 Lu1 Cs2 2_554 2_554 54.773(11) ?
    O3 Lu1 Cs2 1_554 4_554 60.24(12) ?
    O2 Lu1 Cs2 . 4_554 106.33(10) ?
    O9 Lu1 Cs2 3_455 4_554 145.93(11) ?
    O4 Lu1 Cs2 . 4_554 64.69(11) ?
    O5 Lu1 Cs2 . 4_554 45.24(12) ?
    O1 Lu1 Cs2 . 4_554 124.05(10) ?
    Cs3 Lu1 Cs2 . 4_554 73.508(9) ?
    Cs1 Lu1 Cs2 2_554 4_554 137.582(10) ?
    Cs2 Lu1 Cs2 2_554 4_554 135.276(14) ?
    O3 Lu1 Cs3 1_554 2_564 49.34(12) ?
    O2 Lu1 Cs3 . 2_564 87.93(11) ?
    O9 Lu1 Cs3 3_455 2_564 39.89(10) ?
    O4 Lu1 Cs3 . 2_564 94.39(11) ?
    O5 Lu1 Cs3 . 2_564 147.96(11) ?
    O1 Lu1 Cs3 . 2_564 123.31(10) ?
    Cs3 Lu1 Cs3 . 2_564 146.522(6) ?
    Cs1 Lu1 Cs3 2_554 2_564 105.046(10) ?
    Cs2 Lu1 Cs3 2_554 2_564 53.592(9) ?
    Cs2 Lu1 Cs3 4_554 2_564 108.201(11) ?
    O3 Lu1 Cs1 1_554 1_554 35.84(11) ?
    O2 Lu1 Cs1 . 1_554 54.92(12) ?
    O9 Lu1 Cs1 3_455 1_554 86.28(10) ?
    O4 Lu1 Cs1 . 1_554 119.97(10) ?
    O5 Lu1 Cs1 . 1_554 96.34(11) ?
    O1 Lu1 Cs1 . 1_554 150.11(11) ?
    Cs3 Lu1 Cs1 . 1_554 148.898(10) ?
    Cs1 Lu1 Cs1 2_554 1_554 101.881(6) ?
    Cs2 Lu1 Cs1 2_554 1_554 58.658(10) ?
    Cs2 Lu1 Cs1 4_554 1_554 77.345(10) ?
    Cs3 Lu1 Cs1 2_564 1_554 54.916(9) ?
    O5 Si1 O9 . . 113.2(2) ?
    O5 Si1 O7 . . 111.1(2) ?
    O9 Si1 O7 . . 109.9(2) ?
    O5 Si1 O6 . 4_544 111.1(2) ?
    O9 Si1 O6 . 4_544 108.3(2) ?
    O7 Si1 O6 . 4_544 102.7(2) ?
    O5 Si1 Cs2 . 4_554 57.96(17) ?
    O9 Si1 Cs2 . 4_554 55.27(16) ?
    O7 Si1 Cs2 . 4_554 130.56(15) ?
    O6 Si1 Cs2 4_544 4_554 126.64(19) ?
    O5 Si1 Cs3 . 4_544 99.52(17) ?
    O9 Si1 Cs3 . 4_544 48.86(15) ?
    O7 Si1 Cs3 . 4_544 148.73(16) ?
    O6 Si1 Cs3 4_544 4_544 70.82(18) ?
    Cs2 Si1 Cs3 4_554 4_544 61.75(3) ?
    O5 Si1 Cs3 . . 38.26(16) ?
    O9 Si1 Cs3 . . 118.85(17) ?
    O7 Si1 Cs3 . . 74.22(15) ?
    O6 Si1 Cs3 4_544 . 130.97(16) ?
    Cs2 Si1 Cs3 4_554 . 75.78(3) ?
    Cs3 Si1 Cs3 4_544 . 133.75(4) ?
    O5 Si1 Cs1 . 4_554 72.45(16) ?
    O9 Si1 Cs1 . 4_554 70.73(16) ?
    O7 Si1 Cs1 . 4_554 74.49(15) ?
    O6 Si1 Cs1 4_544 4_554 176.18(16) ?
    Cs2 Si1 Cs1 4_554 4_554 56.08(2) ?
    Cs3 Si1 Cs1 4_544 4_554 110.23(4) ?
    Cs3 Si1 Cs1 . 4_554 51.107(19) ?
    O5 Si1 Cs2 . 4_544 140.66(16) ?
    O9 Si1 Cs2 . 4_544 75.93(16) ?
    O7 Si1 Cs2 . 4_544 99.98(15) ?
    O6 Si1 Cs2 4_544 4_544 35.89(14) ?
    Cs2 Si1 Cs2 4_554 4_544 117.07(4) ?
    Cs3 Si1 Cs2 4_544 4_544 56.30(2) ?
    Cs3 Si1 Cs2 . 4_544 165.12(4) ?
    Cs1 Si1 Cs2 4_554 4_544 141.46(4) ?
    O5 Si1 Cs1 . 4_544 158.36(17) ?
    O9 Si1 Cs1 . 4_544 85.41(16) ?
    O7 Si1 Cs1 . 4_544 49.49(15) ?
    O6 Si1 Cs1 4_544 4_544 70.45(15) ?
    Cs2 Si1 Cs1 4_554 4_544 139.56(4) ?
    Cs3 Si1 Cs1 4_544 4_544 101.20(3) ?
    Cs3 Si1 Cs1 . 4_544 123.71(4) ?
    Cs1 Si1 Cs1 4_554 4_544 105.74(3) ?
    Cs2 Si1 Cs1 4_544 4_544 51.995(19) ?
    O5 Si1 Cs2 . . 81.83(17) ?
    O9 Si1 Cs2 . . 143.52(16) ?
    O7 Si1 Cs2 . . 35.83(15) ?
    O6 Si1 Cs2 4_544 . 95.27(19) ?
    Cs2 Si1 Cs2 4_554 . 128.71(4) ?
    Cs3 Si1 Cs2 4_544 . 165.63(4) ?
    Cs3 Si1 Cs2 . . 53.34(2) ?
    Cs1 Si1 Cs2 4_554 . 83.89(3) ?
    Cs2 Si1 Cs2 4_544 . 114.22(3) ?
    Cs1 Si1 Cs2 4_544 . 76.55(3) ?
    O5 Si1 Cs3 . 1_545 115.92(17) ?
    O9 Si1 Cs3 . 1_545 130.79(17) ?
    O7 Si1 Cs3 . 1_545 53.48(14) ?
    O6 Si1 Cs3 4_544 1_545 50.38(18) ?
    Cs2 Si1 Cs3 4_554 1_545 172.92(4) ?
    Cs3 Si1 Cs3 4_544 1_545 118.36(4) ?
    Cs3 Si1 Cs3 . 1_545 101.51(3) ?
    Cs1 Si1 Cs3 4_554 1_545 127.30(3) ?
    Cs2 Si1 Cs3 4_544 1_545 64.81(2) ?
    Cs1 Si1 Cs3 4_544 1_545 47.326(17) ?
    Cs2 Si1 Cs3 . 1_545 49.844(18) ?
    O4 Si2 O2 4_545 4 114.4(2) ?
    O4 Si2 O6 4_545 . 108.9(2) ?
    O2 Si2 O6 4 . 110.9(2) ?
    O4 Si2 O8 4_545 . 110.2(2) ?
    O2 Si2 O8 4 . 109.0(2) ?
    O6 Si2 O8 . . 102.8(2) ?
    O4 Si2 Cs1 4_545 3 57.38(15) ?
    O2 Si2 Cs1 4 3 61.05(17) ?
    O6 Si2 Cs1 . 3 109.69(19) ?
    O8 Si2 Cs1 . 3 147.47(15) ?
    O4 Si2 Cs2 4_545 . 87.84(16) ?
    O2 Si2 Cs2 4 . 157.77(17) ?
    O6 Si2 Cs2 . . 58.84(15) ?
    O8 Si2 Cs2 . . 59.33(14) ?
    Cs1 Si2 Cs2 3 . 139.33(5) ?
    O4 Si2 Cs2 4_545 3 85.86(17) ?
    O2 Si2 Cs2 4 3 44.67(15) ?
    O6 Si2 Cs2 . 3 155.59(15) ?
    O8 Si2 Cs2 . 3 89.49(14) ?
    Cs1 Si2 Cs2 3 3 61.26(3) ?
    Cs2 Si2 Cs2 . 3 143.49(4) ?
    O4 Si2 Cs1 4_545 4_554 138.82(17) ?
    O2 Si2 Cs1 4 4_554 63.90(17) ?
    O6 Si2 Cs1 . 4_554 109.48(18) ?
    O8 Si2 Cs1 . 4_554 46.25(14) ?
    Cs1 Si2 Cs1 3 4_554 120.44(4) ?
    Cs2 Si2 Cs1 . 4_554 99.38(4) ?
    Cs2 Si2 Cs1 3 4_554 64.41(3) ?
    O4 Si2 Cs3 4_545 4_545 40.57(16) ?
    O2 Si2 Cs3 4 4_545 119.76(18) ?
    O6 Si2 Cs3 . 4_545 69.88(18) ?
    O8 Si2 Cs3 . 4_545 130.14(15) ?
    Cs1 Si2 Cs3 3 4_545 62.82(3) ?
    Cs2 Si2 Cs3 . 4_545 77.16(3) ?
    Cs2 Si2 Cs3 3 4_545 117.73(4) ?
    Cs1 Si2 Cs3 4_554 4_545 176.34(4) ?
    O4 Si2 Cs3 4_545 . 146.46(17) ?
    O2 Si2 Cs3 4 . 98.88(17) ?
    O6 Si2 Cs3 . . 59.64(19) ?
    O8 Si2 Cs3 . . 51.01(13) ?
    Cs1 Si2 Cs3 3 . 153.99(4) ?
    Cs2 Si2 Cs3 . . 58.92(2) ?
    Cs2 Si2 Cs3 3 . 117.51(4) ?
    Cs1 Si2 Cs3 4_554 . 53.25(2) ?
    Cs3 Si2 Cs3 4_545 . 124.76(4) ?
    O4 Si2 Cs1 4_545 . 76.58(17) ?
    O2 Si2 Cs1 4 . 137.47(17) ?
    O6 Si2 Cs1 . . 34.26(15) ?
    O8 Si2 Cs1 . . 104.15(15) ?
    Cs1 Si2 Cs1 3 . 101.58(3) ?
    Cs2 Si2 Cs1 . . 45.200(19) ?
    Cs2 Si2 Cs1 3 . 160.60(4) ?
    Cs1 Si2 Cs1 4_554 . 134.92(4) ?
    Cs3 Si2 Cs1 4_545 . 42.877(16) ?
    Cs3 Si2 Cs1 . . 81.89(2) ?
    O4 Si2 Cs3 4_545 3 67.32(16) ?
    O2 Si2 Cs3 4 3 89.29(16) ?
    O6 Si2 Cs3 . 3 158.25(15) ?
    O8 Si2 Cs3 . 3 61.41(14) ?
    Cs1 Si2 Cs3 3 3 86.70(3) ?
    Cs2 Si2 Cs3 . 3 99.41(3) ?
    Cs2 Si2 Cs3 3 3 45.395(17) ?
    Cs1 Si2 Cs3 4_554 3 71.50(2) ?
    Cs3 Si2 Cs3 4_545 3 107.68(3) ?
    Cs3 Si2 Cs3 . 3 110.86(3) ?
    Cs1 Si2 Cs3 . 3 130.50(3) ?
    O3 Si3 O1 4_544 3 114.7(2) ?
    O3 Si3 O7 4_544 . 108.3(2) ?
    O1 Si3 O7 3 . 110.7(2) ?
    O3 Si3 O8 4_544 . 109.6(2) ?
    O1 Si3 O8 3 . 110.1(2) ?
    O7 Si3 O8 . . 102.7(2) ?
    O3 Si3 Cs1 4_544 4_554 153.15(18) ?
    O1 Si3 Cs1 3 4_554 57.13(16) ?
    O7 Si3 Cs1 . 4_554 98.21(15) ?
    O8 Si3 Cs1 . 4_554 58.73(14) ?
    O3 Si3 Cs1 4_544 4_544 51.18(16) ?
    O1 Si3 Cs1 3 4_544 94.80(16) ?
    O7 Si3 Cs1 . 4_544 73.12(15) ?
    O8 Si3 Cs1 . 4_544 154.24(16) ?
    Cs1 Si3 Cs1 4_554 4_544 146.38(5) ?
    O3 Si3 Cs2 4_544 . 81.85(18) ?
    O1 Si3 Cs2 3 . 163.35(17) ?
    O7 Si3 Cs2 . . 62.53(15) ?
    O8 Si3 Cs2 . . 59.86(14) ?
    Cs1 Si3 Cs2 4_554 . 107.41(4) ?
    Cs1 Si3 Cs2 4_544 . 97.32(4) ?
    O3 Si3 Cs3 4_544 3 64.63(17) ?
    O1 Si3 Cs3 3 3 50.25(15) ?
    O7 Si3 Cs3 . 3 131.83(16) ?
    O8 Si3 Cs3 . 3 124.96(15) ?
    Cs1 Si3 Cs3 4_554 3 100.79(4) ?
    Cs1 Si3 Cs3 4_544 3 66.63(3) ?
    Cs2 Si3 Cs3 . 3 146.01(5) ?
    O3 Si3 Cs3 4_544 . 136.15(18) ?
    O1 Si3 Cs3 3 . 107.39(16) ?
    O7 Si3 Cs3 . . 65.40(15) ?
    O8 Si3 Cs3 . . 40.97(13) ?
    Cs1 Si3 Cs3 4_554 . 52.75(2) ?
    Cs1 Si3 Cs3 4_544 . 137.60(4) ?
    Cs2 Si3 Cs3 . . 56.09(2) ?
    Cs3 Si3 Cs3 3 . 153.02(4) ?
    O3 Si3 Cs2 4_544 3 92.04(17) ?
    O1 Si3 Cs2 3 3 56.69(15) ?
    O7 Si3 Cs2 . 3 159.60(15) ?
    O8 Si3 Cs2 . 3 70.95(14) ?
    Cs1 Si3 Cs2 4_554 3 61.71(2) ?
    Cs1 Si3 Cs2 4_544 3 121.05(4) ?
    Cs2 Si3 Cs2 . 3 124.31(4) ?
    Cs3 Si3 Cs2 3 3 55.42(2) ?
    Cs3 Si3 Cs2 . 3 101.28(3) ?
    O3 Si3 Cs3 4_544 1_545 62.66(17) ?
    O1 Si3 Cs3 3 1_545 136.69(16) ?
    O7 Si3 Cs3 . 1_545 46.17(14) ?
    O8 Si3 Cs3 . 1_545 110.86(15) ?
    Cs1 Si3 Cs3 4_554 1_545 142.47(4) ?
    Cs1 Si3 Cs3 4_544 1_545 47.709(19) ?
    Cs2 Si3 Cs3 . 1_545 51.00(2) ?
    Cs3 Si3 Cs3 3 1_545 112.21(3) ?
    Cs3 Si3 Cs3 . 1_545 94.54(3) ?
    Cs2 Si3 Cs3 3 1_545 154.16(4) ?
    O3 Si3 Cs2 4_544 4_554 160.88(17) ?
    O1 Si3 Cs2 3 4_554 60.62(16) ?
    O7 Si3 Cs2 . 4_554 61.07(14) ?
    O8 Si3 Cs2 . 4_554 88.89(14) ?
    Cs1 Si3 Cs2 4_554 4_554 42.697(19) ?
    Cs1 Si3 Cs2 4_544 4_554 109.74(3) ?
    Cs2 Si3 Cs2 . 4_554 104.30(3) ?
    Cs3 Si3 Cs2 3 4_554 109.29(3) ?
    Cs3 Si3 Cs2 . 4_554 56.810(18) ?
    Cs2 Si3 Cs2 3 4_554 98.93(3) ?
    Cs3 Si3 Cs2 1_545 4_554 106.84(3) ?
    Si3 O1 Lu1 3_455 . 134.3(2) ?
    Si3 O1 Cs3 3_455 . 104.8(2) ?
    Lu1 O1 Cs3 . . 91.04(13) ?
    Si3 O1 Cs1 3_455 2_554 96.38(18) ?
    Lu1 O1 Cs1 . 2_554 97.95(14) ?
    Cs3 O1 Cs1 . 2_554 140.01(15) ?
    Si3 O1 Cs2 3_455 . 102.74(17) ?
    Lu1 O1 Cs2 . . 122.93(14) ?
    Cs3 O1 Cs2 . . 68.04(8) ?
    Cs1 O1 Cs2 2_554 . 74.50(9) ?
    Si3 O1 Cs1 3_455 2_564 61.90(14) ?
    Lu1 O1 Cs1 . 2_564 86.80(12) ?
    Cs3 O1 Cs1 . 2_564 67.65(8) ?
    Cs1 O1 Cs1 2_554 2_564 151.28(13) ?
    Cs2 O1 Cs1 . 2_564 126.11(11) ?
    Si3 O1 Cs2 3_455 2_554 102.96(17) ?
    Lu1 O1 Cs2 . 2_554 57.87(9) ?
    Cs3 O1 Cs2 . 2_554 148.00(12) ?
    Cs1 O1 Cs2 2_554 2_554 49.83(6) ?
    Cs2 O1 Cs2 . 2_554 120.32(10) ?
    Cs1 O1 Cs2 2_564 2_554 113.54(9) ?
    Si3 O1 Cs3 3_455 3_455 55.25(14) ?
    Lu1 O1 Cs3 . 3_455 114.01(13) ?
    Cs3 O1 Cs3 . 3_455 154.67(12) ?
    Cs1 O1 Cs3 2_554 3_455 44.07(5) ?
    Cs2 O1 Cs3 . 3_455 99.05(8) ?
    Cs1 O1 Cs3 2_564 3_455 108.26(8) ?
    Cs2 O1 Cs3 2_554 3_455 57.29(5) ?
    Si3 O1 Cs2 3_455 3_455 11.56(12) ?
    Lu1 O1 Cs2 . 3_455 132.00(14) ?
    Cs3 O1 Cs2 . 3_455 116.19(11) ?
    Cs1 O1 Cs2 2_554 3_455 85.77(8) ?
    Cs2 O1 Cs2 . 3_455 104.28(8) ?
    Cs1 O1 Cs2 2_564 3_455 70.55(6) ?
    Cs2 O1 Cs2 2_554 3_455 92.60(7) ?
    Cs3 O1 Cs2 3_455 3_455 43.78(3) ?
    Si2 O2 Lu1 4_544 . 139.2(2) ?
    Si2 O2 Cs2 4_544 2_554 113.1(2) ?
    Lu1 O2 Cs2 . 2_554 107.66(14) ?
    Si2 O2 Cs1 4_544 2_554 91.77(19) ?
    Lu1 O2 Cs1 . 2_554 97.65(15) ?
    Cs2 O2 Cs1 2_554 2_554 77.51(10) ?
    Si2 O2 Cs1 4_544 1_554 92.29(19) ?
    Lu1 O2 Cs1 . 1_554 94.64(14) ?
    Cs2 O2 Cs1 2_554 1_554 79.10(10) ?
    Cs1 O2 Cs1 2_554 1_554 155.96(14) ?
    Si2 O2 Cs3 4_544 4_544 61.25(14) ?
    Lu1 O2 Cs3 . 4_544 93.74(12) ?
    Cs2 O2 Cs3 2_554 4_544 126.68(13) ?
    Cs1 O2 Cs3 2_554 4_544 148.21(12) ?
    Cs1 O2 Cs3 1_554 4_544 50.31(5) ?
    Si2 O2 Cs3 4_544 2_564 144.7(2) ?
    Lu1 O2 Cs3 . 2_564 64.56(10) ?
    Cs2 O2 Cs3 2_554 2_564 53.55(7) ?
    Cs1 O2 Cs3 2_554 2_564 113.05(10) ?
    Cs1 O2 Cs3 1_554 2_564 54.90(6) ?
    Cs3 O2 Cs3 4_544 2_564 98.65(9) ?
    Si2 O2 Cs3 4_544 1_545 44.36(14) ?
    Lu1 O2 Cs3 . 1_545 117.77(15) ?
    Cs2 O2 Cs3 2_554 1_545 113.50(11) ?
    Cs1 O2 Cs3 2_554 1_545 51.75(7) ?
    Cs1 O2 Cs3 1_554 1_545 136.66(10) ?
    Cs3 O2 Cs3 4_544 1_545 96.80(7) ?
    Cs3 O2 Cs3 2_564 1_545 164.19(9) ?
    Si2 O2 Cs2 4_544 4_544 15.48(12) ?
    Lu1 O2 Cs2 . 4_544 129.20(13) ?
    Cs2 O2 Cs2 2_554 4_544 120.81(11) ?
    Cs1 O2 Cs2 2_554 4_544 106.26(10) ?
    Cs1 O2 Cs2 1_554 4_544 81.19(8) ?
    Cs3 O2 Cs2 4_544 4_544 45.79(4) ?
    Cs3 O2 Cs2 2_564 4_544 135.98(10) ?
    Cs3 O2 Cs2 1_545 4_544 56.35(4) ?
    Si2 O2 Cs3 4_544 . 109.84(18) ?
    Lu1 O2 Cs3 . . 35.50(8) ?
    Cs2 O2 Cs3 2_554 . 131.18(11) ?
    Cs1 O2 Cs3 2_554 . 79.05(9) ?
    Cs1 O2 Cs3 1_554 . 121.43(10) ?
    Cs3 O2 Cs3 4_544 . 93.90(7) ?
    Cs3 O2 Cs3 2_564 . 99.66(7) ?
    Cs3 O2 Cs3 1_545 . 82.57(7) ?
    Cs2 O2 Cs3 4_544 . 106.64(7) ?
    Si2 O2 Cs2 4_544 4_554 94.90(16) ?
    Lu1 O2 Cs2 . 4_554 50.45(8) ?
    Cs2 O2 Cs2 2_554 4_554 139.86(13) ?
    Cs1 O2 Cs2 2_554 4_554 131.88(12) ?
    Cs1 O2 Cs2 1_554 4_554 71.28(7) ?
    Cs3 O2 Cs2 4_544 4_554 44.37(4) ?
    Cs3 O2 Cs2 2_564 4_554 86.90(7) ?
    Cs3 O2 Cs2 1_545 4_554 106.64(7) ?
    Cs2 O2 Cs2 4_544 4_554 81.15(5) ?
    Cs3 O2 Cs2 . 4_554 53.91(4) ?
    Si3 O3 Lu1 4 1_556 139.2(3) ?
    Si3 O3 Cs1 4 . 103.2(2) ?
    Lu1 O3 Cs1 1_556 . 117.44(16) ?
    Si3 O3 Cs3 4 2_565 89.78(19) ?
    Lu1 O3 Cs3 1_556 2_565 100.59(15) ?
    Cs1 O3 Cs3 . 2_565 79.85(11) ?
    Si3 O3 Cs2 4 4 73.28(16) ?
    Lu1 O3 Cs2 1_556 4 89.12(14) ?
    Cs1 O3 Cs2 . 4 109.09(13) ?
    Cs3 O3 Cs2 2_565 4 162.11(13) ?
    Si3 O3 Cs3 4 4_545 98.58(18) ?
    Lu1 O3 Cs3 1_556 4_545 101.10(14) ?
    Cs1 O3 Cs3 . 4_545 55.28(8) ?
    Cs3 O3 Cs3 2_565 4_545 135.11(12) ?
    Cs2 O3 Cs3 4 4_545 55.62(6) ?
    Si3 O3 Cs2 4 2 143.6(2) ?
    Lu1 O3 Cs2 1_556 2 66.29(10) ?
    Cs1 O3 Cs2 . 2 63.70(8) ?
    Cs3 O3 Cs2 2_565 2 55.48(6) ?
    Cs2 O3 Cs2 4 2 142.24(12) ?
    Cs3 O3 Cs2 4_545 2 99.72(8) ?
    Si3 O3 Cs2 4 2_565 68.55(16) ?
    Lu1 O3 Cs2 1_556 2_565 86.51(12) ?
    Cs1 O3 Cs2 . 2_565 131.12(14) ?
    Cs3 O3 Cs2 2_565 2_565 52.98(6) ?
    Cs2 O3 Cs2 4 2_565 113.46(10) ?
    Cs3 O3 Cs2 4_545 2_565 166.07(10) ?
    Cs2 O3 Cs2 2 2_565 94.02(8) ?
    Si3 O3 Cs1 4 1_565 18.67(12) ?
    Lu1 O3 Cs1 1_556 1_565 124.64(15) ?
    Cs1 O3 Cs1 . 1_565 117.25(11) ?
    Cs3 O3 Cs1 2_565 1_565 80.99(8) ?
    Cs2 O3 Cs1 4 1_565 81.13(7) ?
    Cs3 O3 Cs1 4_545 1_565 116.34(9) ?
    Cs2 O3 Cs1 2 1_565 136.22(10) ?
    Cs2 O3 Cs1 2_565 1_565 50.34(4) ?
    Si3 O3 Cs3 4 1_556 110.12(19) ?
    Lu1 O3 Cs3 1_556 1_556 32.72(8) ?
    Cs1 O3 Cs3 . 1_556 138.99(13) ?
    Cs3 O3 Cs3 2_565 1_556 122.52(11) ?
    Cs2 O3 Cs3 4 1_556 60.87(6) ?
    Cs3 O3 Cs3 4_545 1_556 95.80(8) ?
    Cs2 O3 Cs3 2 1_556 99.02(7) ?
    Cs2 O3 Cs3 2_565 1_556 84.26(7) ?
    Cs1 O3 Cs3 1_565 1_556 101.02(7) ?
    Si2 O4 Lu1 4_554 . 138.2(2) ?
    Si2 O4 Cs1 4_554 2_564 95.68(18) ?
    Lu1 O4 Cs1 . 2_564 119.96(17) ?
    Si2 O4 Cs3 4_554 . 119.6(2) ?
    Lu1 O4 Cs3 . . 88.09(13) ?
    Cs1 O4 Cs3 2_564 . 82.89(10) ?
    Si2 O4 Cs2 4_554 4_554 68.15(15) ?
    Lu1 O4 Cs2 . 4_554 84.32(12) ?
    Cs1 O4 Cs2 2_564 4_554 153.06(14) ?
    Cs3 O4 Cs2 . 4_554 86.77(10) ?
    Si2 O4 Cs2 4_554 2_564 71.29(16) ?
    Lu1 O4 Cs2 . 2_564 104.76(15) ?
    Cs1 O4 Cs2 2_564 2_564 62.36(8) ?
    Cs3 O4 Cs2 . 2_564 144.96(13) ?
    Cs2 O4 Cs2 4_554 2_564 126.30(10) ?
    Si2 O4 Cs3 4_554 2_564 95.57(17) ?
    Lu1 O4 Cs3 . 2_564 59.22(10) ?
    Cs1 O4 Cs3 2_564 2_564 100.48(11) ?
    Cs3 O4 Cs3 . 2_564 144.32(12) ?
    Cs2 O4 Cs3 4_554 2_564 102.39(8) ?
    Cs2 O4 Cs3 2_564 2_564 48.73(5) ?
    Si2 O4 Cs1 4_554 4_554 86.04(18) ?
    Lu1 O4 Cs1 . 4_554 97.52(13) ?
    Cs1 O4 Cs1 2_564 4_554 113.68(11) ?
    Cs3 O4 Cs1 . 4_554 43.21(6) ?
    Cs2 O4 Cs1 4_554 4_554 46.48(5) ?
    Cs2 O4 Cs1 2_564 4_554 155.91(10) ?
    Cs3 O4 Cs1 2_564 4_554 145.50(9) ?
    Si2 O4 Cs1 4_554 1_564 29.68(13) ?
    Lu1 O4 Cs1 . 1_564 115.56(13) ?
    Cs1 O4 Cs1 2_564 1_564 100.12(10) ?
    Cs3 O4 Cs1 . 1_564 149.06(12) ?
    Cs2 O4 Cs1 4_554 1_564 76.74(6) ?
    Cs2 O4 Cs1 2_564 1_564 51.25(5) ?
    Cs3 O4 Cs1 2_564 1_564 65.89(5) ?
    Cs1 O4 Cs1 4_554 1_564 110.48(8) ?
    Si2 O4 Cs2 4_554 1_565 87.39(16) ?
    Lu1 O4 Cs2 . 1_565 130.98(14) ?
    Cs1 O4 Cs2 2_564 1_565 51.96(6) ?
    Cs3 O4 Cs2 . 1_565 45.55(5) ?
    Cs2 O4 Cs2 4_554 1_565 104.14(9) ?
    Cs2 O4 Cs2 2_564 1_565 107.65(8) ?
    Cs3 O4 Cs2 2_564 1_565 152.42(9) ?
    Cs1 O4 Cs2 4_554 1_565 61.98(5) ?
    Cs1 O4 Cs2 1_564 1_565 113.36(7) ?
    Si1 O5 Lu1 . . 137.8(3) ?
    Si1 O5 Cs3 . . 122.8(2) ?
    Lu1 O5 Cs3 . . 88.15(13) ?
    Si1 O5 Cs2 . 4_554 96.62(19) ?
    Lu1 O5 Cs2 . 4_554 104.55(16) ?
    Cs3 O5 Cs2 . 4_554 102.11(13) ?
    Si1 O5 Cs1 . 4_554 85.58(16) ?
    Lu1 O5 Cs1 . 4_554 136.62(16) ?
    Cs3 O5 Cs1 . 4_554 59.09(7) ?
    Cs2 O5 Cs1 4_554 4_554 61.39(7) ?
    Si1 O5 Cs3 . 4_544 59.13(14) ?
    Lu1 O5 Cs3 . 4_544 101.90(14) ?
    Cs3 O5 Cs3 . 4_544 160.28(14) ?
    Cs2 O5 Cs3 4_554 4_544 59.13(7) ?
    Cs1 O5 Cs3 4_554 4_544 103.28(9) ?
    Si1 O5 Cs2 . . 77.40(17) ?
    Lu1 O5 Cs2 . . 101.36(14) ?
    Cs3 O5 Cs2 . . 57.86(7) ?
    Cs2 O5 Cs2 4_554 . 146.59(12) ?
    Cs1 O5 Cs2 4_554 . 85.27(8) ?
    Cs3 O5 Cs2 4_544 . 134.35(10) ?
    Si1 O5 Cs1 . 2_554 91.53(18) ?
    Lu1 O5 Cs1 . 2_554 57.94(10) ?
    Cs3 O5 Cs1 . 2_554 89.39(10) ?
    Cs2 O5 Cs1 4_554 2_554 159.11(13) ?
    Cs1 O5 Cs1 4_554 2_554 138.73(11) ?
    Cs3 O5 Cs1 4_544 2_554 110.33(9) ?
    Cs2 O5 Cs1 . 2_554 54.11(5) ?
    Si1 O5 Cs1 . 1_554 92.82(17) ?
    Lu1 O5 Cs1 . 1_554 57.75(9) ?
    Cs3 O5 Cs1 . 1_554 143.79(12) ?
    Cs2 O5 Cs1 4_554 1_554 77.86(9) ?
    Cs1 O5 Cs1 4_554 1_554 138.65(11) ?
    Cs3 O5 Cs1 4_544 1_554 44.34(4) ?
    Cs2 O5 Cs1 . 1_554 134.69(10) ?
    Cs1 O5 Cs1 2_554 1_554 82.57(6) ?
    Si2 O6 Si1 . 4 135.8(2) ?
    Si2 O6 Cs2 . . 94.35(17) ?
    Si1 O6 Cs2 4 . 125.96(19) ?
    Si2 O6 Cs3 . . 97.1(2) ?
    Si1 O6 Cs3 4 . 83.32(18) ?
    Cs2 O6 Cs3 . . 69.46(10) ?
    Si2 O6 Cs3 . 4_545 86.44(18) ?
    Si1 O6 Cs3 4 4_545 110.2(2) ?
    Cs2 O6 Cs3 . 4_545 87.13(9) ?
    Cs3 O6 Cs3 . 4_545 156.51(11) ?
    Si2 O6 Cs1 . . 132.60(19) ?
    Si1 O6 Cs1 4 . 86.99(16) ?
    Cs2 O6 Cs1 . . 61.75(6) ?
    Cs3 O6 Cs1 . . 109.44(10) ?
    Cs3 O6 Cs1 4_545 . 54.45(6) ?
    Si2 O6 Cs1 . 3 49.41(14) ?
    Si1 O6 Cs1 4 3 104.59(18) ?
    Cs2 O6 Cs1 . 3 126.75(11) ?
    Cs3 O6 Cs1 . 3 139.09(11) ?
    Cs3 O6 Cs1 4_545 3 57.90(7) ?
    Cs1 O6 Cs1 . 3 111.00(11) ?
    Si2 O6 Cs1 . 4_554 51.55(15) ?
    Si1 O6 Cs1 4 4_554 104.07(18) ?
    Cs2 O6 Cs1 . 4_554 92.17(11) ?
    Cs3 O6 Cs1 . 4_554 49.00(6) ?
    Cs3 O6 Cs1 4_545 4_554 137.84(9) ?
    Cs1 O6 Cs1 . 4_554 152.70(12) ?
    Cs1 O6 Cs1 3 4_554 90.58(7) ?
    Si2 O6 Cs2 . 4 103.2(2) ?
    Si1 O6 Cs2 4 4 64.81(17) ?
    Cs2 O6 Cs2 . 4 132.16(13) ?
    Cs3 O6 Cs2 . 4 147.93(10) ?
    Cs3 O6 Cs2 4_545 4 50.83(6) ?
    Cs1 O6 Cs2 . 4 73.98(8) ?
    Cs1 O6 Cs2 3 4 53.83(6) ?
    Cs1 O6 Cs2 4_554 4 133.32(8) ?
    Si2 O6 Cs2 . 1_565 113.05(18) ?
    Si1 O6 Cs2 4 1_565 37.54(14) ?
    Cs2 O6 Cs2 . 1_565 115.84(12) ?
    Cs3 O6 Cs2 . 1_565 51.19(5) ?
    Cs3 O6 Cs2 4_545 1_565 147.15(11) ?
    Cs1 O6 Cs2 . 1_565 114.21(8) ?
    Cs1 O6 Cs2 3 1_565 114.35(8) ?
    Cs1 O6 Cs2 4_554 1_565 68.09(6) ?
    Cs2 O6 Cs2 4 1_565 97.58(7) ?
    Si2 O6 Cs3 . 4 105.48(16) ?
    Si1 O6 Cs3 4 4 35.56(12) ?
    Cs2 O6 Cs3 . 4 160.16(11) ?
    Cs3 O6 Cs3 . 4 106.91(8) ?
    Cs3 O6 Cs3 4_545 4 94.37(9) ?
    Cs1 O6 Cs3 . 4 103.37(9) ?
    Cs1 O6 Cs3 3 4 69.30(6) ?
    Cs1 O6 Cs3 4_554 4 99.77(7) ?
    Cs2 O6 Cs3 4 4 43.78(4) ?
    Cs2 O6 Cs3 1_565 4 55.96(4) ?
    Si2 O6 Cs2 . 3 17.22(10) ?
    Si1 O6 Cs2 4 3 118.63(16) ?
    Cs2 O6 Cs2 . 3 110.49(10) ?
    Cs3 O6 Cs2 . 3 96.83(9) ?
    Cs3 O6 Cs2 4_545 3 93.24(8) ?
    Cs1 O6 Cs2 . 3 145.60(10) ?
    Cs1 O6 Cs2 3 3 43.78(3) ?
    Cs1 O6 Cs2 4_554 3 47.91(4) ?
    Cs2 O6 Cs2 4 3 95.49(7) ?
    Cs2 O6 Cs2 1_565 3 99.44(7) ?
    Cs3 O6 Cs2 4 3 89.20(6) ?
    Si3 O7 Si1 . . 133.0(3) ?
    Si3 O7 Cs2 . . 90.35(17) ?
    Si1 O7 Cs2 . . 126.6(2) ?
    Si3 O7 Cs1 . 4_544 79.85(16) ?
    Si1 O7 Cs1 . 4_544 109.26(19) ?
    Cs2 O7 Cs1 . 4_544 107.70(11) ?
    Si3 O7 Cs3 . 1_545 116.20(18) ?
    Si1 O7 Cs3 . 1_545 106.73(17) ?
    Cs2 O7 Cs3 . 1_545 64.09(7) ?
    Cs1 O7 Cs3 4_544 1_545 58.27(6) ?
    Si3 O7 Cs3 . . 92.68(16) ?
    Si1 O7 Cs3 . . 82.41(16) ?
    Cs2 O7 Cs3 . . 63.04(7) ?
    Cs1 O7 Cs3 4_544 . 168.32(12) ?
    Cs3 O7 Cs3 1_545 . 118.79(10) ?
    Si3 O7 Cs1 . 4_554 58.58(13) ?
    Si1 O7 Cs1 . 4_554 82.85(15) ?
    Cs2 O7 Cs1 . 4_554 103.29(10) ?
    Cs1 O7 Cs1 4_544 4_554 127.58(11) ?
    Cs3 O7 Cs1 1_545 4_554 167.06(12) ?
    Cs3 O7 Cs1 . 4_554 52.75(5) ?
    Si3 O7 Cs2 . 4_544 121.83(18) ?
    Si1 O7 Cs2 . 4_544 60.47(14) ?
    Cs2 O7 Cs2 . 4_544 128.36(10) ?
    Cs1 O7 Cs2 4_544 4_544 50.48(5) ?
    Cs3 O7 Cs2 1_545 4_544 65.49(6) ?
    Cs3 O7 Cs2 . 4_544 140.49(10) ?
    Cs1 O7 Cs2 4_554 4_544 127.45(9) ?
    Si3 O7 Cs3 . 3 33.75(12) ?
    Si1 O7 Cs3 . 3 116.53(18) ?
    Cs2 O7 Cs3 . 3 116.31(10) ?
    Cs1 O7 Cs3 4_544 3 53.19(6) ?
    Cs3 O7 Cs3 1_545 3 106.82(9) ?
    Cs3 O7 Cs3 . 3 122.78(9) ?
    Cs1 O7 Cs3 4_554 3 75.41(6) ?
    Cs2 O7 Cs3 4_544 3 88.17(7) ?
    Si3 O7 Cs2 . 4_554 101.95(16) ?
    Si1 O7 Cs2 . 4_554 34.70(11) ?
    Cs2 O7 Cs2 . 4_554 126.23(11) ?
    Cs1 O7 Cs2 4_544 4_554 125.89(10) ?
    Cs3 O7 Cs2 1_545 4_554 141.00(10) ?
    Cs3 O7 Cs2 . 4_554 64.24(6) ?
    Cs1 O7 Cs2 4_554 4_554 48.17(4) ?
    Cs2 O7 Cs2 4_544 4_554 88.32(7) ?
    Cs3 O7 Cs2 3 4_554 100.28(7) ?
    Si3 O7 Cs1 . 2_554 145.31(19) ?
    Si1 O7 Cs1 . 2_554 78.16(15) ?
    Cs2 O7 Cs1 . 2_554 55.03(6) ?
    Cs1 O7 Cs1 4_544 2_554 106.55(9) ?
    Cs3 O7 Cs1 1_545 2_554 50.44(4) ?
    Cs3 O7 Cs1 . 2_554 74.63(6) ?
    Cs1 O7 Cs1 4_554 2_554 125.86(9) ?
    Cs2 O7 Cs1 4_544 2_554 84.31(6) ?
    Cs3 O7 Cs1 3 2_554 157.05(9) ?
    Cs2 O7 Cs1 4_554 2_554 101.13(7) ?
    Si3 O7 Cs3 . 4_544 122.73(17) ?
    Si1 O7 Cs3 . 4_544 21.86(12) ?
    Cs2 O7 Cs3 . 4_544 145.54(11) ?
    Cs1 O7 Cs3 4_544 4_544 89.11(8) ?
    Cs3 O7 Cs3 1_545 4_544 103.78(8) ?
    Cs3 O7 Cs3 . 4_544 102.51(8) ?
    Cs1 O7 Cs3 4_554 4_544 88.34(7) ?
    Cs2 O7 Cs3 4_544 4_544 44.34(4) ?
    Cs3 O7 Cs3 3 4_544 97.92(7) ?
    Cs2 O7 Cs3 4_554 4_544 44.05(3) ?
    Cs1 O7 Cs3 2_554 4_544 91.78(6) ?
    Si2 O8 Si3 . . 132.9(2) ?
    Si2 O8 Cs1 . 4_554 110.77(19) ?
    Si3 O8 Cs1 . 4_554 93.66(16) ?
    Si2 O8 Cs2 . . 93.67(16) ?
    Si3 O8 Cs2 . . 92.90(17) ?
    Cs1 O8 Cs2 4_554 . 138.75(13) ?
    Si2 O8 Cs3 . . 106.38(17) ?
    Si3 O8 Cs3 . . 120.04(18) ?
    Cs1 O8 Cs3 4_554 . 68.85(8) ?
    Cs2 O8 Cs3 . . 72.67(8) ?
    Si2 O8 Cs2 . 3 67.39(13) ?
    Si3 O8 Cs2 . 3 87.19(15) ?
    Cs1 O8 Cs2 4_554 3 68.13(7) ?
    Cs2 O8 Cs2 . 3 152.92(12) ?
    Cs3 O8 Cs2 . 3 129.88(11) ?
    Si2 O8 Cs3 . 3 101.07(15) ?
    Si3 O8 Cs3 . 3 38.67(11) ?
    Cs1 O8 Cs3 4_554 3 87.23(8) ?
    Cs2 O8 Cs3 . 3 121.08(10) ?
    Cs3 O8 Cs3 . 3 148.47(11) ?
    Cs2 O8 Cs3 3 3 49.74(4) ?
    Si2 O8 Cs1 . 3 22.24(10) ?
    Si3 O8 Cs1 . 3 114.30(16) ?
    Cs1 O8 Cs1 4_554 3 104.99(10) ?
    Cs2 O8 Cs1 . 3 109.11(9) ?
    Cs3 O8 Cs1 . 3 125.51(10) ?
    Cs2 O8 Cs1 3 3 47.69(4) ?
    Cs3 O8 Cs1 3 3 79.36(6) ?
    Si2 O8 Cs1 . 4_544 124.34(17) ?
    Si3 O8 Cs1 . 4_544 17.66(11) ?
    Cs1 O8 Cs1 4_554 4_544 111.01(10) ?
    Cs2 O8 Cs1 . 4_544 77.66(8) ?
    Cs3 O8 Cs1 . 4_544 122.06(10) ?
    Cs2 O8 Cs1 3 4_544 96.71(7) ?
    Cs3 O8 Cs1 3 4_544 47.13(4) ?
    Cs1 O8 Cs1 3 4_544 110.80(7) ?
    Si2 O8 Cs3 . 4_545 36.07(12) ?
    Si3 O8 Cs3 . 4_545 111.34(16) ?
    Cs1 O8 Cs3 4_554 4_545 146.83(11) ?
    Cs2 O8 Cs3 . 4_545 63.85(6) ?
    Cs3 O8 Cs3 . 4_545 112.60(9) ?
    Cs2 O8 Cs3 3 4_545 90.91(7) ?
    Cs3 O8 Cs3 3 4_545 98.70(6) ?
    Cs1 O8 Cs3 3 4_545 45.48(3) ?
    Cs1 O8 Cs3 4_544 4_545 96.27(6) ?
    Si1 O9 Lu1 . 3 137.7(2) ?
    Si1 O9 Cs3 . 4_544 107.17(19) ?
    Lu1 O9 Cs3 3 4_544 111.71(15) ?
    Si1 O9 Cs2 . 4_554 99.43(19) ?
    Lu1 O9 Cs2 3 4_554 103.89(15) ?
    Cs3 O9 Cs2 4_544 4_554 78.56(10) ?
    Si1 O9 Cs1 . 4_554 87.21(16) ?
    Lu1 O9 Cs1 3 4_554 73.42(11) ?
    Cs3 O9 Cs1 4_544 4_554 140.36(14) ?
    Cs2 O9 Cs1 4_554 4_554 62.49(8) ?
    Si1 O9 Cs2 . 4_544 82.40(17) ?
    Lu1 O9 Cs2 3 4_544 101.61(14) ?
    Cs3 O9 Cs2 4_544 4_544 61.77(8) ?
    Cs2 O9 Cs2 4_554 4_544 138.56(12) ?
    Cs1 O9 Cs2 4_554 4_544 157.83(11) ?
    Si1 O9 Cs1 . 4_544 73.68(16) ?
    Lu1 O9 Cs1 3 4_544 76.55(11) ?
    Cs3 O9 Cs1 4_544 4_544 112.61(12) ?
    Cs2 O9 Cs1 4_554 4_544 168.03(12) ?
    Cs1 O9 Cs1 4_554 4_544 106.83(9) ?
    Cs2 O9 Cs1 4_544 4_544 51.41(5) ?
    Si1 O9 Cs1 . 3_554 154.9(2) ?
    Lu1 O9 Cs1 3 3_554 66.01(10) ?
    Cs3 O9 Cs1 4_544 3_554 56.91(6) ?
    Cs2 O9 Cs1 4_554 3_554 60.38(7) ?
    Cs1 O9 Cs1 4_554 3_554 94.98(8) ?
    Cs2 O9 Cs1 4_544 3_554 102.73(8) ?
    Cs1 O9 Cs1 4_544 3_554 128.74(9) ?
    Si1 O9 Cs3 . . 45.19(13) ?
    Lu1 O9 Cs3 3 . 115.62(13) ?
    Cs3 O9 Cs3 4_544 . 126.33(12) ?
    Cs2 O9 Cs3 4_554 . 67.01(7) ?
    Cs1 O9 Cs3 4_554 . 44.85(4) ?
    Cs2 O9 Cs3 4_544 . 127.56(9) ?
    Cs1 O9 Cs3 4_544 . 101.81(7) ?
    Cs1 O9 Cs3 3_554 . 125.13(9) ?
    Si1 O9 Cs3 . 3 103.09(17) ?
    Lu1 O9 Cs3 3 3 35.53(7) ?
    Cs3 O9 Cs3 4_544 3 135.25(12) ?
    Cs2 O9 Cs3 4_554 3 127.78(11) ?
    Cs1 O9 Cs3 4_554 3 72.23(6) ?
    Cs2 O9 Cs3 4_544 3 91.08(8) ?
    Cs1 O9 Cs3 4_544 3 47.25(4) ?
    Cs1 O9 Cs3 3_554 3 101.38(7) ?
    Cs3 O9 Cs3 . 3 98.38(7) ?
_shelx_hkl_file
;
   2   0   0  871.31   61.89
  -2   0   0  946.91   63.19
   3   0   0    2.20    1.00
   3   0   0    1.10    0.50
   3   0   0    1.10    0.50
  -3   0   0    0.40    0.60
  -3   0   0    0.60    0.50
  -3   0   0    2.00    0.50
   3   0   0    0.70    0.50
  -4   0   0  118.39    8.10
   4   0   0  109.79    7.50
   4   0   0  105.89    7.00
  -4   0   0  116.69    7.10
  -4   0   0  104.59    7.20
  -4   0   0  111.39    7.40
  -4   0   0  124.79    7.10
   4   0   0  116.69    7.30
   4   0   0  113.89    8.10
   5   0   0    1.50    0.80
   5   0   0    1.70    0.70
  -5   0   0    0.60    0.50
  -5   0   0    3.70    0.90
  -5   0   0    0.50    0.60
  -5   0   0    1.20    0.60
  -6   0   0  576.94   31.90
  -6   0   0  535.05   32.40
  -6   0   0  563.34   31.20
   6   0   0  517.55   31.50
   6   0   0  545.15   32.90
   6   0   0  547.05   31.90
  -6   0   0  492.85   31.10
  -7   0   0    3.50    1.00
   7   0   0    1.00    1.00
   7   0   0    1.60    0.90
  -7   0   0    1.50    1.10
  -7   0   0    3.50    1.10
   7   0   0    1.80    0.90
   8   0   0 5212.58  355.76
  -8   0   0 5993.20  392.56
   9   0   0    1.40    1.60
  -9   0   0    0.90    0.90
   9   0   0    1.90    1.30
   9   0   0    1.70    1.10
  -9   0   0    0.30    0.60
  -9   0   0    2.90    1.20
  10   0   0 1816.32  106.99
  10   0   0 1856.81  106.39
 -10   0   0 2040.40  105.29
 -10   0   0 1822.72  107.19
 -10   0   0 1750.92  105.99
 -10   0   0 1883.01  108.19
  10   0   0 1814.72  108.09
  11   0   0    0.00    1.10
  11   0   0    2.70    1.40
 -11   0   0    1.70    1.00
 -11   0   0    1.50    1.10
  11   0   0    1.30    1.10
  12   0   0   25.70    3.90
 -12   0   0   26.90    3.30
 -12   0   0   32.90    3.80
  12   0   0   26.00    3.70
  13   0   0    1.70    1.20
 -13   0   0    1.20    1.20
 -13   0   0    2.30    1.20
  13   0   0    1.30    1.90
  14   0   0 1052.89   65.29
  14   0   0 1158.88   69.29
 -14   0   0 1100.69   64.39
  14   0   0 1130.59   66.29
  15   0   0   -0.10    1.70
 -15   0   0    0.90    1.00
  15   0   0    0.50    1.10
  15   0   0    2.40    2.00
  16   0   0   19.40    4.50
  16   0   0   24.20    6.60
  16   0   0   17.80    2.70
 -16   0   0   19.40    3.30
  16   0   0   22.60    4.60
  17   0   0    0.80    1.40
  17   0   0    2.60    2.70
  17   0   0    0.60    1.10
 -17   0   0    1.30    1.20
  17   0   0    0.40    1.00
  18   0   0  756.82   48.00
  18   0   0  771.72   47.30
 -18   0   0  757.32   45.10
  18   0   0  742.03   44.80
  18   0   0  774.82   51.49
   0   1   0    0.90    0.50
   0  -1   0    2.30    0.60
   0  -1   0    1.10    0.50
   1  -1   0  118.99    7.60
   1  -1   0  130.99    8.00
  -1  -1   0  127.89    7.50
   1  -1   0  133.09    7.70
  -1   1   0  123.09    8.20
  -1  -1   0  131.19    7.80
  -1   1   0  135.19    7.60
   1   1   0  135.39    7.80
   1   1   0  136.79    7.70
  -1  -1   0  126.19    7.40
   1  -1   0  127.59    7.80
  -1  -1   0  128.89    7.70
   1  -1   0  128.29    7.70
  -2  -1   0  207.78   12.60
   2   1   0  213.68   12.30
   2   1   0  207.38   11.80
   2  -1   0  183.28   11.80
  -2  -1   0  210.28   11.90
  -2   1   0  209.68   11.90
   2  -1   0  185.88   12.50
  -2  -1   0  206.98   11.80
  -2   1   0  197.38   12.20
   2   1   0  194.98   11.60
  -2   1   0  224.98   12.50
  -2  -1   0  198.78   11.80
   2   1   0  209.98   12.70
   2  -1   0  222.18   12.60
  -2  -1   0  203.98   11.70
   2   1   0  199.48   11.80
  -3   1   0   13.30    1.70
   3   1   0   12.80    1.10
   3  -1   0   12.40    1.70
   3  -1   0   11.60    1.40
   3  -1   0   11.30    1.50
  -3  -1   0   12.30    1.10
   3  -1   0   11.00    1.30
   3  -1   0   12.70    1.60
  -3  -1   0   15.00    1.50
   3   1   0   11.30    1.30
   3   1   0   11.10    1.40
  -3  -1   0   12.50    1.90
  -3   1   0   10.80    1.50
  -3   1   0   12.30    1.50
  -3   1   0   10.60    1.30
  -3  -1   0   15.00    1.40
   3  -1   0   13.30    1.40
  -4  -1   0 2646.74  169.98
   4   1   0 2404.36  165.18
   4  -1   0 2464.45  166.38
  -4   1   0 2820.12  171.88
  -5  -1   0  383.16   22.10
  -5   1   0  361.56   22.10
  -5   1   0  365.46   22.10
   5   1   0  363.36   21.80
   5  -1   0  370.16   21.90
  -5   1   0  339.47   21.90
   5   1   0  361.96   22.10
   5   1   0  358.86   21.30
   5  -1   0  369.96   22.20
  -5  -1   0  392.66   21.80
  -5  -1   0  390.96   21.40
  -5   1   0  378.16   21.80
   5  -1   0  376.16   22.70
  -6  -1   0 3039.50  205.38
   6  -1   0 2765.62  198.78
   6   1   0 3068.09  218.28
  -6   1   0 3054.69  205.58
  -7   1   0   50.59    4.80
   7   1   0   51.79    4.50
  -7   1   0   50.49    4.70
  -7   1   0   56.39    4.50
   7  -1   0   53.59    4.90
  -7  -1   0   55.59    4.70
   7  -1   0   52.69    4.60
   7  -1   0   50.89    5.40
  -7  -1   0   54.89    4.10
  -7  -1   0   58.99    4.00
  -7   1   0   56.39    4.80
   8  -1   0 1446.16   85.29
   8  -1   0 1459.05   86.79
  -8  -1   0 1421.06   85.29
  -8  -1   0 1660.33   84.39
  -8   1   0 1403.86   85.49
  -8  -1   0 1390.26   84.39
   8   1   0 1549.24   85.69
   8   1   0 1563.34   87.69
   8   1   0 1514.95   85.19
   8  -1   0 1531.85   85.79
  -8   1   0 1564.44   85.99
  -8   1   0 1492.25   84.99
  -8   1   0 1450.95   85.29
  -9   1   0    4.10    1.60
  -9  -1   0    3.30    1.10
   9  -1   0    4.20    1.70
   9   1   0    1.90    1.20
  -9  -1   0    4.20    1.80
  -9  -1   0    2.30    1.10
   9   1   0    3.90    2.20
   9  -1   0    3.30    2.00
   9   1   0    2.40    1.20
  -9   1   0    2.50    1.20
  -9   1   0    5.90    1.70
   9  -1   0    4.00    1.60
  10   1   0    6.40    1.90
 -10   1   0    4.20    1.50
  10  -1   0    7.40    2.20
 -10   1   0    6.70    1.70
 -10  -1   0   11.70    2.30
 -10  -1   0    9.40    1.50
  10   1   0    6.70    2.10
  10   1   0    5.10    2.10
  10  -1   0    5.40    2.60
  10  -1   0    6.50    2.10
 -10   1   0    7.10    2.70
 -10  -1   0    5.50    1.80
  11  -1   0   15.00    3.50
  11  -1   0   20.50    3.50
 -11   1   0   20.10    3.00
 -11  -1   0   24.10    2.90
  11   1   0   18.40    4.80
  11   1   0   24.10    3.30
 -11   1   0   18.50    3.30
 -11  -1   0   20.60    2.40
  11   1   0   25.80    3.70
  11  -1   0   21.10    4.30
 -12  -1   0  238.28   15.90
  12   1   0  242.38   17.10
  12  -1   0  260.57   17.70
  12   1   0  236.78   17.50
  12   1   0  251.57   19.40
 -12  -1   0  247.58   15.40
 -12   1   0  232.58   16.40
  12  -1   0  254.97   17.10
  12  -1   0  251.07   19.10
  13  -1   0  351.66   23.70
  13  -1   0  347.17   25.50
  13   1   0  344.57   23.30
  13  -1   0  351.86   23.10
  13   1   0  350.36   22.70
 -13  -1   0  359.66   21.40
 -13  -1   0  335.37   22.00
  13   1   0  360.16   25.90
  14   1   0  358.26   22.60
  14  -1   0  321.07   25.20
  14   1   0  338.17   25.60
  14  -1   0  338.77   23.50
 -14  -1   0  349.17   21.80
 -14  -1   0  330.47   20.80
  14   1   0  330.57   20.50
 -14   1   0  357.26   22.40
  14  -1   0  334.67   22.70
  14   1   0  342.87   23.10
  15  -1   0  105.09    9.60
  15  -1   0  110.59   10.20
 -15   1   0  105.59    9.00
 -15  -1   0  114.79    8.90
  15   1   0   98.69   11.60
  15   1   0  122.29    9.60
  15  -1   0  100.39   11.60
  15   1   0  111.59    8.80
  15   1   0  110.39    9.80
 -15  -1   0  102.09    7.80
 -16  -1   0  223.28   14.30
  16   1   0  234.28   16.30
  16   1   0  207.18   14.10
 -16   1   0  229.58   15.90
  16  -1   0  225.38   16.70
  16  -1   0  223.68   17.30
  16   1   0  222.08   16.70
  16   1   0  231.38   19.70
  16  -1   0  219.28   19.40
 -17  -1   0   15.60    2.20
  17  -1   0   15.30    4.00
  17   1   0   17.70    2.20
  17  -1   0   12.40    4.70
  17   1   0   15.30    3.80
  17  -1   0   12.90    4.60
 -17   1   0   17.40    3.60
  17   1   0   17.30    4.20
  17   1   0   19.30    6.10
  18   1   0  305.37   22.30
  18   1   0  306.57   19.40
  18  -1   0  331.97   22.80
  18  -1   0  308.57   20.60
  18  -1   0  321.77   23.40
 -18   1   0  319.57   21.20
  18  -1   0  321.87   26.00
  18   1   0  322.37   26.30
   0  -2   0 1624.24   91.49
   1  -2   0 2151.28  128.79
  -1   2   0 2274.67  130.79
  -2  -2   0 1185.08   70.09
  -2  -2   0 1214.68   69.69
  -2   2   0 1265.07   70.19
   2   2   0 1185.38   69.39
   2  -2   0 1315.77   69.59
   3  -2   0   24.70    2.50
   3   2   0   30.90    2.70
  -3   2   0   20.70    2.30
   3  -2   0   26.50    2.60
  -3  -2   0   27.70    2.30
   3  -2   0   24.90    2.40
  -3  -2   0   27.50    2.40
  -3   2   0   24.70    2.80
  -3  -2   0   19.90    2.50
   3   2   0   22.20    1.80
  -3   2   0   25.80    2.50
  -3   2   0   23.00    2.10
  -3  -2   0   26.60    1.90
   3  -2   0   21.60    2.00
   3   2   0   27.30    2.20
  -3  -2   0   27.60    2.20
   3   2   0   25.40    2.00
   4   2   0  259.87   15.70
   4  -2   0  282.97   17.00
  -4   2   0  271.47   16.70
  -4   2   0  264.17   16.10
   4  -2   0  278.17   16.60
   4   2   0  259.77   16.00
  -4  -2   0  279.37   16.10
  -4   2   0  287.27   17.30
   4  -2   0  245.48   16.10
  -4  -2   0  290.07   16.40
  -4  -2   0  282.17   16.10
   4   2   0  266.37   16.10
   4  -2   0  269.57   16.80
  -4  -2   0  303.47   15.80
   4   2   0  268.57   16.80
   5   2   0 1669.13   91.09
  -5   2   0 1541.85   92.49
  -5  -2   0 1718.43   91.59
   5   2   0 1661.93   93.59
   5   2   0 1638.64   91.69
   5  -2   0 1598.74   91.99
  -5  -2   0 1576.44   91.19
  -5   2   0 1673.93   92.29
  -5   2   0 1545.05   91.59
   5   2   0 1611.04   92.49
  -5  -2   0 1698.43   91.89
   5   2   0 1592.84   91.39
   6   2   0 1096.49   61.29
   6  -2   0 1142.09   61.49
  -6  -2   0 1172.68   60.59
   6   2   0 1065.89   60.99
   6   2   0 1122.89   63.59
  -6   2   0  952.50   61.69
   6  -2   0 1115.09   61.89
  -6  -2   0 1052.99   60.39
  -6   2   0 1095.29   61.79
   6  -2   0  959.80   61.89
   6  -2   0  997.70   61.09
  -6   2   0 1052.49   61.09
   6   2   0 1130.29   62.39
  -7  -2   0   46.90    3.50
  -7  -2   0   38.40    3.10
   7  -2   0   47.00    4.50
   7   2   0   44.80    4.10
   7  -2   0   44.80    4.20
   7   2   0   44.20    3.90
  -7   2   0   41.40    4.00
   7  -2   0   42.20    4.70
  -7   2   0   42.60    4.30
  -7   2   0   41.70    4.40
  -7  -2   0   49.90    4.20
   7   2   0   48.50    5.60
   8  -2   0  857.71   50.29
  -8  -2   0  885.71   48.90
   8   2   0  874.01   49.50
   8   2   0  819.12   51.99
  -8   2   0  901.81   50.39
  -8   2   0  767.02   49.60
   8   2   0  901.61   47.90
   8   2   0  885.31   49.99
  -8  -2   0  888.31   49.80
  -8   2   0  824.72   50.19
   8   2   0  835.62   48.00
   8  -2   0  816.42   50.89
   9   2   0 1605.24   88.89
  -9   2   0 1580.24   89.19
  -9  -2   0 1493.15   88.49
   9  -2   0 1521.55   91.69
   9  -2   0 1487.75   88.59
   9   2   0 1577.94   91.39
  -9  -2   0 1603.64   86.99
   9   2   0 1615.94   88.39
   9   2   0 1598.04   86.59
  -9  -2   0 1464.75   87.49
   9   2   0 1470.05   86.59
  -9   2   0 1503.85   88.79
   9  -2   0 1618.44   89.39
  10  -2   0    5.40    2.30
  10   2   0    6.10    4.30
  10  -2   0    8.10    2.40
 -10  -2   0    3.80    1.30
  10   2   0    3.80    1.60
 -10  -2   0    6.30    1.20
 -10  -2   0    6.90    1.60
 -10   2   0    5.10    1.90
 -10   2   0    4.80    1.70
  10   2   0    3.70    1.40
  10   2   0    5.90    1.00
  10   2   0    4.80    0.70
  11   2   0 1195.48   68.49
  11   2   0 1277.57   74.29
  11   2   0 1228.68   68.59
 -11  -2   0 1079.99   69.59
 -11  -2   0 1266.97   68.89
  11  -2   0 1238.18   71.79
 -11   2   0 1224.98   71.59
  11   2   0 1262.47   70.69
  11  -2   0 1201.18   72.99
 -11   2   0 1133.39   70.99
  11   2   0 1239.38   71.09
  11  -2   0 1297.17   71.29
 -12   2   0 1084.79   62.89
 -12  -2   0 1097.59   59.79
  12  -2   0 1079.79   64.49
  12   2   0 1078.09   62.19
  12   2   0 1100.49   65.49
 -12  -2   0  981.60   60.59
 -12   2   0  938.81   61.79
  12   2   0 1083.99   61.59
  12  -2   0 1010.10   62.09
  12   2   0 1059.69   59.49
  12  -2   0 1079.79   62.99
  13   2   0  436.96   28.10
 -13  -2   0  431.16   25.50
  13   2   0  445.96   27.60
  13  -2   0  436.56   30.40
 -13  -2   0  422.26   26.80
  13  -2   0  441.46   28.30
  13   2   0  436.66   25.40
  13   2   0  461.35   31.40
  13  -2   0  439.56   28.90
  14   2   0  119.39   11.30
  14   2   0  119.69   12.70
  14  -2   0  122.09   10.50
  14  -2   0  118.09   12.10
 -14   2   0  114.29   10.00
  14   2   0  121.99    9.70
  14   2   0  119.69    7.60
  14  -2   0  121.09   10.90
 -14  -2   0  117.09    9.00
  15   2   0  331.77   22.40
  15   2   0  343.67   26.50
  15  -2   0  351.66   23.50
  15   2   0  320.87   20.00
 -15   2   0  351.86   23.20
  15  -2   0  354.66   24.30
  15  -2   0  328.47   25.80
 -15  -2   0  357.56   22.00
  15   2   0  343.07   23.10
 -16   2   0    2.40    1.70
  16   2   0    1.60    0.70
  16  -2   0    2.90    2.60
  16  -2   0    1.20    1.70
 -16  -2   0    1.70    1.50
  16   2   0    3.60    2.10
  16   2   0   -0.80    1.90
  16   2   0    3.20    1.90
  16  -2   0    1.00    1.50
  17  -2   0  248.48   19.00
  17   2   0  257.37   21.70
  17   2   0  243.88   17.80
  17   2   0  225.28   14.40
  17  -2   0  227.88   20.70
  17  -2   0  245.38   18.30
  17   2   0  246.68   17.30
 -17   2   0  245.18   17.60
  18   2   0   85.19    5.80
  18   2   0  102.09   12.30
 -18   2   0   97.39    9.00
  18  -2   0   83.79   11.30
  18  -2   0   96.59    9.70
  18   2   0   94.99    8.60
  18   2   0   91.39    8.80
   0   3   0    1.10    0.80
   0   3   0    0.30    0.60
   1  -3   0 1508.95   85.19
   1   3   0 1572.74   85.09
  -1   3   0 1490.15   84.99
  -1   3   0 1488.15   85.69
   1   3   0 1468.75   85.39
   2  -3   0  308.27   19.40
  -2  -3   0  351.36   19.00
   2   3   0  306.97   19.70
  -2   3   0  332.67   19.70
   2  -3   0  311.47   19.80
  -2   3   0  318.47   20.50
   2   3   0  333.27   19.80
   2  -3   0  361.76   20.10
  -2  -3   0  333.17   19.10
   3  -3   0  895.71   56.49
  -3   3   0  965.80   56.99
   3   3   0 1004.00   57.29
  -3  -3   0 1064.79   56.59
   3  -3   0 1072.59   57.49
   3  -3   0  968.10   57.39
  -3  -3   0 1022.50   57.09
  -3   3   0 1029.60   58.19
  -3  -3   0 1067.69   56.19
  -3  -3   0  889.71   56.29
   3   3   0 1017.70   56.89
   4   3   0 2255.07  118.49
  -4  -3   0 2248.97  117.49
  -4   3   0 2040.00  119.09
  -4  -3   0 1842.62  117.69
   5   3   0  346.37   21.30
   5  -3   0  353.76   21.40
  -5   3   0  337.27   20.40
  -5  -3   0  314.37   20.20
   5  -3   0  333.77   21.30
  -5  -3   0  380.86   19.90
   5   3   0  357.26   20.10
   5   3   0  318.77   19.80
   5  -3   0  323.87   20.20
  -5  -3   0  393.66   20.70
   5  -3   0  337.77   21.00
  -5   3   0  323.07   21.70
  -6  -3   0  231.28   15.00
  -6  -3   0  270.17   14.90
   6   3   0  256.17   16.40
  -6   3   0  247.78   15.30
  -6   3   0  235.38   16.10
   6   3   0  255.67   15.10
  -6   3   0  254.97   16.80
   6  -3   0  227.28   16.40
   6  -3   0  230.68   15.20
   6  -3   0  277.97   16.60
   6  -3   0  252.77   16.10
  -6  -3   0  275.87   15.80
  -7  -3   0  121.19    7.00
  -7  -3   0   98.19    6.80
  -7  -3   0  112.79    7.80
   7  -3   0   91.09    7.30
  -7   3   0  116.59    8.90
  -7   3   0  108.59    8.30
   7   3   0  105.19    8.50
   7  -3   0   86.89    8.20
   7   3   0  107.59    7.20
  -7   3   0  102.99    7.40
   7  -3   0  112.19    8.50
  -8   3   0  833.42   50.89
  -8   3   0  809.12   49.50
   8   3   0  861.01   49.60
   8  -3   0  927.91   50.39
   8   3   0  870.31   49.30
  -8  -3   0  833.62   49.80
  -8  -3   0  787.12   48.50
   8  -3   0  912.01   50.89
   8  -3   0  811.52   50.99
  -8  -3   0  912.81   48.80
   9  -3   0  381.26   25.20
  -9  -3   0  391.86   22.70
   9   3   0  411.06   25.60
   9   3   0  378.06   23.20
  -9  -3   0  349.67   23.50
   9   3   0  375.86   23.60
  -9   3   0  390.06   23.60
  -9   3   0  380.36   24.70
   9  -3   0  380.36   24.60
   9   3   0  404.86   26.70
   9  -3   0  362.66   25.00
 -10   3   0   64.19    6.70
  10  -3   0   70.09    6.80
 -10  -3   0   62.39    5.70
 -10  -3   0   60.99    4.40
  10   3   0   63.79    5.60
  10  -3   0   69.39    6.40
 -10  -3   0   65.59    5.10
 -10   3   0   65.59    5.90
  10   3   0   63.89    7.80
  10   3   0   64.49    5.90
  10   3   0   62.09    7.50
 -10  -3   0   68.09    4.40
  10  -3   0   61.79    7.00
  11   3   0  759.22   48.60
 -11   3   0  802.72   47.60
  11   3   0  783.42   49.70
  11  -3   0  800.22   47.60
  11  -3   0  761.52   48.50
 -11  -3   0  759.92   46.40
  11   3   0  782.62   46.60
 -11   3   0  749.73   46.50
  11  -3   0  790.82   47.00
 -11  -3   0  816.62   45.30
  12  -3   0  396.46   26.70
  12   3   0  397.06   25.80
  12  -3   0  392.16   26.10
  12   3   0  387.16   25.20
 -12  -3   0  418.46   24.50
  12  -3   0  393.46   27.80
 -12   3   0  393.16   25.90
  12   3   0  425.36   28.30
  12   3   0  415.96   29.10
 -12   3   0  420.36   26.80
 -13  -3   0  414.56   24.20
  13   3   0  380.36   28.50
  13  -3   0  395.46   25.90
 -13   3   0  394.36   26.30
  13   3   0  397.66   25.50
  13  -3   0  383.06   26.40
  13   3   0  418.76   28.20
 -13   3   0  381.16   25.70
  13  -3   0  368.16   27.50
  13   3   0  395.56   24.90
  14   3   0  131.39   13.50
  14   3   0  131.89   10.40
  14  -3   0  135.99   11.50
 -14  -3   0  143.79    9.90
  14  -3   0  137.19   12.10
 -14   3   0  134.89   11.60
  14   3   0  130.09   12.90
  14   3   0  125.39   11.90
  14  -3   0  131.59   13.00
 -15   3   0  230.28   17.30
  15  -3   0  214.28   19.00
  15   3   0  245.18   16.40
 -15  -3   0  229.08   15.50
  15   3   0  233.38   16.80
  15  -3   0  233.88   18.00
  15  -3   0  227.38   17.40
  15   3   0  240.18   19.40
  15   3   0  229.58   20.00
  16   3   0   30.00    4.10
 -16  -3   0   24.30    3.40
  16  -3   0   19.40    4.80
 -16   3   0   27.40    5.40
  16   3   0   24.20    3.90
  16  -3   0   29.80    7.30
  16  -3   0   22.50    4.80
  16   3   0   31.70    7.70
  17  -3   0   41.80    7.60
  17  -3   0   40.80    5.90
  17   3   0   46.50    5.60
  17  -3   0   32.20    7.20
  17   3   0   49.20    9.20
  17   3   0   44.30    5.30
 -17   3   0   38.40    5.70
  -2   4   0 1872.71  112.19
   2   4   0 1990.30  111.29
   2  -4   0 1917.61  111.69
   2   4   0 1903.21  111.49
  -2   4   0 2050.89  111.29
   2  -4   0 1927.91  111.29
   2  -4   0 2108.99  111.69
   3   4   0  647.14   36.90
  -3  -4   0  683.83   35.60
   3  -4   0  651.33   37.10
  -3   4   0  604.34   36.60
   3  -4   0  609.54   36.90
  -3   4   0  613.44   37.80
   3  -4   0  554.24   36.10
   3   4   0  632.34   36.70
   4   4   0   91.99    6.70
  -4  -4   0   93.89    5.40
   4  -4   0  103.69    7.50
  -4  -4   0   88.49    6.30
   4  -4   0   85.39    6.80
   4  -4   0   85.49    7.10
  -4  -4   0   94.29    5.90
   4   4   0   88.89    7.10
   4  -4   0   83.59    6.30
  -4   4   0   89.79    7.90
   5  -4   0   28.20    3.30
   5   4   0   29.20    3.40
   5  -4   0   24.90    2.60
  -5   4   0   26.60    4.00
  -5  -4   0   29.20    2.80
   5  -4   0   26.50    3.40
   5  -4   0   28.10    3.50
  -5  -4   0   29.30    2.40
   6  -4   0 1019.40   56.49
   6   4   0  956.90   56.49
  -6  -4   0  971.10   55.59
  -6  -4   0 1064.19   54.79
   6  -4   0  878.31   56.59
   6  -4   0  939.91   55.19
  -6   4   0 1020.90   57.89
   6  -4   0  973.00   56.79
  -6   4   0  900.81   55.39
  -7   4   0 3439.16  191.18
  -7   4   0 3409.76  193.58
   7  -4   0 3166.88  192.68
  -7  -4   0 3271.97  191.38
   7  -4   0 3532.35  190.98
   7   4   0 3642.24  192.78
   8  -4   0  547.75   33.40
  -8  -4   0  551.24   30.10
   8   4   0  517.05   30.30
  -8   4   0  507.75   33.00
   8  -4   0  554.74   32.60
  -8  -4   0  484.65   31.00
   8  -4   0  501.95   31.70
  -8   4   0  501.85   30.60
   8   4   0  501.55   32.30
  -8  -4   0  521.45   30.30
   9  -4   0    6.40    2.60
   9  -4   0    2.10    1.40
   9  -4   0    1.00    1.10
  -9  -4   0    2.10    1.10
  -9  -4   0    5.80    1.40
   9   4   0    3.70    1.20
  -9   4   0    1.20    1.30
   9   4   0    3.50    1.70
 -10   4   0  575.04   35.30
  10   4   0  564.74   37.20
 -10  -4   0  540.05   35.40
  10  -4   0  571.54   37.50
  10  -4   0  610.24   37.20
 -10  -4   0  638.84   34.50
 -10   4   0  601.14   37.50
  10  -4   0  603.14   36.50
  10   4   0  620.94   35.10
  11  -4   0  211.78   15.40
 -11  -4   0  216.08   15.40
  11   4   0  216.88   16.60
 -11   4   0  211.88   16.20
 -11  -4   0  208.48   13.40
  11  -4   0  217.38   16.00
 -11   4   0  206.38   14.30
  11  -4   0  201.18   16.20
  12  -4   0  518.75   33.70
  12   4   0  553.34   35.00
 -12   4   0  497.35   31.80
 -12   4   0  513.95   33.80
  12  -4   0  538.15   33.20
  12   4   0  507.85   31.50
 -12  -4   0  508.55   30.80
  12  -4   0  534.05   34.80
 -13   4   0  194.68   15.80
  13   4   0  194.98   14.00
  13  -4   0  189.98   15.70
  13   4   0  231.68   17.60
  13  -4   0  201.68   16.80
  13  -4   0  208.58   15.50
 -13  -4   0  199.88   13.20
 -14  -4   0   17.90    3.00
  14  -4   0   14.10    3.90
  14   4   0   14.20    4.60
  14   4   0   10.10    2.70
 -14   4   0   17.20    4.40
  14  -4   0   19.20    5.50
  14  -4   0   15.70    4.30
  15  -4   0  479.95   34.60
 -15   4   0  510.25   33.10
 -15  -4   0  493.75   30.10
  15  -4   0  505.35   32.80
  15  -4   0  507.15   33.60
  15   4   0  500.25   34.90
  15   4   0  484.25   31.10
 -16  -4   0   37.20    4.10
  16  -4   0   36.40    5.90
 -16   4   0   34.80    5.80
  16   4   0   36.30    4.70
  16   4   0   43.10    7.00
  16  -4   0   32.40    6.90
   0   5   0    1.00    1.10
   0   5   0    0.50    0.90
  -1   5   0  309.47   18.80
   1  -5   0  286.97   18.90
   1   5   0  285.27   18.50
   1   5   0  303.37   19.30
  -1   5   0  279.47   20.70
   1  -5   0  296.47   18.60
   2  -5   0   93.99    7.70
   2  -5   0  106.29    8.10
  -2   5   0  114.09    8.90
   2  -5   0   98.59    8.10
   2   5   0  111.19    8.10
   2   5   0  101.49    8.20
  -2   5   0  109.69    9.10
  -3  -5   0  179.58   10.30
   3  -5   0  144.59   11.50
   3   5   0  173.08   11.70
  -3   5   0  164.68   12.60
   3  -5   0  146.49   10.90
  -3   5   0  174.08   11.50
   3   5   0  166.18   12.30
   3  -5   0  168.18   11.80
  -4   5   0  719.63   41.10
   4  -5   0  649.83   40.20
  -4   5   0  685.43   42.60
  -4  -5   0  664.63   39.10
   4  -5   0  712.63   41.00
   4   5   0  689.83   40.80
   4  -5   0  612.44   41.10
  -4  -5   0  743.13   39.40
  -4  -5   0  735.43   39.60
  -4  -5   0  692.33   40.20
   4   5   0  692.23   41.20
   4  -5   0  714.03   41.50
   5   5   0    7.50    2.30
  -5  -5   0    7.70    1.40
  -5  -5   0    8.20    1.70
  -5   5   0    5.60    2.10
   5  -5   0    5.70    1.90
   5  -5   0    5.20    1.90
   5  -5   0    4.20    1.70
   5  -5   0    5.20    1.80
   6  -5   0 1549.54   84.39
  -6  -5   0 1390.16   84.09
  -6   5   0 1497.15   86.79
   6  -5   0 1304.37   85.29
  -6  -5   0 1578.14   83.39
   6  -5   0 1528.55   86.39
   6   5   0 1514.55   85.49
   6  -5   0 1489.45   85.79
   7  -5   0   63.29    4.90
  -7  -5   0   63.09    5.40
   7  -5   0   56.99    7.10
   7  -5   0   58.99    6.00
  -7  -5   0   67.99    4.60
   7  -5   0   63.09    6.50
  -7   5   0   61.09    6.90
   8   5   0  642.54   39.00
   8  -5   0  636.24   37.10
  -8   5   0  654.03   40.20
  -8  -5   0  642.74   36.50
  -8  -5   0  605.44   37.60
   8  -5   0  656.13   38.70
   8  -5   0  568.94   38.90
   8  -5   0  679.23   39.50
   9   5   0  302.97   20.30
  -9  -5   0  281.17   17.50
   9  -5   0  311.67   20.00
  -9   5   0  293.57   21.00
   9  -5   0  306.57   20.60
  -9  -5   0  270.07   18.70
 -10  -5   0   20.30    2.30
 -10  -5   0   17.10    2.70
  10  -5   0   23.70    4.80
  10  -5   0   19.50    4.20
 -10   5   0   17.20    4.00
  10  -5   0   21.70    4.20
  10   5   0   20.30    4.70
 -10   5   0   20.10    2.50
 -10  -5   0   20.40    2.30
  11  -5   0   50.99    6.80
 -11   5   0   55.89    7.00
  11  -5   0   57.89    6.40
 -11  -5   0   54.09    4.40
  11  -5   0   55.09    6.70
  11   5   0   51.09    6.60
  12   5   0   19.70    5.10
 -12   5   0   21.20    2.60
  12  -5   0   19.10    5.00
  12  -5   0   21.80    4.70
  12  -5   0   20.80    4.70
 -12   5   0   19.10    5.00
 -12  -5   0   21.90    3.00
 -13   5   0   18.70    5.00
  13  -5   0   18.40    4.50
  13   5   0   26.20    6.00
 -13   5   0   19.50    2.50
  13  -5   0   22.90    5.50
  13  -5   0   24.40    5.00
 -13  -5   0   20.00    2.60
 -14   5   0  249.97   17.40
  14  -5   0  303.87   20.60
 -14   5   0  275.27   20.90
 -14  -5   0  281.77   17.80
  14  -5   0  295.57   21.20
  14   5   0  282.67   21.90
  14  -5   0  261.57   21.40
  14   5   0  261.67   18.00
  15   5   0   50.29    8.00
 -15   5   0   41.90    6.70
 -15  -5   0   54.29    4.90
  15   5   0   51.39    5.40
  15  -5   0   51.19    6.90
  15  -5   0   67.09   11.60
  15  -5   0   57.99    8.20
   0  -6   0   60.79    6.20
   0   6   0   66.19    6.40
   0  -6   0   54.19    5.40
  -1  -6   0  272.37   18.90
   1  -6   0  286.07   17.80
   1   6   0  259.07   18.40
  -1   6   0  233.28   20.10
   1   6   0  271.07   18.40
  -1   6   0  269.47   18.90
   1  -6   0  277.37   18.20
  -2   6   0  791.32   47.40
   2  -6   0  788.72   48.00
   2   6   0  824.62   48.20
  -2  -6   0  861.71   46.30
  -2   6   0  821.12   49.30
   2  -6   0  802.92   47.80
   2   6   0  720.93   48.30
   2  -6   0  821.82   47.70
  -3  -6   0    8.80    1.70
   3   6   0    8.70    2.50
   3  -6   0    9.70    2.70
   3  -6   0    7.00    1.90
   3  -6   0    6.80    2.00
  -3   6   0    7.10    2.50
  -3   6   0    6.40    2.00
   3  -6   0    5.50    1.90
   3   6   0    5.30    2.40
   4  -6   0  226.48   15.40
   4   6   0  230.38   15.50
   4  -6   0  241.48   16.30
  -4  -6   0  223.58   13.80
  -4  -6   0  219.58   14.50
   4  -6   0  212.48   15.60
   4   6   0  213.68   16.20
  -4   6   0  235.98   15.50
  -4  -6   0  217.08   13.70
  -4   6   0  226.58   17.10
   4  -6   0  237.28   15.90
   5   6   0  230.98   15.30
   5   6   0  230.58   15.80
  -5  -6   0  230.18   13.90
  -5   6   0  234.18   17.40
  -5  -6   0  219.28   14.60
   5  -6   0  229.48   15.70
   5  -6   0  224.48   14.60
  -5  -6   0  225.98   13.20
  -5  -6   0  220.98   13.30
   5  -6   0  236.38   16.30
   6  -6   0   63.19    6.50
   6  -6   0   65.59    5.30
  -6   6   0   78.09    8.10
  -6  -6   0   66.29    6.10
   6  -6   0   69.89    6.90
   6   6   0   65.69    6.60
  -6  -6   0   68.09    4.90
   6  -6   0   67.59    7.10
  -7   6   0 1301.57   75.99
   7   6   0 1277.57   74.09
   7  -6   0 1269.17   74.49
   7  -6   0 1289.67   74.19
   7  -6   0 1248.38   74.59
  -7  -6   0 1217.68   71.49
   8  -6   0   83.49    7.80
   8  -6   0   73.19    8.00
  -8  -6   0   91.69    7.00
   8  -6   0   86.49    8.40
  -8   6   0   86.89    9.20
   8   6   0   88.69    8.00
  -8  -6   0   81.09    5.80
   8  -6   0   80.89    5.90
   9  -6   0   80.59    8.50
   9  -6   0   95.09    9.00
  -9   6   0   93.59    9.60
   9   6   0   93.99    8.60
  -9  -6   0   84.49    6.10
  -9  -6   0   81.39    7.10
   9  -6   0   85.59    8.20
 -10  -6   0   64.79    6.00
  10  -6   0   64.49    7.50
  10  -6   0   65.19    7.50
  10   6   0   67.49    7.30
 -10  -6   0   67.29    5.00
 -10   6   0   62.99    7.90
  10  -6   0   62.39    7.00
 -11   6   0    3.30    2.60
  11  -6   0    1.10    1.50
 -11  -6   0    4.20    1.30
  11  -6   0    1.20    1.70
  11  -6   0    2.70    2.00
  11   6   0    1.60    1.70
  12   6   0  926.61   57.19
 -12   6   0  899.91   57.79
  12  -6   0  915.11   57.19
  12  -6   0  947.61   57.59
  13  -6   0  328.77   23.40
  13  -6   0  317.97   24.40
  13   6   0  358.66   24.70
 -13   6   0  312.47   24.20
 -13  -6   0  319.27   20.00
  13  -6   0  340.47   24.20
  14   6   0  190.78   16.60
  14  -6   0  202.68   16.00
 -14  -6   0  186.28   12.40
  14  -6   0  178.28   16.50
 -14   6   0  184.68   16.50
  14  -6   0  203.58   17.00
   0   7   0    1.00    1.30
   0   7   0    0.20    1.10
   0  -7   0    1.40    1.50
   0  -7   0    0.30    1.10
  -1  -7   0  604.74   38.10
  -1   7   0  639.84   38.60
   1  -7   0  632.34   38.70
  -1   7   0  637.14   40.20
   1   7   0  656.63   39.80
   1  -7   0  661.23   39.30
   1  -7   0  612.54   38.90
   1   7   0  638.04   38.60
  -1  -7   0  641.54   40.00
  -2  -7   0    9.00    3.00
  -2   7   0    8.50    3.10
   2  -7   0    9.50    2.60
   2   7   0   12.90    3.00
   2   7   0   11.50    3.10
   2  -7   0    7.60    2.20
  -2  -7   0   11.00    2.60
  -2   7   0    8.40    2.50
   2  -7   0    7.90    2.50
   2  -7   0   10.50    3.10
   3  -7   0  356.66   22.60
   3   7   0  330.57   22.30
  -3   7   0  346.17   24.00
  -3   7   0  329.97   21.90
  -3  -7   0  325.37   20.30
  -3  -7   0  330.67   20.50
   3  -7   0  334.07   22.40
   3  -7   0  344.87   21.90
   3  -7   0  333.67   21.50
   3   7   0  345.37   22.20
   4  -7   0   66.19    5.90
  -4  -7   0   71.49    5.20
   4   7   0   66.19    6.50
   4  -7   0   65.99    6.90
  -4  -7   0   67.29    5.10
   4  -7   0   71.69    6.70
   4  -7   0   61.19    6.60
  -4  -7   0   74.79    6.00
  -4   7   0   66.29    8.00
   4   7   0   74.89    6.90
  -5  -7   0   30.90    2.50
   5  -7   0   30.10    3.50
  -5  -7   0   28.30    3.40
   5  -7   0   33.90    4.60
   5  -7   0   29.60    4.20
  -5   7   0   29.30    5.90
   5  -7   0   31.70    4.60
  -5  -7   0   31.50    2.90
   5   7   0   31.90    4.30
   6  -7   0   33.00    4.60
  -6  -7   0   29.50    2.90
   6   7   0   32.20    4.40
   6  -7   0   32.90    4.70
   6  -7   0   41.20    5.40
  -6  -7   0   33.70    3.70
   6  -7   0   31.00    3.30
  -6   7   0   34.90    5.80
   7  -7   0   18.90    3.70
  -7   7   0   16.60    4.70
   7   7   0   22.30    4.40
   7  -7   0   17.90    2.60
   7  -7   0   19.50    3.90
  -7  -7   0   18.10    3.20
  -7  -7   0   17.30    2.00
   7  -7   0   17.70    3.90
  -8   7   0    7.10    3.20
   8  -7   0    7.70    2.70
   8  -7   0    8.80    2.90
  -8  -7   0    8.70    1.70
  -8  -7   0    8.10    2.10
   8  -7   0   13.90    3.90
   8   7   0    9.80    3.10
  -9  -7   0  460.75   28.60
   9  -7   0  464.05   30.80
  -9   7   0  476.25   32.10
   9  -7   0  469.35   30.10
   9   7   0  448.36   29.80
   9  -7   0  452.55   30.40
  -9  -7   0  442.66   26.70
  10  -7   0  151.68   13.00
  10   7   0  140.29   12.40
 -10   7   0  170.28   14.70
  10  -7   0  150.48   13.20
 -10  -7   0  153.58    9.70
  10  -7   0  139.39   12.80
  11   7   0  711.03   44.20
 -11   7   0  714.93   46.00
  11  -7   0  712.73   45.00
  11  -7   0  668.03   44.50
  11  -7   0  704.33   44.10
 -11  -7   0  688.83   40.30
  12  -7   0   37.40    5.70
  12  -7   0   32.90    8.10
  12  -7   0   32.00    5.60
 -12   7   0   27.60    6.00
 -12  -7   0   33.80    3.10
  12   7   0   32.40    5.50
   0   8   0   17.70    4.50
   0   8   0   12.50    3.10
   0  -8   0   18.70    3.90
   0  -8   0   16.30    3.40
   0  -8   0   19.60    4.40
   1  -8   0   66.99    7.10
  -1  -8   0   62.09    6.40
  -1  -8   0   59.99    7.80
  -1   8   0   69.59    6.80
   1  -8   0   75.59    6.70
   1   8   0   71.99    7.80
   1  -8   0   71.39    6.90
  -1  -8   0   67.49    5.60
   1   8   0   67.29    6.80
  -1   8   0   79.59    8.60
   1  -8   0   67.59    7.00
   2  -8   0  355.86   22.50
   2  -8   0  328.37   22.80
   2  -8   0  338.97   22.60
  -2   8   0  359.36   25.00
   2  -8   0  335.77   23.10
  -2   8   0  336.17   22.60
   2   8   0  350.86   22.80
  -2  -8   0  336.47   21.40
   2   8   0  353.16   23.70
  -2  -8   0  339.47   22.20
  -2  -8   0  345.97   24.60
  -3   8   0  946.91   57.19
   3  -8   0  973.30   57.19
   3   8   0 1003.20   57.59
  -3   8   0 1001.70   59.99
  -3  -8   0  965.10   55.69
   3  -8   0  935.71   57.69
  -3  -8   0  969.60   55.19
   3  -8   0  967.90   57.79
  -3  -8   0  921.81   59.59
  -3  -8   0  939.51   56.39
   3  -8   0  959.40   56.79
   3   8   0  962.20   57.89
   4  -8   0   57.19    6.70
   4  -8   0   57.39    6.70
  -4  -8   0   55.89    4.60
   4   8   0   61.39    6.50
  -4  -8   0   58.39    4.70
   4  -8   0   64.39    5.80
   4  -8   0   59.49    6.40
  -4   8   0   68.39    8.40
   4   8   0   58.29    6.50
  -4  -8   0   54.99    5.60
   5   8   0 1159.38   67.29
   5  -8   0 1179.18   65.49
  -5   8   0 1170.18   69.99
  -5  -8   0 1117.09   65.79
   5  -8   0 1146.39   67.29
  -5  -8   0 1128.09   64.79
   5  -8   0 1096.39   67.69
   5  -8   0 1094.39   67.29
  -5  -8   0 1119.89   63.89
  -6  -8   0  668.83   38.00
   6  -8   0  644.14   38.10
   6   8   0  640.14   40.50
   6  -8   0  665.43   41.40
   6  -8   0  660.03   40.70
   6  -8   0  643.74   40.90
   7   8   0  208.88   15.90
   7  -8   0  221.88   16.20
  -7  -8   0  206.28   13.20
   7  -8   0  219.88   16.80
   7  -8   0  213.08   16.40
  -7   8   0  220.08   18.30
   8  -8   0   13.40    3.90
   8  -8   0   18.30    5.60
   8   8   0   15.00    3.80
  -8   8   0   12.70    4.70
   8  -8   0   19.40    4.80
  -8  -8   0   14.60    1.80
   9  -8   0  129.99   12.30
   9  -8   0  134.19   11.80
   9  -8   0  134.99   12.10
  -9   8   0  137.69   13.70
  -9  -8   0  131.99    8.60
   9   8   0  138.69   13.60
  10  -8   0    7.40    2.90
  10  -8   0   10.20    3.80
  10   8   0    6.10    2.60
 -10   8   0   14.10    4.50
  10  -8   0    8.60    4.30
 -10  -8   0    8.90    1.60
   0  -9   0    0.70    1.30
   0  -9   0    0.10    1.20
   0  -9   0    0.50    1.20
   0  -9   0   -0.40    0.90
   0  -9   0    0.50    1.30
   0   9   0    0.90    1.70
   0  -9   0    0.00    1.30
   0   9   0    3.10    1.70
   1   9   0  447.86   30.40
  -1  -9   0  447.56   30.30
   1  -9   0  460.45   29.20
  -1  -9   0  453.85   28.20
   1  -9   0  436.16   28.50
   1  -9   0  447.96   29.60
  -1  -9   0  461.95   28.80
   1   9   0  479.85   29.30
  -1   9   0  441.26   37.70
  -1  -9   0  432.36   27.10
  -1   9   0  455.05   29.20
  -1  -9   0  415.56   27.60
  -1  -9   0  450.95   29.90
   2  -9   0   14.60    3.60
   2   9   0   18.90    4.30
  -2   9   0   15.80    4.70
   2   9   0   15.70    4.10
   2  -9   0   16.00    4.20
   2  -9   0   17.50    3.80
  -2  -9   0   13.80    4.40
  -2  -9   0   17.50    3.20
  -2  -9   0   17.00    3.60
   2  -9   0   13.10    3.30
  -2  -9   0   17.70    2.50
   3   9   0  289.17   20.90
   3  -9   0  273.67   20.50
  -3  -9   0  289.87   18.30
  -3  -9   0  284.17   22.50
   3  -9   0  306.67   20.40
   3  -9   0  289.37   19.50
   3  -9   0  291.37   20.70
   3   9   0  308.37   20.50
  -3   9   0  309.87   23.10
  -3  -9   0  288.67   18.00
   4  -9   0   97.59    9.50
  -4  -9   0  108.79    7.30
  -4   9   0  109.99   11.70
  -4  -9   0  107.59   11.50
   4  -9   0   98.79    9.30
   4   9   0  102.39    9.50
  -4  -9   0  103.99    7.40
  -4  -9   0  110.29    8.70
   4  -9   0   99.49    9.70
   4   9   0  104.79   10.70
   4  -9   0  103.49    8.30
   5  -9   0    0.30    1.60
  -5  -9   0    1.00    1.30
   5  -9   0    0.50    1.30
  -5   9   0    0.50    2.10
   5   9   0   -0.40    1.40
  -5  -9   0    0.40    1.60
  -5  -9   0    0.50    0.70
   5  -9   0    2.40    1.90
   5  -9   0    0.10    0.80
  -6   9   0  288.27   22.50
   6  -9   0  263.07   19.70
   6  -9   0  278.17   19.70
  -6  -9   0  259.07   22.30
   6  -9   0  267.57   20.20
  -6  -9   0  260.77   17.80
   6   9   0  295.77   19.90
  -6  -9   0  277.47   16.60
   1   0  -1    1.40    0.40
  -1   0   1    0.50    0.20
   1   0  -1    1.50    0.40
   1   0   1    0.90    0.40
   1   0   1    0.90    0.40
  -1   0   1    0.70    0.30
  -2   0   1   99.89    6.40
   2   0  -1  102.49    6.50
  -2   0   1   94.79    6.00
  -2   0  -1  100.79    6.50
   2   0   1   98.09    6.30
   2   0   1   99.49    6.80
  -2   0   1  106.59    6.50
   2   0   1  100.19    6.20
   2   0  -1   99.29    5.90
  -2   0  -1   92.89    6.30
  -2   0  -1  100.79    6.20
   2   0  -1  107.19    5.90
  -2   0   1  104.49    6.00
   2   0  -1   92.69    6.00
   2   0  -1   99.39    5.90
   2   0  -1   92.39    6.40
   2   0   1   93.29    5.90
   2   0   1  102.69    6.00
  -2   0  -1   99.19    5.90
   3   0   1    2.90    0.80
  -3   0   1    1.10    0.60
   3   0  -1    1.60    0.80
   3   0  -1    2.20    1.00
  -3   0  -1    1.00    0.80
   3   0  -1    1.30    0.60
  -3   0  -1    0.70    0.60
  -3   0  -1    0.30    0.40
   3   0   1    1.70    0.80
  -3   0   1    1.20    0.70
   3   0   1    3.30    0.80
  -3   0   1    0.80    0.50
  -3   0   1    0.90    0.50
  -3   0   1    0.40    0.30
   3   0  -1    1.00    0.40
   3   0  -1    1.80    0.60
   3   0   1    2.50    0.60
  -4   0   1 9999.00  559.64
   4   0   1 8605.44  560.34
  -4   0  -1 9936.11  565.64
   4   0  -1 9872.11  558.64
  -5   0  -1    3.60    0.90
   5   0   1    0.30    0.50
   5   0  -1    0.90    0.70
   5   0   1    1.50    1.20
   5   0   1    0.80    0.50
  -5   0   1    0.20    0.40
   5   0   1   -0.10    0.50
  -5   0   1    0.70    0.60
  -5   0  -1    2.40    0.70
  -5   0   1    1.20    0.80
   5   0  -1    1.10    0.70
   5   0   1    2.80    0.70
   5   0  -1    0.30    0.90
  -5   0   1    1.50    0.80
   6   0   1 1380.36   79.19
   6   0   1 1272.37   80.29
  -6   0   1 1381.56   79.99
   6   0   1 1309.27   78.49
  -6   0  -1 1348.47   78.59
  -6   0  -1 1371.06   79.49
   6   0  -1 1491.15   79.19
  -6   0  -1 1563.24   78.69
  -6   0   1 1459.15   78.99
  -6   0   1 1315.17   78.59
  -6   0   1 1361.96   78.99
   6   0  -1 1478.05   80.59
   6   0  -1 1395.06   78.79
  -7   0  -1    2.60    1.00
   7   0  -1    0.70    0.80
   7   0  -1    1.20    1.20
   7   0  -1    0.70    0.70
  -7   0  -1    2.90    1.00
  -7   0   1    1.10    0.80
   7   0   1    1.10    0.90
  -7   0   1    0.50    0.60
  -7   0   1    4.00    1.40
   7   0   1    0.80    0.90
  -7   0  -1    1.70    0.90
   7   0   1    1.10    1.00
  -7   0   1    0.00    0.60
   8   0   1 1667.43   90.79
   8   0   1 1583.24   91.99
  -8   0   1 1735.33   91.69
  -8   0  -1 1577.94   89.39
  -8   0   1 1661.53   89.69
   8   0  -1 1443.36   90.09
   8   0  -1 1393.56   89.69
  -8   0   1 1679.23   90.29
   8   0   1 1686.83   90.39
   8   0  -1 1408.16   91.49
   9   0  -1    2.60    1.20
  -9   0   1    0.60    1.00
  -9   0  -1    1.80    1.20
   9   0   1    0.10    1.30
  -9   0  -1    1.10    0.80
   9   0   1    3.40    1.50
  -9   0  -1    1.50    0.80
  -9   0   1    3.00    1.20
   9   0   1    5.10    1.70
  -9   0   1    0.20    0.80
   9   0  -1    2.50    1.00
  -9   0   1    1.40    1.00
  -9   0  -1    0.80    0.70
 -10   0   1 1488.85   91.59
 -10   0  -1 1710.03   89.49
 -10   0  -1 1544.35   91.69
  10   0   1 1573.14   90.39
 -10   0   1 1574.84   89.69
  10   0   1 1553.34   92.59
 -10   0   1 1620.44   89.89
  10   0  -1 1599.54   90.69
  10   0   1 1536.15   90.79
  10   0  -1 1553.44   90.19
  10   0  -1 1655.93   92.89
 -10   0   1 1502.65   90.39
 -11   0   1    1.00    1.20
  11   0  -1    0.40    1.00
  11   0  -1    0.00    1.70
  11   0  -1    1.10    1.30
  11   0   1    0.40    1.10
 -11   0   1    0.80    1.00
  11   0   1    1.00    1.30
  11   0   1    1.20    1.40
 -11   0  -1    1.30    0.90
 -12   0   1  436.26   27.40
  12   0  -1  486.65   28.80
 -12   0   1  443.36   27.50
  12   0   1  435.86   28.00
  12   0  -1  472.25   31.00
 -12   0  -1  439.96   27.00
  12   0   1  434.36   28.60
  12   0   1  418.96   30.30
  12   0  -1  457.15   28.10
  13   0  -1    1.30    1.30
 -13   0   1    1.50    1.00
 -13   0  -1    0.50    0.70
  13   0   1    4.20    2.50
 -13   0   1    2.60    1.60
  13   0  -1   -0.10    1.60
  13   0   1    0.90    1.20
  13   0  -1    1.50    1.40
  13   0   1    0.10    1.00
 -14   0   1  928.61   54.79
  14   0  -1  984.30   56.19
  14   0  -1  978.40   55.49
  14   0   1  876.91   53.59
  14   0   1  901.81   55.39
  14   0   1  894.51   56.09
 -14   0   1  899.51   54.49
  14   0  -1  990.80   59.39
  14   0   1  863.71   58.09
 -14   0  -1  961.80   53.99
  15   0  -1    0.40    1.70
 -15   0   1    3.00    1.50
  15   0   1    0.60    1.30
 -15   0   1    1.00    1.10
  15   0  -1    0.90    1.10
  15   0   1    0.10    1.40
 -15   0  -1    1.80    1.00
  15   0  -1    1.90    1.70
  15   0   1    2.30    2.40
 -16   0  -1  601.04   40.60
  16   0  -1  628.04   43.10
  16   0   1  718.93   46.60
 -16   0   1  729.73   41.80
  16   0  -1  627.44   42.40
  16   0   1  776.92   43.50
  16   0  -1  653.83   46.40
  16   0   1  728.43   41.10
  16   0   1  781.12   44.40
 -17   0  -1    2.20    1.10
 -17   0   1    2.80    1.50
  17   0  -1    0.30    1.50
  17   0   1    1.90    1.40
  17   0   1    1.80    1.60
  17   0   1    1.90    1.20
  17   0  -1    0.80    2.40
  17   0  -1   -0.10    1.20
  17   0   1    0.00    1.90
  18   0  -1  684.33   41.20
  18   0  -1  642.04   38.70
  18   0   1  656.73   41.00
  18   0   1  634.74   41.60
 -18   0   1  670.23   40.20
  18   0  -1  641.74   45.10
  18   0  -1  666.33   41.80
  18   0   1  633.94   44.80
 -18   0  -1  667.23   38.50
  18   0   1  597.14   38.50
   0  -1   1  596.24   33.80
   0  -1   1  638.24   33.60
   0  -1   1  641.04   33.70
   0  -1  -1  543.55   34.20
   0   1   1  601.94   34.10
   0  -1  -1  587.64   33.60
   0  -1  -1  597.14   34.00
   1  -1   1  606.84   33.50
   1   1  -1  600.84   33.70
   1  -1   1  581.04   33.80
  -1  -1  -1  549.45   33.70
  -1   1   1  605.04   33.90
   1   1  -1  551.64   33.30
  -1  -1  -1  609.94   33.50
  -1  -1  -1  602.84   33.40
   1   1  -1  611.64   33.40
   1  -1   1  630.64   33.50
  -1   1   1  610.64   33.40
  -1  -1   1  627.64   33.40
  -1   1  -1  602.54   33.30
   1  -1  -1  548.75   33.80
  -1   1  -1  564.74   33.40
   1  -1  -1  583.44   33.40
  -1   1  -1  577.64   33.80
   1  -1  -1  551.34   33.60
  -1  -1   1  595.14   33.70
   1   1   1  605.14   33.70
   1  -1  -1  558.04   33.70
   1   1   1  613.64   33.50
  -1  -1   1  664.53   33.80
   2   1  -1  923.31   48.00
  -2  -1  -1  966.70   47.50
  -2   1   1  828.52   47.80
  -2   1   1  778.42   48.60
   2  -1   1  766.62   47.90
   2   1  -1  887.01   47.50
  -2  -1  -1  899.11   47.80
   2   1  -1  915.61   48.60
  -2   1  -1  961.70   48.40
   2   1   1  804.82   48.20
  -2   1  -1  911.81   48.00
  -2  -1   1  820.72   48.40
  -2  -1   1  771.22   47.50
   2  -1  -1  847.92   48.30
  -2  -1   1  764.72   47.50
   2   1   1  819.32   47.40
   2   1   1  785.22   47.30
   3  -1   1 1403.86   77.49
  -3  -1  -1 1356.26   78.09
   3   1  -1 1374.36   76.89
   3  -1  -1 1363.16   77.59
  -3  -1   1 1371.76   77.99
   4   1  -1 1240.48   63.19
   4  -1   1 1069.19   64.19
   4   1  -1 1107.59   63.89
  -4   1   1 1106.59   64.29
   4  -1   1 1129.39   64.59
   4   1  -1 1129.59   63.49
  -4  -1  -1 1149.89   64.29
  -4   1   1 1132.09   64.39
   4   1  -1 1173.98   63.69
  -4  -1  -1 1075.69   63.89
  -4   1   1 1183.98   63.89
   4   1   1 1143.69   65.29
  -4   1  -1 1191.68   63.99
   4   1   1 1049.89   63.19
   4  -1  -1 1091.99   63.89
   4   1   1 1112.89   63.99
   4   1   1 1066.29   64.19
  -4  -1   1 1125.89   64.09
  -4   1  -1 1140.69   64.49
   4  -1  -1 1110.29   64.29
  -4   1  -1 1159.78   64.29
   4   1   1 1155.38   63.39
  -4  -1   1 1182.68   63.89
  -5   1   1  344.97   19.60
   5  -1   1  337.07   19.80
  -5   1   1  341.67   19.30
   5   1  -1  315.87   18.40
  -5   1   1  347.27   19.80
  -5   1   1  354.86   19.80
   5   1  -1  294.67   20.50
   5  -1   1  344.07   20.30
   5  -1   1  350.16   19.60
  -5  -1  -1  310.47   19.60
   5   1  -1  298.27   19.00
   5   1  -1  292.27   19.20
   5  -1   1  362.86   19.70
  -5  -1  -1  309.87   18.70
   5  -1  -1  300.07   19.20
   5  -1  -1  287.17   20.00
  -5  -1   1  326.17   19.00
  -5   1  -1  284.07   19.30
  -5  -1   1  373.16   20.90
  -5   1  -1  300.17   19.30
   5  -1  -1  309.97   19.70
   5   1   1  323.47   18.50
  -5   1  -1  269.57   19.50
   5   1   1  330.77   19.40
   5   1   1  332.97   18.70
  -5  -1   1  352.46   19.30
   5   1   1  327.97   19.70
  -5  -1   1  356.16   19.00
   6  -1   1   67.59    6.30
   6  -1   1   67.29    5.70
   6   1  -1   75.49    5.50
  -6  -1  -1   87.39    5.20
  -6  -1  -1   88.39    4.80
   6  -1   1   70.19    6.00
  -6   1   1   62.89    5.70
   6   1  -1   91.39    6.00
  -6  -1  -1   85.59    6.20
   6   1  -1   88.79    7.30
   6   1  -1   84.39    5.00
  -6   1   1   65.29    5.40
  -6   1  -1   75.59    5.90
   6   1   1   67.89    5.60
   6   1   1   70.79    5.90
  -6  -1   1   75.29    6.70
   6   1   1   63.89    4.80
  -6   1  -1   86.29    5.90
   6  -1  -1   78.79    5.90
   6  -1  -1   79.19    6.60
   6  -1  -1   80.89    6.20
  -6  -1   1   65.19    5.10
   6  -1  -1   80.59    5.70
  -6  -1   1   71.59    5.50
  -7   1   1 2403.06  138.79
   7  -1   1 2202.28  139.59
   7   1  -1 2397.96  138.29
   7   1  -1 2491.15  137.39
  -7   1   1 2502.05  139.29
  -7   1   1 2505.95  138.89
  -7  -1  -1 2437.86  138.99
  -7  -1  -1 2810.82  137.49
  -7   1  -1 2374.66  138.89
  -7  -1   1 2565.64  138.59
   7   1   1 2554.14  140.79
  -7   1  -1 2261.77  138.99
   7   1   1 2498.35  137.59
  -7  -1   1 2449.55  140.29
  -8  -1  -1  605.34   33.30
  -8  -1  -1  559.44   31.90
  -8   1   1  516.85   33.30
  -8   1   1  534.55   32.40
   8   1  -1  628.04   33.10
  -8   1   1  464.65   32.50
  -8   1   1  487.45   32.70
   8  -1   1  514.15   33.10
   8  -1   1  503.75   33.90
   8   1  -1  609.24   35.20
   8   1  -1  602.04   31.40
   8   1  -1  605.34   32.60
   8  -1   1  485.75   32.60
  -8   1  -1  610.04   33.40
  -8  -1   1  506.05   34.10
  -8   1  -1  554.54   33.30
   8  -1  -1  603.14   34.50
  -8  -1   1  505.15   32.40
  -8  -1   1  578.84   32.10
   8   1   1  504.25   31.40
   8   1   1  504.15   32.60
   8   1   1  527.55   34.60
   8   1   1  550.54   33.20
  -8  -1   1  480.05   31.90
  -8   1  -1  629.14   32.90
   8  -1  -1  576.44   32.70
   8  -1  -1  594.34   33.20
   9   1  -1   38.80    5.20
   9  -1   1   32.20    4.00
   9   1  -1   39.20    3.70
  -9   1   1   27.50    3.80
  -9  -1  -1   40.30    2.80
  -9   1   1   26.20    3.50
   9  -1   1   33.80    4.70
  -9   1   1   25.10    3.40
  -9  -1  -1   35.00    3.90
   9   1  -1   36.60    3.90
  -9  -1  -1   32.60    3.20
   9   1   1   29.70    2.70
  -9   1  -1   35.20    4.40
   9   1   1   31.30    3.90
   9  -1  -1   32.30    3.60
  -9   1  -1   36.00    3.70
   9   1   1   30.80    4.80
   9  -1  -1   40.20    4.20
  -9  -1   1   33.10    3.30
  -9  -1   1   30.50    4.40
  -9  -1   1   27.70    3.40
   9   1   1   32.50    3.70
  -9  -1   1   32.70    3.20
  10   1  -1  518.25   32.10
  10  -1   1  430.16   29.70
  10   1  -1  518.45   29.20
 -10  -1  -1  539.95   27.80
 -10   1   1  431.26   30.00
 -10  -1  -1  531.95   30.10
  10  -1   1  419.96   29.20
  10  -1   1  426.66   30.70
  10   1  -1  513.15   29.60
 -10  -1  -1  479.35   28.40
 -10   1   1  442.56   28.80
  10   1   1  426.96   27.70
 -10  -1   1  405.66   28.30
 -10   1  -1  502.55   30.20
  10  -1  -1  533.65   30.00
  10  -1  -1  525.95   29.50
 -10   1  -1  524.95   29.30
  10   1   1  438.66   31.30
 -10  -1   1  465.85   28.30
  10   1   1  449.16   29.70
  10  -1  -1  533.75   31.80
 -11  -1  -1  544.05   30.80
  11   1  -1  538.65   32.70
  11  -1   1  532.45   33.30
  11   1  -1  535.35   32.20
 -11   1   1  502.35   33.50
  11   1  -1  526.85   35.20
 -11  -1  -1  488.35   32.10
 -11   1   1  480.25   32.20
  11  -1   1  522.75   32.60
 -11   1   1  523.75   32.10
  11   1   1  510.95   30.80
 -11  -1   1  559.84   31.50
  11   1   1  561.94   33.20
  11   1   1  531.55   32.40
  11  -1  -1  583.24   33.30
  11  -1  -1  533.95   34.80
 -11  -1   1  524.85   31.70
 -11   1  -1  548.45   33.50
  11   1   1  507.55   34.80
 -11   1  -1  548.15   32.20
  12  -1   1 1045.60   63.29
  12  -1   1 1080.29   62.39
  12   1  -1 1051.39   62.29
 -12   1   1  904.91   62.59
 -12   1   1 1096.49   61.79
 -12  -1  -1 1081.49   60.19
  12   1  -1 1058.29   65.19
  12  -1   1 1031.80   64.59
 -12  -1  -1  969.20   60.89
  12   1  -1 1091.79   61.89
  12   1   1 1073.39   62.69
 -12   1  -1 1105.99   61.79
  12   1   1 1063.99   61.99
 -12  -1   1 1146.39   64.99
  12   1   1 1009.10   64.69
  12  -1  -1 1039.90   64.69
  12  -1  -1 1076.19   62.19
  12  -1  -1 1077.19   62.79
  12   1   1 1063.09   60.29
 -12  -1   1 1065.99   60.89
 -12   1  -1 1093.19   64.89
  13   1  -1   13.00    2.90
 -13  -1  -1   11.40    1.70
 -13   1   1   23.30    3.30
  13   1  -1   11.90    3.00
 -13   1   1   17.10    3.50
  13   1  -1   11.60    4.30
  13  -1   1   15.50    3.60
  13  -1   1   16.50    3.70
  13  -1   1   20.50    5.40
 -13   1  -1   11.70    2.80
 -13  -1   1   20.40    2.90
  13   1   1   23.20    5.90
  13  -1  -1   10.40    3.00
  13  -1  -1   18.80    5.20
 -13  -1   1   13.90    2.30
  13  -1  -1   10.50    3.00
  13   1   1   14.80    3.40
  13   1   1   16.20    3.30
  13   1   1   16.20    2.10
 -14  -1  -1  177.98   11.10
  14   1  -1  173.88   13.60
  14  -1   1  180.08   15.70
  14   1  -1  189.18   16.30
 -14   1   1  189.08   13.20
  14   1  -1  187.08   13.10
  14  -1   1  169.58   13.80
  14  -1   1  159.78   13.20
  14  -1  -1  175.08   13.30
  14   1   1  173.98   13.00
  14   1   1  159.98   11.20
  14  -1  -1  165.88   13.70
 -14  -1   1  182.38   12.60
  14  -1  -1  165.78   15.50
 -14   1  -1  174.08   13.50
  14   1   1  181.38   13.70
 -14  -1   1  172.68   11.90
  14   1   1  166.08   15.60
  15   1  -1  346.97   27.00
  15   1  -1  340.27   23.30
  15   1  -1  323.87   23.80
  15  -1   1  381.56   25.10
 -15  -1  -1  329.67   21.20
  15  -1   1  366.66   24.30
  15  -1   1  382.76   27.30
 -15   1   1  388.76   23.80
  15   1   1  383.66   27.50
 -15  -1   1  376.66   23.20
  15  -1  -1  325.57   24.30
  15   1   1  384.96   24.50
  15  -1  -1  326.87   26.60
  15   1   1  379.76   23.80
 -15  -1   1  385.86   22.50
 -15   1  -1  336.37   22.90
  15  -1  -1  336.57   23.80
 -16  -1  -1  118.59    8.10
  16   1  -1  126.39   10.50
 -16   1   1  126.39   10.40
  16  -1   1  134.09   13.50
  16   1  -1  118.89   10.70
  16  -1   1  123.09   11.50
  16  -1   1  135.89   11.30
  16  -1   1  131.99    9.70
  16   1  -1  111.69    8.50
  16   1  -1  128.59   13.70
  16   1   1  130.29   11.10
  16  -1  -1  108.39   12.70
  16   1   1  127.39   13.50
  16  -1  -1  127.29   11.40
 -16  -1   1  126.09    9.10
  16  -1  -1  124.69   10.90
 -16  -1   1  131.69   10.20
 -16   1  -1  117.19    9.80
  16   1   1  120.29   10.40
  16   1   1  131.09    8.70
  17  -1   1  141.79   13.00
 -17   1   1  139.39   11.70
  17  -1   1  139.89   15.00
  17   1  -1  158.28   15.70
  17   1  -1  159.68   12.10
  17   1  -1  154.18   12.50
  17  -1   1  145.29   11.00
  17   1  -1  153.78   10.30
  17  -1   1  138.99   14.90
  17  -1  -1  158.08   15.80
 -17  -1   1  142.89   10.50
 -17   1  -1  164.78   11.70
  17   1   1  145.59   12.00
  17   1   1  141.09   12.40
  17   1   1  146.69   15.30
  17  -1  -1  153.58   12.60
  17  -1  -1  158.98   13.30
  17   1   1  137.39   10.10
  18  -1   1    5.40    2.60
  18   1  -1   10.70    3.20
  18   1  -1   11.60    5.10
  18   1  -1    8.10    1.70
  18   1  -1   11.70    3.20
  18  -1   1    5.30    2.00
  18  -1   1    4.80    2.60
  18  -1   1    8.20    3.80
 -18   1   1    4.60    2.20
 -18  -1   1    6.60    1.70
  18   1   1    5.80    1.40
  18  -1  -1    9.20    4.90
  18  -1  -1   11.00    3.50
  18  -1  -1   10.30    3.30
  18   1   1    4.80    2.50
  18   1   1    7.90    2.80
 -18   1  -1    9.60    2.60
  18   1   1    4.00    3.40
   0   2   1    1.20    0.60
   0  -2   1    2.00    0.90
   0   2  -1    1.10    0.70
   0  -2  -1    1.70    0.80
   0   2  -1    1.00    0.60
   0  -2  -1    0.30    0.50
   0  -2  -1    1.10    0.60
   0   2   1    4.20    1.20
   0  -2   1    0.10    0.30
  -1  -2  -1 5654.43  331.57
   1  -2   1 5324.47  333.07
  -1   2   1 5956.10  331.67
  -1   2   1 6062.49  332.57
  -1  -2   1 5991.90  330.67
  -1  -2   1 6289.87  331.77
   1   2   1 5562.14  332.77
  -1   2  -1 5662.63  332.17
   2  -2   1 1501.55   86.39
   2   2  -1 1570.74   86.59
  -2  -2  -1 1589.44   86.39
  -2  -2   1 1644.84   86.59
  -2  -2   1 1582.54   87.09
   2  -2  -1 1355.76   86.19
  -2  -2   1 1524.35   86.69
  -3  -2  -1 2028.80  125.69
  -3  -2   1 2233.58  126.19
  -3  -2   1 2496.35  127.39
  -4   2   1 1706.73   95.69
  -4  -2  -1 1679.33   94.89
   4   2  -1 1548.74   95.69
  -4  -2  -1 1713.03   95.39
  -4   2   1 1851.11   96.59
   4   2  -1 1562.04   94.99
   4   2  -1 1674.93   96.89
   4   2   1 1758.42   96.29
  -4  -2   1 1647.84   95.39
  -4  -2   1 1820.02   95.09
   4   2   1 1734.23   94.69
  -4   2  -1 1684.73   95.79
   5  -2   1  690.73   41.10
  -5   2   1  634.34   40.80
  -5   2   1  661.73   40.70
  -5  -2  -1  749.62   39.60
   5  -2   1  713.83   41.20
  -5  -2  -1  818.72   39.90
   5   2  -1  720.43   40.20
   5   2  -1  729.53   42.30
   5   2  -1  678.33   41.10
  -5   2   1  669.23   40.60
   5   2  -1  691.33   40.00
  -5   2   1  694.03   41.40
   5  -2  -1  717.93   41.10
   5  -2  -1  749.03   40.80
  -5  -2   1  641.64   40.20
   5   2   1  688.23   40.40
  -5  -2   1  799.32   40.10
   5   2   1  712.43   41.50
   5  -2  -1  730.63   40.80
  -5  -2   1  724.73   40.20
  -5   2  -1  696.33   41.10
   5   2   1  637.94   39.60
  -5   2  -1  681.13   41.30
  -5   2  -1  710.23   40.00
   5  -2  -1  623.94   41.30
   5   2   1  729.33   40.70
  -5  -2   1  734.13   40.40
  -6  -2  -1  271.87   15.70
  -6  -2  -1  261.57   16.70
   6   2  -1  257.57   18.20
  -6   2   1  275.47   16.90
  -6   2   1  284.17   16.80
  -6   2   1  258.57   17.20
   6   2  -1  252.17   16.70
   6   2  -1  248.18   16.00
   6  -2   1  271.57   17.30
  -6   2  -1  221.58   16.80
   6  -2  -1  236.98   16.50
   6  -2  -1  258.27   16.60
   6  -2  -1  267.47   17.00
  -6   2  -1  247.78   16.10
   6   2   1  302.97   16.90
  -6  -2   1  291.47   16.20
   6   2   1  288.87   16.50
  -6   2  -1  247.28   16.90
   6   2   1  298.17   17.80
   6   2   1  291.37   18.50
   6   2   1  294.67   15.70
   7  -2   1 1424.46   76.39
   7   2  -1 1199.48   74.39
   7  -2   1 1416.16   76.89
  -7   2   1 1248.88   76.69
  -7   2   1 1244.98   76.39
   7  -2   1 1247.58   76.99
   7   2  -1 1250.47   75.59
   7   2  -1 1322.07   75.99
   7   2  -1 1314.67   78.29
  -7   2   1 1398.66   76.49
  -7  -2  -1 1521.05   75.29
  -7  -2  -1 1367.36   76.49
  -7   2  -1 1287.07   76.59
  -7  -2   1 1403.76   75.39
   7  -2  -1 1285.57   76.49
  -7   2  -1 1209.28   76.49
   7   2   1 1340.67   77.49
   7   2   1 1340.47   74.49
   7   2   1 1381.36   76.39
   7  -2  -1 1277.27   77.29
   7  -2  -1 1307.47   76.19
  -7   2  -1 1296.27   75.69
   7  -2  -1 1292.97   76.39
   7   2   1 1518.85   78.89
  -7  -2   1 1455.45   75.99
   7   2   1 1359.56   75.99
  -8   2   1  560.84   38.10
  -8   2   1  667.93   38.30
  -8  -2  -1  684.73   38.20
  -8   2   1  595.04   38.30
   8   2  -1  673.93   38.70
   8   2  -1  692.73   37.50
   8   2  -1  695.23   40.40
   8  -2   1  595.14   38.70
   8  -2   1  639.34   38.40
   8  -2   1  571.64   38.70
   8   2  -1  704.53   36.00
  -8   2   1  631.14   38.10
   8   2   1  563.24   40.20
   8   2   1  619.24   38.00
  -8   2  -1  656.23   38.40
   8  -2  -1  664.23   37.90
   8  -2  -1  687.03   38.40
  -8   2  -1  657.13   37.60
  -8  -2   1  582.34   36.80
   8   2   1  630.94   37.60
   8  -2  -1  639.14   39.20
   8   2   1  582.24   36.00
  -8  -2   1  651.43   37.50
  -8   2  -1  693.13   38.60
   9  -2   1  892.21   53.29
  -9  -2  -1  987.10   51.59
   9  -2   1  853.41   53.89
  -9   2   1  826.92   52.89
   9  -2   1  855.51   52.69
  -9   2   1  831.62   52.79
  -9  -2  -1 1014.30   53.19
   9   2  -1  999.00   55.59
   9   2  -1 1012.10   52.79
   9   2  -1  973.90   52.29
   9  -2  -1  980.10   54.59
   9   2   1  836.32   52.29
   9   2   1  868.41   52.79
   9   2   1  816.22   54.79
  -9  -2   1  790.92   51.99
   9   2   1  757.82   50.59
   9  -2  -1 1020.60   53.49
  -9   2  -1  938.91   53.09
   9  -2  -1  971.80   52.79
  -9   2  -1  940.81   52.59
  -9  -2   1  765.22   51.39
  10   2  -1  362.16   22.10
  10   2  -1  398.76   24.20
  10   2  -1  381.86   23.70
 -10   2   1  379.26   25.80
  10  -2   1  392.46   25.90
 -10  -2  -1  360.56   24.20
  10  -2   1  426.66   25.30
  10  -2   1  397.26   25.50
 -10  -2  -1  338.87   22.80
  10   2   1  400.66   27.20
  10   2   1  397.06   24.60
  10  -2  -1  373.56   25.90
 -10   2  -1  385.96   24.20
  10  -2  -1  376.86   24.70
 -10  -2   1  379.66   23.30
 -10  -2   1  369.16   23.90
 -10   2  -1  344.47   24.20
 -10  -2   1  447.86   23.10
  10   2   1  424.76   24.40
  10   2   1  385.86   22.20
  11  -2   1 1304.37   72.39
  11  -2   1 1289.37   71.69
  11   2  -1 1252.67   70.69
 -11   2   1 1231.08   71.99
 -11   2   1 1239.88   71.69
  11   2  -1 1247.28   71.19
 -11  -2  -1 1069.59   69.69
  11   2  -1 1140.69   68.79
  11   2  -1 1295.27   74.59
  11  -2  -1 1236.08   71.89
  11   2   1 1366.96   71.39
 -11  -2   1 1258.77   69.69
  11   2   1 1239.68   68.89
 -11   2  -1 1107.29   72.39
  11  -2  -1 1246.88   71.29
  11   2   1 1333.97   71.89
  11  -2  -1 1226.48   73.59
 -11   2  -1 1158.08   71.29
  11   2   1 1242.18   74.39
 -11  -2   1 1066.49   70.59
 -11  -2   1 1199.08   70.09
 -12  -2  -1   79.79    6.70
  12  -2   1   83.69    9.10
  12  -2   1   97.99    8.80
  12   2  -1   90.79    7.90
 -12   2   1   88.89    8.10
  12   2  -1   93.99   10.10
  12  -2   1   94.29    8.30
  12   2  -1   83.29    7.30
  12  -2  -1   87.89    9.50
 -12  -2   1   97.39    6.60
 -12   2  -1   93.89    8.10
 -12   2  -1   77.39    7.60
  12   2   1   91.89    6.00
  12  -2  -1   85.09    7.90
  12   2   1   95.49    8.30
 -12  -2   1   86.39    7.00
  12   2   1   89.19    8.70
  12  -2  -1   94.19    8.50
  12   2   1   99.99   10.40
  13   2  -1  468.25   27.90
  13   2  -1  448.06   25.20
  13  -2   1  384.46   29.50
 -13   2   1  386.86   27.60
 -13  -2  -1  503.15   26.80
  13  -2   1  396.46   27.80
  13   2  -1  453.45   31.00
  13  -2   1  394.76   28.40
 -13   2  -1  502.95   28.20
  13  -2  -1  458.95   28.70
  13  -2  -1  469.85   28.20
 -13   2  -1  456.05   28.50
 -13  -2   1  389.76   26.40
  13   2   1  391.56   25.10
  13   2   1  403.26   30.40
  13   2   1  424.46   27.40
  13   2   1  435.26   28.00
 -13  -2   1  423.36   25.80
  13  -2  -1  468.75   30.70
  14  -2   1  109.89    9.60
  14   2  -1  101.89    9.00
  14  -2   1  119.19   10.50
  14   2  -1   98.19    8.50
  14  -2   1  100.39   11.00
  14   2  -1   97.59   11.20
 -14   2   1  101.09    9.30
  14   2  -1   90.89    6.80
  14  -2  -1   95.39    9.20
  14   2   1  112.99    7.00
  14  -2  -1  108.39   11.40
  14   2   1  108.09   11.70
 -14  -2   1  109.79    7.50
 -14   2  -1  106.89    9.20
  14   2   1  112.29    9.10
  14  -2  -1   94.79    9.60
 -14  -2   1  112.99    8.40
  14   2   1  109.59    9.50
  15   2  -1  578.44   33.80
  15  -2   1  537.25   35.50
  15  -2   1  519.85   34.60
  15   2  -1  573.94   38.40
  15   2  -1  580.74   34.40
  15   2  -1  550.44   31.30
  15  -2   1  481.55   36.60
 -15   2   1  527.15   34.40
 -15   2  -1  556.64   34.20
  15  -2  -1  558.14   37.60
 -15  -2   1  526.65   33.10
  15   2   1  556.94   34.70
  15   2   1  488.15   31.10
  15   2   1  547.85   34.00
  15   2   1  492.85   37.20
 -15  -2   1  530.55   31.80
  15  -2  -1  595.34   35.10
  15  -2  -1  568.64   35.50
  16   2  -1  307.97   18.10
  16   2  -1  325.47   21.40
  16  -2   1  302.87   21.70
 -16   2   1  289.47   21.30
  16   2  -1  334.07   20.90
  16   2  -1  315.47   28.80
  16  -2   1  297.37   22.30
  16  -2   1  295.77   24.00
  16   2   1  313.67   20.90
  16   2   1  296.87   21.30
 -16  -2   1  286.17   18.50
  16  -2  -1  326.77   24.90
 -16  -2   1  273.87   19.90
  16  -2  -1  314.87   22.50
 -16   2  -1  346.77   21.40
  16  -2  -1  328.87   21.90
  16   2   1  282.17   18.10
  17   2  -1  116.19   10.10
  17  -2   1  119.39   11.30
  17   2  -1  113.99    9.60
 -17   2   1  111.49   10.20
  17   2  -1  110.29   13.10
  17  -2   1  119.19   13.00
  17  -2   1  115.39    9.50
  17  -2   1  117.49   10.80
  17   2  -1  108.09    7.20
  17  -2  -1  108.69   10.50
  17   2   1  123.19   13.30
 -17   2  -1  107.19    9.70
  17   2   1  111.79    9.80
  17  -2  -1  107.29   11.00
  17  -2  -1   93.59   12.20
  17   2   1  114.59    7.30
 -17  -2   1  118.89    9.50
  17   2   1  116.49   10.30
  18  -2   1   66.89    7.70
  18   2  -1   54.29    6.40
  18   2  -1   45.60    8.50
  18   2  -1   49.20    3.80
  18  -2   1   69.29    8.90
  18  -2   1   66.69    7.30
 -18   2   1   62.29    6.90
  18  -2   1   62.59    9.30
  18   2  -1   48.10    5.80
 -18   2  -1   51.79    6.30
  18   2   1   68.19    9.80
  18   2   1   62.09    6.90
  18   2   1   66.09    8.60
  18  -2  -1   51.89    8.80
  18   2   1   62.69    4.00
  18  -2  -1   49.50    6.80
  18   2   1   64.39    8.70
   0   3   1 1294.17   70.39
   0   3  -1 1331.27   70.19
   0  -3   1 1197.18   69.79
   0   3  -1 1168.58   70.69
   0  -3  -1 1293.07   70.99
   0   3   1 1146.59   70.59
   1   3  -1   17.40    2.40
   1  -3   1   26.90    2.80
  -1   3   1   24.80    2.90
  -1   3   1   23.90    2.50
   1   3   1   22.50    2.60
   1   3   1   23.40    2.60
   2  -3   1  389.26   25.60
  -2   3   1  432.36   26.40
  -2   3   1  410.16   26.90
   2   3  -1  486.25   26.30
   2  -3   1  426.06   26.30
  -2  -3  -1  485.35   26.50
   2   3  -1  446.26   26.50
   2  -3   1  437.86   26.00
   2  -3   1  460.95   26.20
  -2  -3  -1  462.05   25.40
   2   3   1  436.76   26.50
   2   3   1  394.16   26.10
   2  -3  -1  435.76   26.40
  -2  -3   1  475.95   27.50
   2  -3  -1  476.25   26.90
  -2  -3   1  475.55   25.60
  -2   3  -1  441.76   26.10
  -2   3  -1  450.55   27.20
  -2  -3   1  452.15   25.60
  -2  -3   1  457.25   25.70
  -3   3   1 1174.48   73.79
   3  -3   1 1270.17   72.89
   3   3  -1 1256.37   72.99
   3  -3   1 1490.45   73.19
   3   3  -1 1283.97   72.99
   3  -3   1 1301.97   72.09
  -3  -3  -1 1371.26   72.79
   3  -3   1 1240.28   73.89
  -3   3   1 1262.67   73.09
  -3  -3  -1 1134.39   72.69
  -3  -3  -1 1318.37   71.89
  -3   3   1 1365.86   73.19
  -3  -3  -1 1312.57   71.79
  -3   3  -1 1286.77   73.99
   3   3   1 1365.46   72.79
   3  -3  -1 1232.78   72.89
   3   3   1 1348.57   73.49
   3  -3  -1 1203.48   73.19
   3  -3  -1 1213.08   73.49
   4  -3   1  190.68   13.70
   4  -3   1  209.18   14.10
  -4  -3  -1  226.88   13.40
   4  -3   1  208.98   12.80
  -4   3   1  225.28   14.80
  -4   3   1  200.08   13.70
   4   3  -1  223.18   13.90
   4  -3   1  219.58   14.00
  -4  -3  -1  239.78   12.70
  -4  -3  -1  243.48   13.80
   4   3   1  227.08   13.30
  -4  -3   1  214.78   13.00
  -4   3  -1  223.68   14.80
   4   3   1  223.28   14.30
   4  -3  -1  208.18   14.40
   4  -3  -1  226.28   14.30
   4  -3  -1  212.18   13.70
  -4  -3   1  228.88   13.20
  -4  -3   1  227.88   13.10
  -4   3  -1  219.48   14.00
  -5  -3  -1 2978.30  164.48
  -5   3   1 2939.81  164.78
  -5  -3   1 2938.81  163.98
  -5   3  -1 2884.81  165.08
   6  -3   1  129.69    8.90
   6   3  -1  117.99    8.90
   6   3  -1  114.79    7.60
   6  -3   1  113.39    8.90
  -6   3   1  115.99    8.40
  -6  -3  -1  132.49    8.70
  -6  -3  -1  114.99    7.50
  -6  -3  -1  127.49    7.50
  -6   3   1  125.89    9.60
   6  -3   1  130.99    9.20
   6   3  -1  120.39   10.00
  -6   3  -1  117.99    8.90
  -6  -3   1  130.69    8.00
   6  -3  -1  109.89    8.30
   6  -3  -1  122.09    8.80
  -6   3  -1  114.19    9.30
   6  -3  -1  101.09    9.00
   6   3   1  120.29    7.40
  -6  -3   1  129.89    8.20
   6  -3  -1  131.49    9.30
  -6   3  -1  115.09    7.60
   6   3   1  117.29    9.10
   6   3   1  134.59    8.20
  -6  -3   1  134.29    7.90
   7  -3   1 1499.35   82.69
  -7  -3  -1 1491.15   81.99
   7   3  -1 1494.05   81.09
  -7   3   1 1486.75   83.09
   7   3  -1 1461.75   82.59
   7  -3   1 1228.08   82.19
  -7  -3  -1 1534.65   80.59
   7   3  -1 1381.06   83.89
   7   3  -1 1426.46   80.79
  -7   3   1 1376.46   81.69
  -7   3  -1 1436.26   82.49
   7   3   1 1443.26   81.29
   7  -3  -1 1365.66   82.89
   7  -3  -1 1413.86   82.79
  -7  -3   1 1390.06   80.79
  -7  -3   1 1575.44   82.29
  -7   3  -1 1399.26   81.19
   7  -3  -1 1503.75   82.59
   7  -3  -1 1315.77   81.49
  -7   3  -1 1474.95   82.99
   7   3   1 1406.06   82.79
   8   3  -1  568.94   35.20
   8  -3   1  537.55   33.20
  -8   3   1  525.15   32.40
   8   3  -1  568.94   33.60
  -8   3   1  538.45   33.50
   8  -3   1  489.65   33.10
   8   3  -1  571.44   32.40
   8   3  -1  541.35   31.50
   8  -3   1  534.95   32.70
  -8  -3  -1  546.05   32.60
  -8  -3  -1  618.84   31.30
   8  -3  -1  514.15   32.50
   8   3   1  520.45   31.90
   8   3   1  551.54   33.80
  -8  -3   1  483.65   31.20
   8  -3  -1  573.34   33.30
  -8   3  -1  519.45   31.50
   8  -3  -1  536.15   33.90
   8  -3  -1  579.44   32.80
   8   3   1  534.15   32.30
  -8  -3   1  506.15   31.80
   9   3  -1  316.17   19.60
  -9  -3  -1  283.27   19.90
   9  -3   1  332.97   20.90
   9   3  -1  330.87   21.50
   9  -3   1  333.07   21.00
  -9   3   1  332.27   20.20
  -9  -3  -1  321.37   18.70
   9   3  -1  308.47   22.50
  -9   3   1  323.37   21.10
   9  -3   1  293.27   21.20
   9   3  -1  299.17   19.10
   9   3   1  325.37   21.70
  -9  -3   1  267.67   18.70
   9  -3  -1  324.47   21.60
   9   3   1  334.67   20.20
   9   3   1  319.77   19.60
  -9  -3   1  304.87   19.50
  -9   3  -1  314.07   19.40
   9  -3  -1  293.07   20.10
  -9   3  -1  321.07   21.00
   9  -3  -1  307.07   20.60
  10   3  -1  137.29   11.50
  10  -3   1  125.89   11.20
  10   3  -1  142.79    9.50
  10   3  -1  143.39    9.90
  10  -3   1  137.59   10.50
 -10  -3  -1  134.89   10.10
 -10   3   1  124.89   10.00
  10   3  -1  147.69   12.80
  10  -3   1  136.49   10.90
  10   3   1  123.09   10.00
  10   3   1  124.89    9.70
 -10  -3   1  120.79    9.50
 -10   3  -1  148.29   11.10
 -10   3  -1  140.09    9.70
  10   3   1  116.09   11.20
 -10  -3   1  113.99    8.80
  10  -3  -1  149.39   10.50
  10  -3  -1  145.99   11.00
 -11   3   1    6.90    2.30
  11   3  -1   15.60    4.80
  11  -3   1    5.20    2.40
 -11   3   1    8.50    2.30
  11   3  -1   18.00    4.40
  11  -3   1    4.30    2.10
  11  -3   1    5.40    2.10
  11  -3  -1   13.70    3.60
  11   3   1    5.90    2.00
 -11   3  -1   12.10    3.20
  11   3   1    7.00    2.30
  11  -3  -1   11.90    3.00
 -11  -3   1    5.90    1.70
 -11  -3   1    7.30    1.90
  11   3   1    5.90    2.70
  11  -3  -1   12.80    2.80
 -11  -3   1    6.90    1.40
  12   3  -1  476.15   30.70
  12  -3   1  458.05   30.30
  12   3  -1  457.25   27.60
  12   3  -1  447.26   31.50
 -12   3   1  471.55   29.30
  12  -3   1  436.96   29.30
 -12   3   1  422.96   28.50
  12   3  -1  452.75   28.10
  12  -3   1  443.26   28.70
 -12  -3  -1  458.75   26.80
  12  -3  -1  442.56   28.40
  12  -3  -1  459.25   30.70
 -12  -3   1  435.66   26.90
  12   3   1  438.56   28.40
 -12   3  -1  436.26   28.00
  12   3   1  457.75   30.70
  12  -3  -1  473.35   29.30
 -12  -3   1  396.56   26.00
 -12   3  -1  439.36   28.80
  13   3  -1  335.77   25.70
  13  -3   1  349.87   23.10
 -13   3   1  390.16   23.80
  13   3  -1  340.47   21.80
  13   3  -1  330.97   22.20
  13  -3   1  370.46   24.10
  13   3  -1  327.77   24.60
 -13  -3  -1  317.67   20.80
  13  -3   1  328.77   24.40
  13  -3  -1  311.57   22.60
 -13   3  -1  330.07   22.30
 -13   3  -1  350.66   23.10
 -13  -3   1  339.77   20.10
  13   3   1  350.26   22.80
  13  -3  -1  323.57   24.70
 -13  -3   1  324.37   21.10
  13   3   1  341.07   22.10
  13  -3  -1  342.87   23.50
  13   3   1  362.96   25.30
 -13  -3   1  333.67   20.20
  14   3  -1    2.90    2.70
  14  -3   1   10.50    2.90
  14   3  -1    7.00    2.50
 -14  -3  -1    3.20    1.40
  14   3  -1    7.40    2.30
  14  -3   1    7.40    2.70
 -14   3   1    5.30    2.60
  14  -3   1    2.70    2.10
  14   3  -1    1.00    2.10
  14   3   1    2.10    2.20
 -14   3  -1    1.40    1.60
  14  -3  -1    1.10    2.00
  14  -3  -1    1.30    1.60
 -14  -3   1    2.60    1.60
 -14   3  -1    3.30    1.40
  14  -3  -1    1.70    1.70
 -14  -3   1    1.90    0.70
  14   3   1    1.60    1.60
  14   3   1    3.00    1.50
  15   3  -1  210.08   15.90
  15   3  -1  211.08   15.40
 -15   3   1  224.48   17.10
  15  -3   1  237.68   17.90
  15   3  -1  209.68   18.20
  15   3  -1  208.18   19.20
  15  -3   1  221.38   18.80
  15  -3   1  241.98   17.20
  15   3   1  247.88   16.80
  15   3   1  223.38   18.60
  15  -3  -1  213.88   17.20
  15  -3  -1  208.78   18.70
  15   3   1  235.38   16.00
  15  -3  -1  220.88   16.80
 -15   3  -1  213.08   16.50
 -15  -3   1  218.68   14.90
  16  -3   1  200.38   16.50
  16   3  -1  190.28   14.60
  16  -3   1  210.28   16.00
  16   3  -1  183.68   17.90
 -16   3   1  204.18   15.90
  16   3  -1  203.18   17.40
  16   3  -1  195.48   14.20
  16  -3   1  174.18   17.10
  16   3   1  203.18   15.20
 -16   3  -1  190.58   15.20
 -16  -3   1  200.68   13.90
  16  -3  -1  189.88   18.10
  16  -3  -1  201.58   16.40
  16  -3  -1  191.58   15.50
  16   3   1  227.88   22.30
  16   3   1  202.38   14.70
  17   3  -1  278.17   17.60
 -17   3   1  228.78   18.40
  17  -3   1  218.48   20.50
  17  -3   1  232.28   18.70
  17   3  -1  266.97   20.90
  17   3  -1  255.87   17.90
  17   3  -1  276.97   22.40
 -17  -3   1  227.68   16.70
  17  -3  -1  269.47   19.20
  17   3   1  243.88   20.60
  17  -3  -1  253.57   21.60
  17   3   1  233.58   17.40
  17   3   1  227.88   17.80
 -17   3  -1  246.48   18.30
  17  -3  -1  256.37   20.90
   0  -4  -1    2.80    1.40
   0   4   1    1.00    0.80
   0   4   1    3.30    1.30
   0  -4   1    1.30    0.70
   0   4  -1    0.90    0.80
   1  -4   1  252.27   15.00
  -1   4   1  243.08   15.20
   1   4  -1  219.98   15.50
  -1   4   1  258.77   16.20
   1   4  -1  225.58   14.80
   1   4   1  258.87   15.40
   1   4   1  238.98   15.50
   1  -4  -1  237.28   15.60
  -1   4  -1  231.08   14.90
  -1   4  -1  217.88   15.70
  -2   4   1  568.24   33.70
   2  -4   1  604.74   33.50
   2  -4   1  535.25   33.40
   2   4  -1  617.44   34.00
   2  -4   1  490.75   33.00
   2  -4   1  492.35   32.90
   2   4  -1  632.04   33.50
  -2   4   1  532.85   34.40
   2  -4  -1  598.74   33.80
  -2   4  -1  610.44   34.80
   2   4   1  531.85   33.60
  -2   4  -1  639.94   33.50
   2  -4  -1  594.74   33.80
  -2  -4   1  538.95   32.60
   2  -4  -1  583.34   34.20
   2   4   1  528.95   33.50
   3  -4   1 1890.11  116.59
   3   4  -1 2230.08  117.59
   3  -4   1 1817.62  117.09
   3   4  -1 2132.39  117.69
  -3   4   1 1951.40  118.59
  -3  -4  -1 2154.88  116.19
   3  -4   1 2237.68  117.59
  -3  -4   1 2333.57  116.49
   3   4   1 2035.50  117.39
   3   4   1 2050.49  117.79
  -3   4  -1 2113.69  117.39
  -3   4  -1 2182.78  118.99
  -3  -4   1 2146.19  116.59
   3  -4  -1 2053.69  117.39
   3  -4  -1 2054.89  118.29
  -3  -4   1 1889.41  116.29
  -4  -4  -1  867.21   43.90
   4   4  -1  828.52   44.30
  -4  -4  -1  796.92   42.50
   4  -4   1  724.13   44.10
   4  -4   1  686.63   44.00
  -4   4   1  729.33   44.20
  -4  -4  -1  809.02   42.70
   4  -4   1  700.13   42.90
   4  -4   1  717.73   44.40
  -4  -4   1  748.33   42.60
   4   4   1  710.93   43.60
   4   4   1  692.53   44.30
  -4   4  -1  870.41   45.80
   4  -4  -1  856.61   44.90
  -4  -4   1  767.12   43.20
  -4  -4   1  713.43   43.00
  -4  -4   1  670.33   42.90
   4  -4  -1  719.83   44.70
   4  -4  -1  785.22   44.00
  -5  -4  -1  864.21   49.70
  -5   4   1  907.71   51.69
   5  -4   1  865.21   50.29
   5  -4   1  820.12   50.09
   5  -4   1  900.11   50.69
  -5   4   1  851.81   50.89
  -5  -4  -1  924.91   48.60
   5  -4   1  931.11   48.80
   5   4  -1  843.32   50.19
   5   4   1  897.21   49.40
  -5  -4   1  900.91   49.00
   5  -4  -1  736.43   49.50
   5  -4  -1  846.72   50.69
   5   4   1  817.92   50.49
  -5  -4   1  917.41   49.00
  -5  -4   1  874.21   49.20
  -5   4  -1  837.32   51.29
   5  -4  -1  777.62   50.69
   6  -4   1  438.36   30.20
   6  -4   1  456.85   30.00
   6  -4   1  461.55   30.50
  -6  -4  -1  535.75   29.30
   6  -4   1  486.65   28.60
   6   4  -1  558.34   30.60
  -6   4   1  452.85   31.20
  -6  -4  -1  545.75   29.90
  -6   4   1  481.35   30.80
  -6  -4   1  440.76   28.80
  -6   4  -1  588.64   32.00
   6  -4  -1  506.35   29.80
   6  -4  -1  512.05   31.10
   6   4   1  449.76   30.50
   6  -4  -1  571.84   31.10
  -6  -4   1  455.15   29.20
   6  -4  -1  582.24   30.70
  -7   4   1  301.27   20.10
   7   4  -1  352.76   21.20
   7  -4   1  279.27   20.40
  -7  -4  -1  354.06   19.40
  -7  -4  -1  366.76   19.00
  -7   4   1  294.67   21.60
  -7  -4  -1  364.96   20.70
   7  -4   1  306.17   21.10
   7  -4  -1  334.77   20.20
   7  -4  -1  370.76   21.20
  -7   4  -1  325.47   21.80
   7   4   1  284.97   21.00
  -7  -4   1  284.17   19.60
   7  -4  -1  356.26   21.50
  -7  -4   1  294.57   19.20
   7  -4  -1  334.57   21.80
   8   4  -1  463.85   28.60
   8  -4   1  473.95   30.80
  -8   4   1  527.65   30.00
  -8   4   1  500.25   31.60
  -8  -4  -1  503.15   28.40
   8   4  -1  482.75   30.70
  -8  -4  -1  445.36   29.80
   8  -4   1  518.45   30.50
   8  -4   1  536.15   31.30
   8  -4  -1  462.25   30.30
  -8  -4   1  526.55   29.50
  -8   4  -1  468.65   29.20
   8   4   1  539.15   29.30
  -8   4  -1  445.96   31.30
  -8  -4   1  559.04   28.90
   8  -4  -1  489.25   29.70
   8  -4  -1  476.85   30.80
   8   4   1  498.35   32.10
   8  -4  -1  448.86   31.10
   9   4  -1  416.26   28.20
   9  -4   1  438.26   28.60
   9   4  -1  411.76   26.10
   9  -4   1  516.05   28.50
  -9   4   1  508.55   27.70
  -9  -4  -1  440.36   25.90
  -9  -4  -1  397.16   27.30
   9  -4   1  519.15   29.10
  -9   4   1  486.75   29.30
   9  -4  -1  408.56   28.80
   9   4   1  523.05   29.60
  -9   4  -1  394.46   28.40
  -9   4  -1  397.86   26.00
   9  -4  -1  405.66   27.60
  -9  -4   1  490.95   27.10
   9  -4  -1  395.06   27.00
  10  -4   1  216.58   16.40
  10  -4   1  245.88   16.00
  10  -4   1  239.88   16.50
 -10   4   1  233.58   16.70
  10   4  -1  202.48   13.90
 -10   4   1  238.58   15.30
 -10  -4  -1  197.68   13.50
  10   4  -1  216.38   16.30
  10   4   1  258.57   17.30
  10  -4  -1  207.88   15.90
 -10   4  -1  206.48   16.20
 -10   4  -1  189.88   13.80
 -10  -4   1  257.17   14.20
  10  -4  -1  208.28   16.60
 -10  -4   1  232.08   14.70
  10   4   1  233.08   15.60
  10  -4  -1  201.88   15.30
 -11   4   1  830.42   53.09
  11   4  -1  953.30   50.59
  11  -4   1  847.82   52.89
 -11  -4  -1  890.71   49.90
 -11   4   1  818.72   51.59
  11   4  -1  957.40   53.89
  11  -4   1  800.22   51.99
  11  -4   1  739.13   52.79
  11  -4  -1  952.00   53.29
  11   4   1  837.62   50.89
 -11   4  -1  972.90   53.49
 -11   4  -1  905.01   50.79
  11   4   1  898.81   53.99
 -11  -4   1  749.13   50.69
 -11  -4   1  846.72   50.19
  11  -4  -1  913.01   52.39
  11  -4  -1  905.71   53.99
 -12   4   1   72.49    8.00
  12  -4   1   65.09    7.50
  12   4  -1   82.29    8.50
 -12  -4  -1   81.29    5.60
  12  -4   1   69.49    7.30
  12  -4   1   64.09    7.90
 -12   4   1   68.09    6.50
  12  -4  -1   76.09    7.80
  12   4   1   68.89    6.90
  12  -4  -1   77.59    7.50
 -12  -4   1   60.39    4.80
 -12  -4   1   66.99    6.90
 -12  -4   1   72.99    5.80
  12   4   1   66.09    8.20
  12  -4  -1   68.19    8.20
 -12   4  -1   79.19    8.00
 -12  -4   1   62.79    4.90
 -12   4  -1   69.39    5.90
  13   4  -1  593.14   35.20
 -13  -4  -1  611.54   34.60
  13  -4   1  585.84   36.90
  13  -4   1  584.24   37.70
 -13   4   1  575.24   37.70
  13   4  -1  620.24   38.90
  13  -4   1  559.94   38.20
 -13   4   1  547.45   36.20
 -13   4  -1  570.24   37.20
 -13  -4   1  586.54   34.60
  13  -4  -1  598.24   37.60
  13   4   1  580.04   38.80
  13   4   1  574.64   35.60
  13  -4  -1  572.04   38.70
 -13   4  -1  566.74   35.00
  13  -4  -1  594.44   36.80
  14  -4   1  123.69   11.10
  14   4  -1  112.29    9.30
 -14   4   1  127.59   11.60
  14  -4   1  117.79   12.00
 -14  -4  -1  119.89    8.70
  14  -4   1  128.69   11.70
  14   4  -1  121.89   12.30
  14  -4  -1  119.29   12.40
 -14  -4   1  130.19    9.20
 -14   4  -1  127.69   11.40
  14  -4  -1  115.59   11.20
  14   4   1  129.39   10.10
  14  -4  -1  109.89   10.60
 -14   4  -1  123.69    9.20
  14   4   1  121.89   12.50
  15   4  -1  210.68   18.80
  15  -4   1  242.38   17.90
  15   4  -1  201.68   15.50
 -15   4   1  258.37   18.70
  15  -4   1  253.67   19.70
  15  -4   1  267.87   19.00
  15   4   1  255.87   16.70
  15   4   1  224.28   19.50
  15  -4  -1  216.78   17.30
 -15   4  -1  214.78   17.60
  15  -4  -1  209.98   17.80
  15  -4  -1  217.08   19.30
 -15  -4   1  230.58   15.30
  16   4  -1  441.16   30.50
  16   4  -1  384.06   25.70
 -16   4   1  402.46   28.20
  16  -4   1  399.76   27.80
  16  -4   1  391.66   29.80
  16  -4   1  416.26   31.10
 -16  -4   1  396.66   25.30
  16   4   1  433.86   30.40
 -16   4  -1  392.46   27.80
  16  -4  -1  405.16   27.80
  16   4   1  415.36   26.50
  16  -4  -1  397.26   30.10
  16  -4  -1  397.66   28.90
   0  -5  -1 1797.52  106.19
   0   5   1 1797.12  106.19
   0   5   1 1986.00  105.89
   0  -5   1 1827.42  104.99
   0   5  -1 1863.41  105.09
  -1   5   1    7.40    2.00
  -1  -5  -1    2.60    1.60
   1   5  -1    2.80    1.40
   1   5  -1    4.50    1.40
   1  -5  -1    4.20    1.70
   1   5   1    7.40    2.20
  -1   5  -1    2.80    1.30
  -1   5  -1    3.00    1.70
   1   5   1    7.40    2.10
   2  -5   1  245.78   16.90
   2  -5   1  279.07   17.50
   2  -5   1  247.98   16.90
  -2   5   1  270.57   18.50
   2  -5   1  305.07   17.60
   2   5  -1  288.77   18.00
   2   5  -1  270.17   17.20
  -2   5   1  280.37   17.60
   2  -5  -1  276.97   17.60
  -2   5  -1  273.17   17.20
   2  -5  -1  250.97   17.90
  -2   5  -1  284.87   18.80
   2   5   1  289.87   17.80
   2  -5  -1  270.77   17.60
   2   5   1  268.57   17.60
  -2  -5   1  247.68   16.30
  -3   5   1  364.66   23.60
   3  -5   1  342.87   23.20
   3   5  -1  422.16   23.80
   3   5  -1  396.86   24.00
  -3   5   1  362.16   24.90
   3  -5   1  373.76   23.60
   3  -5   1  350.66   24.80
   3  -5   1  376.26   23.80
  -3  -5  -1  430.26   22.30
  -3   5  -1  421.46   24.70
   3   5   1  369.06   23.70
   3  -5  -1  379.26   24.40
   3   5   1  359.26   23.80
   3  -5  -1  425.26   24.30
  -3  -5   1  342.57   22.40
   3  -5  -1  379.96   23.60
  -3  -5   1  407.46   22.50
  -4  -5  -1  192.68   12.80
   4  -5   1  207.28   12.30
   4  -5   1  215.78   13.60
  -4  -5  -1  209.58   11.80
   4  -5   1  200.48   13.70
  -4   5   1  203.78   13.60
  -4  -5  -1  179.48   11.50
   4   5  -1  196.78   13.40
  -4   5   1  189.08   14.80
   4   5  -1  193.68   13.30
   4  -5  -1  201.08   13.90
  -4   5  -1  182.08   15.60
   4  -5  -1  175.88   13.70
  -4  -5   1  192.78   12.10
   4   5   1  197.68   13.10
  -4  -5   1  191.38   12.30
  -4  -5   1  201.08   11.80
   4   5   1  210.68   13.80
   5  -5   1  197.18   11.40
  -5  -5  -1  180.48   12.20
  -5  -5  -1  188.48   11.10
  -5  -5  -1  167.18   11.00
   5   5  -1  195.98   14.10
   5  -5   1  189.08   13.30
  -5  -5  -1  173.98   10.70
   5  -5   1  183.48   12.90
  -5   5   1  189.48   14.40
   5  -5   1  190.78   13.00
   5  -5  -1  189.48   12.50
   5  -5  -1  188.38   13.40
   5   5   1  195.68   13.30
  -5  -5   1  184.08   11.80
   5   5   1  194.78   12.30
   5  -5  -1  174.48   12.80
   5  -5  -1  172.28   13.40
  -5  -5   1  204.08   11.70
  -5   5  -1  173.48   14.00
   6   5  -1  254.77   16.40
   6  -5   1  233.78   16.40
   6  -5   1  244.68   16.80
  -6  -5  -1  244.98   14.30
  -6   5   1  234.08   17.70
   6  -5  -1  260.17   16.50
  -6  -5   1  248.28   14.80
   6  -5  -1  243.78   16.80
  -6  -5   1  248.28   15.20
  -6   5  -1  236.68   17.60
   6  -5  -1  246.88   15.70
   6  -5  -1  222.18   16.80
   7  -5   1  169.18   12.70
   7  -5   1  176.38   12.60
  -7   5   1  169.58   13.90
  -7  -5  -1  166.48   11.90
   7   5  -1  181.48   12.80
  -7  -5  -1  177.58   10.60
   7  -5   1  185.48   13.30
   7  -5  -1  176.38   12.80
  -7   5  -1  164.08   13.60
   7   5   1  182.88   13.20
  -7  -5   1  182.58   11.10
  -7  -5   1  180.28   11.50
   7  -5  -1  169.48   13.10
   7  -5  -1  180.98   11.90
   7  -5  -1  159.38   13.10
  -8   5   1  469.05   30.30
  -8   5   1  517.65   33.00
   8  -5   1  529.55   31.50
  -8  -5  -1  478.35   30.50
   8  -5   1  538.15   32.90
   8  -5   1  448.66   32.50
  -8  -5  -1  513.45   28.90
   8   5  -1  512.55   31.40
   8   5   1  518.85   31.90
   8  -5  -1  466.95   33.40
  -8   5  -1  522.65   32.80
   8  -5  -1  522.55   32.00
  -8  -5   1  536.65   29.40
   8  -5  -1  478.75   32.60
  -8  -5   1  485.45   29.90
   8  -5  -1  509.75   31.40
   9  -5   1   13.80    3.50
   9  -5   1   12.00    3.20
  -9   5   1   11.40    2.10
  -9  -5  -1    7.30    2.10
   9   5  -1    8.30    2.70
  -9  -5  -1    8.50    1.30
  -9  -5  -1    8.60    1.30
   9  -5   1   15.70    3.80
  -9   5   1   15.40    4.00
   9  -5  -1    5.60    2.10
  -9  -5   1   13.60    2.10
  -9   5  -1    8.20    2.90
  -9  -5   1   14.00    1.90
   9   5   1   13.00    3.30
   9  -5  -1    8.10    2.90
   9  -5  -1    9.20    2.40
   9  -5  -1    5.60    2.10
 -10   5   1  845.92   51.39
 -10   5   1  850.31   53.89
  10  -5   1  888.51   53.39
 -10  -5  -1  907.61   49.80
  10   5  -1  893.81   52.99
  10  -5   1  843.82   53.09
  10  -5   1  823.62   52.39
 -10  -5   1  789.92   50.69
  10  -5  -1  890.51   53.79
  10  -5  -1  917.51   52.59
  10  -5  -1  907.01   53.29
 -10  -5   1  858.01   50.79
  10   5   1  911.31   53.59
 -10   5  -1  911.91   53.89
 -11   5   1  205.88   15.90
  11  -5   1  201.48   15.20
  11  -5   1  175.58   14.90
 -11   5   1  171.28   13.10
  11   5  -1  199.38   15.10
  11  -5   1  181.58   14.30
 -11  -5  -1  185.18   11.80
 -11  -5   1  180.58   12.80
  11   5   1  195.48   15.50
 -11   5  -1  183.38   15.20
  11  -5  -1  183.88   15.40
  11  -5  -1  212.68   14.70
  11  -5  -1  197.78   15.10
 -11  -5   1  186.88   12.20
  12  -5   1  250.27   19.40
 -12   5   1  237.08   19.20
  12  -5   1  258.57   19.20
 -12  -5  -1  254.57   15.60
  12   5  -1  277.57   19.70
  12  -5   1  256.47   18.50
 -12   5   1  231.88   16.90
  12  -5  -1  247.28   19.60
  12  -5  -1  270.57   18.60
  12   5   1  256.97   19.80
 -12  -5   1  255.17   16.10
 -12   5  -1  265.57   19.50
  12  -5  -1  282.07   19.50
 -12  -5   1  234.18   16.60
  13  -5   1   43.20    6.20
  13  -5   1   46.90    6.10
  13   5  -1   35.00    5.90
 -13   5   1   52.09    5.60
 -13  -5  -1   38.30    3.70
  13  -5   1   42.50    6.50
 -13   5   1   45.80    6.60
  13  -5  -1   35.70    6.30
  13   5   1   40.90    4.60
  13  -5  -1   40.80    6.00
 -13   5  -1   34.50    5.90
  13   5   1   44.00    6.80
  13  -5  -1   36.80    5.50
 -13  -5   1   47.80    4.30
 -14  -5  -1  396.86   25.30
  14  -5   1  458.25   29.20
  14  -5   1  430.56   30.20
  14  -5   1  454.95   29.90
  14   5  -1  426.16   30.20
 -14   5   1  441.26   29.80
  14  -5  -1  405.76   28.40
 -14   5  -1  397.56   29.10
  14  -5  -1  419.66   29.30
  14   5   1  431.36   27.00
  14  -5  -1  394.06   30.20
  14   5   1  429.76   30.80
 -14  -5   1  440.66   26.00
  15  -5   1   62.89    8.80
 -15   5   1   81.59    9.20
  15   5  -1   66.29   15.10
  15   5  -1   73.19    6.30
  15  -5   1   71.69    8.30
  15   5   1   78.69   10.00
 -15   5  -1   74.29    9.90
  15  -5  -1   79.99    8.60
 -15  -5   1   65.99    6.00
  15   5   1   71.29    6.90
   0  -6   1    5.00    2.10
   0   6   1    0.20    1.00
   0  -6  -1    1.70    1.40
   0   6  -1    0.20    1.10
   0   6  -1    1.60    1.60
   0  -6   1    0.60    0.90
   0   6   1    0.80    1.30
   1  -6   1 1109.09   60.69
  -1  -6  -1  963.50   61.79
   1  -6   1 1142.19   60.99
   1   6  -1 1033.10   60.39
   1  -6   1 1039.90   60.89
  -1   6   1 1079.59   62.19
   1   6  -1  924.41   61.39
  -1   6   1 1093.19   60.89
  -1   6  -1  988.10   60.29
   1  -6  -1  966.10   60.59
   1  -6  -1 1015.60   61.19
   1   6   1 1082.29   61.59
   1   6   1 1064.09   60.89
  -1  -6   1 1067.19   60.09
  -1   6  -1 1031.80   62.09
   2  -6   1  683.03   46.70
   2   6  -1  789.52   47.30
   2  -6   1  794.22   46.20
   2   6  -1  800.42   46.50
  -2   6   1  807.42   48.30
  -2  -6  -1  762.42   48.40
  -2   6   1  809.62   46.80
   2  -6   1  867.01   47.00
   2  -6   1  831.02   46.80
  -2  -6   1  705.03   45.20
   2   6   1  821.72   47.30
  -2  -6   1  782.02   45.80
   2  -6  -1  703.63   48.30
  -2   6  -1  747.03   47.20
   2  -6  -1  786.42   47.00
   2  -6  -1  797.42   46.90
  -2  -6   1  871.51   45.80
  -2   6  -1  790.92   48.20
   2   6   1  805.32   46.90
   3   6  -1  810.32   47.10
  -3   6   1  768.72   46.60
   3  -6   1  828.42   45.90
   3  -6   1  802.62   46.60
  -3  -6  -1  829.32   44.80
   3   6  -1  832.22   46.60
  -3   6   1  758.02   48.10
   3  -6   1  720.43   46.10
   3  -6   1  761.12   46.70
   3  -6  -1  809.72   46.60
   3   6   1  764.72   46.80
   3  -6  -1  837.62   47.30
   3   6   1  768.32   46.80
   3  -6  -1  740.63   47.30
  -3  -6   1  730.83   45.10
  -3   6  -1  800.92   48.30
  -3  -6   1  742.03   45.10
  -3   6  -1  827.52   46.50
   4   6  -1 1251.57   77.69
  -4  -6  -1 1212.88   75.89
   4  -6   1 1381.96   76.69
   4  -6   1 1419.26   78.59
  -4   6   1 1349.56   79.89
   4   6  -1 1259.07   77.89
   4  -6   1 1373.16   78.19
  -4   6   1 1395.86   78.19
  -4  -6  -1 1188.78   77.09
   4  -6   1 1488.25   78.39
  -4   6  -1 1322.07   79.89
   4  -6  -1 1286.27   78.49
  -4  -6   1 1361.86   76.09
   4   6   1 1411.16   77.89
   4  -6  -1 1285.27   77.59
  -4  -6   1 1522.95   76.59
   4   6   1 1356.86   78.29
  -4  -6   1 1421.06   76.79
   5  -6   1   64.39    5.90
   5   6  -1   48.70    5.70
  -5  -6  -1   51.49    3.90
   5  -6   1   71.69    6.20
   5  -6   1   59.89    4.40
  -5   6   1   65.39    7.30
   5  -6   1   67.59    6.40
  -5  -6  -1   50.59    4.00
  -5  -6  -1   49.20    3.70
  -5  -6  -1   46.60    4.80
   5  -6  -1   44.00    5.80
  -5  -6   1   63.79    3.90
  -5  -6   1   70.19    4.80
  -5  -6   1   57.99    3.70
   5  -6  -1   55.29    5.20
   5  -6  -1   52.89    5.60
   5  -6  -1   49.40    5.80
  -5   6  -1   53.29    6.80
   5   6   1   66.49    6.30
   5   6   1   63.29    5.40
  -5  -6   1   60.89    4.80
  -6  -6  -1  759.02   43.80
   6  -6   1  784.42   46.40
  -6  -6  -1  702.93   45.20
   6  -6   1  793.32   48.80
  -6   6   1  813.82   48.40
   6   6  -1  756.42   46.10
   6  -6   1  794.32   46.30
   6  -6  -1  746.23   46.80
  -6  -6   1  887.81   44.60
  -6   6  -1  738.43   47.90
  -6  -6   1  803.12   44.80
   6   6   1  796.62   46.70
   6  -6  -1  766.62   45.40
   6  -6  -1  692.53   46.70
   6  -6  -1  743.83   46.20
  -7  -6  -1  294.67   18.10
   7   6  -1  272.47   18.60
   7  -6   1  286.57   19.50
   7  -6   1  291.77   19.10
  -7  -6  -1  272.77   16.30
  -7   6   1  272.87   20.40
   7  -6   1  289.67   18.90
   7   6   1  286.27   19.20
   7  -6  -1  253.37   19.10
   7  -6  -1  271.27   17.70
   7  -6  -1  278.17   19.00
  -7  -6   1  264.47   17.30
   7  -6  -1  258.47   19.30
  -7  -6   1  280.27   16.80
  -7   6  -1  276.07   20.40
   8  -6   1  538.05   34.80
   8  -6   1  529.95   35.00
   8   6  -1  605.94   35.00
  -8  -6  -1  578.14   32.10
   8  -6   1  538.65   35.50
  -8   6   1  501.35   36.20
   8  -6  -1  646.54   36.20
   8  -6  -1  629.24   36.40
   8   6   1  511.25   35.00
  -8   6  -1  640.44   37.40
   8  -6  -1  612.94   35.40
  -8  -6   1  481.85   33.00
  -8  -6   1  496.25   32.40
   9  -6   1  503.75   30.40
  -9   6   1  516.05   31.90
  -9  -6  -1  407.86   26.50
   9  -6   1  527.35   30.20
   9   6  -1  413.86   29.20
   9  -6   1  481.85   30.60
  -9   6  -1  414.06   30.70
   9  -6  -1  430.56   30.10
   9   6   1  500.45   30.50
   9  -6  -1  426.26   29.40
  -9  -6   1  502.35   28.10
   9  -6  -1  407.36   30.10
  -9  -6   1  479.35   27.40
  10  -6   1   31.70    4.70
  10  -6   1   27.80    4.70
 -10   6   1   34.00    5.60
  10  -6   1   33.40    5.10
 -10  -6  -1   23.30    2.30
  10   6  -1   26.70    5.20
 -10  -6   1   30.80    3.30
  10  -6  -1   17.40    4.00
 -10  -6   1   30.40    2.90
  10   6   1   36.60    5.20
  10  -6  -1   22.20    4.40
 -10   6  -1   17.30    4.50
  10  -6  -1   21.20    4.40
 -11   6   1  603.24   39.60
  11  -6   1  560.24   38.40
  11   6  -1  626.94   38.50
  11  -6   1  593.34   38.00
  11  -6   1  637.94   39.20
 -11  -6  -1  611.74   34.60
 -11   6  -1  602.64   39.50
  11  -6  -1  638.34   39.20
  11  -6  -1  590.34   39.20
 -11  -6   1  551.94   35.70
 -11  -6   1  603.04   35.20
  11   6   1  578.04   38.70
  11  -6  -1  630.04   38.30
  12   6  -1   80.59    8.80
  12  -6   1   83.99    9.10
 -12  -6  -1   79.49    5.70
 -12   6   1   90.79   12.00
  12  -6   1   94.29    9.60
  12   6   1   98.99    9.90
  12  -6  -1   71.89    9.00
  12  -6  -1   81.49    9.00
 -12   6  -1   79.79    9.40
 -12  -6   1   75.09    6.70
  12  -6  -1   89.69    9.90
  13   6  -1  162.88   13.40
 -13   6   1  114.39   12.60
 -13  -6  -1  138.69    9.20
  13  -6   1  127.29   12.70
  13  -6   1  138.99   12.50
  13  -6   1  139.39   13.00
  13  -6  -1  151.18   13.20
 -13   6  -1  162.48   13.90
 -13  -6   1  132.19    9.70
  13  -6  -1  148.89   13.70
  13  -6  -1  148.49   12.60
  14  -6   1  154.78   13.20
  14  -6   1  149.99   13.90
 -14   6   1  146.49   13.90
  14  -6   1  151.28   14.50
  14   6  -1  134.29   13.40
 -14   6  -1  137.39   13.50
  14  -6  -1  145.79   13.60
  14   6   1  150.28   14.20
  14  -6  -1  124.09   14.20
 -14  -6   1  161.88   10.30
  14  -6  -1  135.19   12.70
   0  -7  -1  192.18   14.60
   0  -7   1  226.38   14.20
   0  -7   1  231.08   14.70
   0  -7  -1  188.68   15.50
   0   7   1  228.28   16.20
   0   7  -1  182.28   15.50
   0  -7   1  234.18   15.70
   0   7  -1  195.08   14.40
   0   7   1  223.38   15.00
   1  -7   1   17.00    2.80
  -1  -7  -1   29.10    4.60
   1  -7   1   20.30    3.30
   1   7  -1   31.40    3.80
   1  -7   1   20.30    3.40
   1  -7   1   21.40    3.30
   1   7  -1   28.40    4.40
  -1   7   1   21.10    3.40
  -1   7   1   22.00    4.90
   1   7   1   23.10    4.80
   1  -7  -1   26.20    4.00
   1   7   1   22.70    3.60
  -1  -7   1   19.70    3.00
  -1  -7   1   16.30    3.10
   1  -7  -1   24.90    3.70
  -1   7  -1   28.60    5.70
  -1  -7   1   21.70    3.90
  -1   7  -1   27.20    3.50
   2  -7   1  571.24   33.20
   2  -7   1  530.85   32.50
  -2  -7  -1  483.75   30.90
  -2   7   1  532.55   34.70
   2   7  -1  528.35   32.60
  -2   7   1  551.44   33.00
  -2  -7  -1  505.15   34.60
   2  -7   1  518.05   32.80
   2   7  -1  535.55   33.70
   2   7   1  554.84   33.30
  -2  -7   1  507.55   31.60
   2   7   1  524.35   33.50
  -2   7  -1  550.34   34.90
   2  -7  -1  538.65   33.30
  -2   7  -1  531.75   32.60
   2  -7  -1  537.05   33.30
  -2  -7   1  518.45   32.00
  -2  -7   1  566.54   31.60
   3  -7   1  270.37   17.70
  -3   7   1  267.57   17.50
   3  -7   1  266.57   16.50
  -3   7   1  279.27   19.50
   3  -7   1  274.77   17.20
   3   7  -1  235.58   17.50
  -3  -7  -1  241.58   15.30
   3  -7   1  244.08   17.20
   3   7  -1  236.88   16.90
  -3   7  -1  238.48   18.80
  -3  -7   1  252.47   16.20
   3  -7  -1  219.88   16.80
  -3  -7   1  278.07   16.00
   3   7   1  259.97   17.60
  -3  -7   1  251.77   15.70
  -3   7  -1  227.58   16.80
   3   7   1  265.37   17.70
   3  -7  -1  240.28   17.80
   3  -7  -1  248.78   19.40
   4  -7   1   65.69    5.30
  -4   7   1   64.39    7.60
   4  -7   1   63.09    6.10
  -4   7   1   60.49    6.20
  -4  -7  -1   53.79    4.40
  -4  -7  -1   56.19    4.60
   4   7  -1   59.99    6.00
   4   7  -1   56.59    6.10
   4  -7  -1   58.49    5.70
   4  -7  -1   57.29    6.60
   4   7   1   60.99    6.40
  -4  -7   1   66.09    4.70
   4  -7  -1   57.29    6.10
   4  -7  -1   59.59    6.50
  -4   7  -1   56.89    7.30
  -4  -7   1   62.09    5.30
   4   7   1   65.89    7.10
  -4  -7   1   65.79    5.00
   5   7  -1 1069.29   60.89
  -5  -7  -1  981.60   58.09
   5  -7   1  990.30   60.59
   5  -7   1 1070.99   60.99
  -5   7   1 1010.30   63.09
  -5  -7  -1 1029.90   58.39
   5  -7   1 1053.69   61.59
   5   7   1 1065.29   60.49
   5   7   1  998.10   61.09
   5  -7  -1 1026.40   60.19
   5  -7  -1 1097.09   61.89
  -5   7  -1  971.70   62.79
   5  -7  -1 1023.80   61.89
   5  -7  -1 1050.29   60.99
  -5  -7   1 1020.60   58.89
  -5  -7   1 1018.60   57.99
  -5  -7   1 1038.10   59.29
   6  -7   1   66.09    6.70
   6  -7   1   63.19    6.70
  -6   7   1   64.09    8.00
  -6  -7  -1   68.49    4.70
   6  -7   1   76.69    7.50
   6   7  -1   78.79    7.10
   6  -7  -1   67.19    7.00
   6  -7  -1   70.99    6.10
   6  -7  -1   70.09    7.40
   6  -7  -1   70.09    7.50
  -6  -7   1   67.79    5.60
  -6  -7   1   64.39    5.30
   6   7   1   57.79    6.70
  -6   7  -1   64.79    8.10
   7   7  -1  383.36   23.50
  -7   7   1  331.67   25.20
   7  -7   1  335.67   23.50
   7  -7   1  330.57   23.20
  -7  -7  -1  348.77   20.50
   7  -7   1  351.76   24.10
  -7  -7   1  341.37   21.20
  -7  -7   1  343.97   21.60
   7  -7  -1  359.36   21.90
   7  -7  -1  347.67   24.20
   7  -7  -1  356.86   24.20
   7   7   1  340.87   23.60
   7  -7  -1  365.96   23.80
  -7   7  -1  393.16   26.10
   8   7  -1  124.59   10.50
  -8   7   1  138.49   12.60
  -8  -7  -1  114.49    7.70
   8  -7   1  122.79   10.70
   8  -7   1  135.49   11.50
   8  -7   1  131.69   10.80
   8  -7  -1  128.09   11.30
  -8   7  -1  111.39   11.80
  -8  -7   1  125.59    9.00
   8  -7  -1  112.69   10.40
  -8  -7   1  129.79    8.50
   8  -7  -1  116.89   11.10
   8   7   1  122.39   10.80
   9  -7   1  201.88   15.30
  -9  -7  -1  186.28   11.80
   9   7  -1  203.08   14.90
  -9   7   1  190.38   16.70
   9  -7   1  193.08   15.70
   9  -7   1  204.08   15.30
  -9   7  -1  206.98   17.00
   9  -7  -1  202.98   16.00
   9  -7  -1  204.78   15.90
   9  -7  -1  194.88   12.70
   9  -7  -1  181.18   14.80
  -9  -7   1  196.08   12.50
  -9  -7   1  189.08   12.90
   9   7   1  202.78   15.40
 -10   7   1  210.38   17.50
  10   7  -1  191.08   15.40
  10  -7   1  219.78   16.30
 -10  -7  -1  195.78   12.40
  10  -7   1  208.98   16.20
  10  -7   1  212.28   16.80
  10  -7  -1  210.48   16.90
 -10   7  -1  196.08   17.30
  10   7   1  223.88   16.50
  10  -7  -1  210.38   16.70
 -10  -7   1  212.08   13.20
 -11   7   1   13.90    4.40
  11  -7   1   10.40    3.80
  11   7  -1   14.70    3.70
  11  -7   1   13.90    4.20
  11  -7   1    6.90    3.30
 -11   7  -1   12.40    4.40
  11  -7  -1   15.10    4.40
  11  -7  -1   14.90    4.40
  11   7   1   10.00    4.40
 -11  -7   1   14.20    2.40
  11  -7  -1   15.50    4.50
  12   7  -1   96.59   11.20
  12  -7   1  105.89   12.20
  12  -7   1  108.19   10.80
  12  -7   1  104.89   10.30
 -12   7   1  127.19   12.30
 -12   7  -1  106.09   11.50
  12   7   1   95.19   10.40
  12  -7  -1   92.99   10.50
  12  -7  -1  103.89   10.20
   0  -8   1    1.70    1.10
   0   8  -1    3.90    2.30
   0  -8  -1   -0.20    1.10
   0  -8   1    1.40    1.30
   0   8   1    0.00    1.10
   0  -8   1    0.10    1.10
   0   8   1   -0.30    1.10
   0  -8  -1    1.80    1.50
   0  -8   1    0.90    1.20
   0  -8   1    1.30    1.50
   0   8  -1    0.30    1.10
   1   8  -1  563.14   31.60
   1  -8   1  457.65   30.50
   1  -8   1  467.35   31.00
  -1  -8  -1  543.75   29.60
   1  -8   1  447.06   31.00
   1  -8   1  475.85   31.30
  -1   8   1  444.46   31.10
   1   8  -1  537.65   33.00
  -1  -8  -1  569.54   33.70
  -1   8   1  471.25   32.90
  -1   8  -1  584.94   34.10
  -1  -8   1  477.45   30.20
   1  -8  -1  578.54   33.00
  -1  -8   1  444.66   30.50
  -1   8  -1  527.65   31.30
  -1  -8   1  445.66   29.70
  -1  -8   1  459.15   32.20
   1  -8  -1  564.34   32.60
  -1  -8   1  463.95   30.20
   1   8   1  467.45   32.30
   1  -8  -1  546.65   32.00
   1   8   1  445.36   31.10
   2   8  -1  413.16   25.90
  -2  -8  -1  392.06   24.50
  -2  -8  -1  383.86   22.60
  -2   8   1  365.56   26.40
  -2  -8  -1  368.96   26.60
   2  -8   1  353.06   24.30
   2  -8   1  364.66   24.00
   2  -8   1  340.87   24.30
   2   8  -1  385.46   24.40
  -2   8   1  361.66   24.50
   2  -8   1  369.26   24.10
  -2   8  -1  405.46   27.00
  -2  -8   1  361.66   23.60
   2   8   1  369.66   24.70
  -2  -8   1  375.16   23.20
   2  -8  -1  386.06   25.00
  -2   8  -1  403.66   24.50
  -2  -8   1  349.17   22.80
   2   8   1  368.96   25.30
   2  -8  -1  383.46   25.20
  -2  -8   1  364.46   26.30
   2  -8  -1  409.46   26.00
   3  -8   1  136.29   10.00
   3  -8   1  132.19   11.00
  -3  -8  -1  133.59   10.50
   3  -8   1  128.99   10.70
  -3   8   1  134.39   12.60
  -3  -8  -1  138.99   10.70
  -3   8   1  134.69   11.00
   3   8  -1  139.29   11.50
   3  -8   1  139.99   10.70
  -3  -8  -1  128.09   10.60
  -3  -8  -1  119.09   12.30
   3   8  -1  137.89   10.80
   3  -8  -1  140.99   10.90
  -3   8  -1  135.29   12.80
   3  -8  -1  123.99   11.10
  -3  -8   1  138.89   10.40
   3   8   1  131.79   11.10
  -3  -8   1  136.79    9.40
   3  -8  -1  123.39   10.50
  -3  -8   1  133.09    9.90
   3   8   1  139.49   11.20
   3  -8  -1  130.79   11.40
  -4   8   1   61.59    6.30
   4  -8   1   57.39    6.30
  -4   8   1   54.29    7.40
   4  -8   1   58.09    4.90
   4  -8   1   53.59    5.90
  -4  -8  -1   41.70    3.90
  -4  -8  -1   47.50    4.30
   4   8  -1   46.80    5.70
  -4  -8  -1   40.00    6.70
   4  -8   1   58.29    6.00
   4   8   1   63.59    6.30
   4  -8  -1   49.99    6.10
  -4  -8   1   53.29    4.80
   4  -8  -1   46.10    5.40
  -4  -8   1   52.69    4.30
  -4   8  -1   50.89    7.30
  -4  -8   1   59.89    4.80
   4   8   1   61.19    6.40
   4  -8  -1   43.00    5.60
   4  -8  -1   49.70    6.20
  -4  -8   1   56.59    5.10
   5   8  -1   13.30    3.40
  -5   8   1   21.20    5.60
  -5  -8  -1   11.40    4.00
  -5  -8  -1    9.50    1.50
   5  -8   1   19.90    4.20
  -5  -8  -1    9.00    1.50
   5   8   1   19.00    3.60
   5  -8  -1    8.70    3.30
  -5   8  -1    9.00    4.20
   5   8   1   20.40    4.30
   5  -8  -1   11.00    3.50
   5  -8  -1    7.60    2.70
   5  -8  -1    8.40    2.40
   6  -8   1   28.40    5.30
   6  -8   1   26.80    4.20
   6   8  -1   40.50    4.90
   6  -8   1   27.40    4.60
  -6   8   1   28.20    9.60
   6  -8  -1   38.80    5.20
  -6  -8   1   23.90    3.30
   6  -8  -1   37.30    5.30
  -6   8  -1   39.10    8.40
  -6  -8   1   26.00    3.00
  -6  -8   1   25.70    3.10
   6  -8  -1   37.60    5.20
   6   8   1   30.10    4.50
  -7   8   1   90.29   10.40
   7  -8   1   81.59    8.30
   7  -8   1   85.99    8.60
   7  -8   1   82.69    8.90
  -7   8  -1  123.09   11.60
  -7  -8   1   84.99    6.50
   7  -8  -1  124.69    9.90
   7   8   1   79.39    8.50
   8  -8   1  170.88   13.70
   8   8  -1  171.88   13.50
  -8   8   1  172.88   15.90
   8  -8   1  179.98   14.70
  -8  -8  -1  169.38   10.40
   8  -8   1  199.08   14.40
   8  -8  -1  187.28   14.90
   8  -8  -1  168.78   11.30
  -8   8  -1  180.58   15.90
   8  -8  -1  168.88   14.50
  -8  -8   1  165.88   11.30
   8  -8  -1  169.48   14.50
   8   8   1  163.08   13.90
  -8  -8   1  170.78   11.20
   9   8  -1  216.78   16.00
   9  -8   1  199.48   16.20
   9  -8   1  203.48   16.30
  -9   8   1  214.08   18.50
   9  -8   1  193.08   16.70
  -9  -8   1  195.88   13.30
   9  -8  -1  232.18   17.40
   9  -8  -1  230.18   17.50
  -9   8  -1  236.18   18.90
   9  -8  -1  234.58   16.80
   9   8   1  197.78   16.20
  10  -8   1  221.68   18.10
   0  -9  -1  345.37   23.50
   0  -9   1  334.17   21.80
   0  -9   1  382.66   26.10
   0  -9  -1  338.47   24.20
   0  -9   1  315.27   22.20
   0   9   1  355.76   25.10
   0   9  -1  329.17   22.90
   0  -9   1  348.07   23.50
   0  -9  -1  334.17   24.20
   0  -9   1  345.07   22.40
   0  -9   1  374.36   23.10
   0   9  -1  359.26   28.10
   1  -9   1   80.29    7.60
   1   9  -1   72.59    7.40
   1  -9   1   82.69    7.70
   1   9  -1   71.29    8.40
  -1  -9  -1   74.39    8.50
   1  -9   1   82.79    7.40
  -1  -9  -1   74.99    6.10
   1  -9   1   75.49    7.20
   1  -9   1   78.59    7.70
  -1   9   1   70.49    8.40
  -1  -9  -1   79.69    7.80
  -1  -9   1   78.39    6.90
  -1  -9   1   83.09    8.10
   1  -9  -1   73.59    7.40
  -1   9  -1   83.19    7.70
  -1  -9   1   82.29    8.60
  -1   9  -1   72.99    9.20
   1  -9  -1   77.99    7.90
   1  -9  -1   85.49    8.80
  -1  -9   1   74.09    6.70
   1   9   1   77.59    8.70
   1  -9  -1   77.69    8.10
  -1  -9   1   78.49    6.60
  -2  -9  -1  220.98   18.50
   2  -9   1  228.08   16.10
   2  -9   1  249.08   17.00
  -2  -9  -1  227.28   14.70
   2  -9   1  253.47   16.70
  -2   9   1  248.58   19.40
   2  -9   1  217.98   16.70
   2   9  -1  222.98   16.60
  -2  -9  -1  232.08   16.70
  -2  -9  -1  237.28   15.50
   2   9  -1  232.48   17.90
  -2   9   1  219.48   16.90
   2  -9   1  226.88   16.50
   2  -9  -1  225.98   17.60
  -2   9  -1  223.08   18.80
  -2  -9   1  244.28   15.70
  -2  -9   1  239.18   15.40
   2   9   1  248.28   17.90
  -2  -9   1  228.28   15.20
  -2  -9   1  239.48   16.10
   2  -9  -1  220.78   17.20
  -2   9  -1  229.08   16.70
  -2  -9   1  241.98   18.60
   2  -9  -1  238.48   16.80
   3  -9   1   34.80    5.00
   3  -9   1   39.30    5.20
  -3   9   1   45.30    6.90
  -3   9   1   40.00    5.30
   3  -9   1   38.00    4.30
   3  -9   1   38.10    4.90
   3  -9   1   39.30    5.30
  -3  -9   1   36.70    4.40
   3   9   1   40.60    6.30
  -3  -9   1   39.60    3.90
  -3  -9   1   41.30    5.10
   3   9   1   49.40    5.90
  -3  -9   1   37.20    6.20
  -3  -9   1   40.60    3.90
  -4   9   1   90.69   10.20
   4  -9   1   80.69    7.60
  -4  -9  -1   72.29    5.70
  -4  -9  -1   73.79    9.60
  -4  -9  -1   76.09    7.20
   4  -9   1   74.39    8.00
  -4  -9  -1   74.39    5.70
   4  -9   1   71.99    6.10
   4   9  -1   73.89    7.50
   4  -9   1   79.39    7.60
  -4  -9   1   81.39    5.80
   4  -9  -1   77.79    8.50
  -4  -9   1   69.89    6.40
   4  -9  -1   83.89    8.20
  -4  -9   1   75.09    6.20
   4   9   1   83.59    8.30
   4  -9  -1   72.09    8.10
  -4  -9   1   83.49    6.20
  -4   9  -1   82.29    9.90
   4   9   1   84.49    8.10
  -4  -9   1   79.89    9.50
   4  -9  -1   74.49    7.10
  -5   9   1   83.19   10.60
   5   9  -1  111.49    9.30
  -5  -9  -1  109.89    8.60
  -5  -9  -1  104.59    6.50
  -5  -9  -1  100.39   11.40
   5  -9   1   87.09    8.70
   5  -9   1   92.39    9.30
   5  -9   1   85.49    8.50
  -5  -9   1   88.19    7.30
   5   9   1   80.49    8.80
  -5  -9   1   88.99    6.90
   5  -9  -1   99.39    9.70
  -5  -9   1   84.49    7.10
   5  -9  -1  103.99    8.10
  -5  -9   1   80.79   10.30
   5  -9  -1  101.19    9.80
  -5   9  -1  119.89   11.90
   6  -9   1    0.80    1.50
   6  -9  -1    2.30    1.80
   0   0   2  310.07   17.70
   0   0   2  317.27   17.70
   0   0  -2  331.77   17.70
   0   0   2  319.87   17.70
   0   0  -2  286.17   17.60
   0   0   2  309.57   18.10
   0   0  -2  300.67   17.70
   0   0  -2  309.77   18.10
   0   0   2  309.97   17.90
   0   0  -2  323.17   17.70
  -1   0  -2    1.00    0.40
   1   0  -2    1.00    0.50
  -1   0   2    1.10    0.40
  -1   0   2    0.80    0.30
   1   0  -2    0.60    0.20
  -1   0  -2    0.70    0.40
   1   0  -2    0.40    0.40
  -1   0   2    0.90    0.30
   1   0   2    1.00    0.40
  -1   0  -2    0.70    0.40
   1   0  -2    1.60    0.40
  -1   0   2    0.40    0.40
  -1   0   2    1.90    0.60
  -1   0  -2    1.10    0.50
   1   0   2    1.00    0.40
  -2   0   2 2109.39  132.59
   3   0  -2    0.80    0.70
   3   0  -2    0.60    0.60
   3   0   2    1.80    0.60
  -3   0  -2    1.60    0.80
  -3   0  -2    2.40    0.90
   3   0  -2    2.20    0.60
  -3   0   2    1.60    0.50
  -3   0  -2    1.80    0.60
  -3   0   2    1.00    0.60
   3   0  -2    2.40    0.70
  -3   0   2    0.50    0.50
   3   0   2    1.00    0.60
  -3   0  -2    3.20    0.70
   3   0   2    0.90    0.60
  -3   0   2    1.90    0.80
  -3   0  -2    2.30    0.80
   3   0   2    1.10    0.80
   3   0   2    1.80    0.60
  -4   0   2 2372.06  148.29
   4   0  -2 2057.39  144.79
  -4   0  -2 2066.99  152.18
   4   0   2 2258.57  152.88
   5   0  -2    0.40    0.70
  -5   0  -2    1.10    0.90
   5   0   2    1.20    0.60
  -5   0   2    1.10    0.90
   5   0  -2    2.40    0.80
  -5   0   2    0.60    0.50
   5   0   2    0.50    0.70
   5   0   2    2.20    1.30
   5   0  -2    2.10    0.90
  -5   0   2    0.90    0.50
   5   0   2    3.00    0.90
   5   0  -2    1.80    0.50
   5   0   2    1.40    0.60
   5   0   2    0.50    0.70
   5   0  -2    0.90    1.00
  -5   0  -2    1.10    0.60
  -6   0  -2 1990.30  106.29
   6   0   2 1860.51  106.49
  -6   0  -2 1926.21  107.49
   6   0   2 1818.22  106.29
   6   0   2 1905.81  107.59
  -6   0   2 1965.00  106.79
   6   0  -2 1879.01  106.49
   6   0   2 1805.32  107.09
   7   0   2    1.00    0.60
  -7   0   2    1.60    1.00
  -7   0   2    2.40    1.00
   7   0  -2    0.40    0.60
  -7   0  -2    1.00    0.70
  -7   0   2    0.50    0.50
   7   0   2    1.30    1.10
   7   0   2    1.50    1.20
   7   0   2    2.40    1.20
   7   0  -2    1.00    0.80
  -7   0   2    2.30    1.10
   7   0   2    0.80    0.50
   7   0  -2    0.50    1.00
  -8   0  -2  217.28   14.30
   8   0  -2  198.08   14.50
  -8   0   2  239.08   14.80
   8   0   2  246.98   16.90
   8   0   2  246.98   15.50
   8   0   2  252.57   14.50
   8   0   2  256.57   14.60
  -8   0   2  242.68   15.10
  -8   0   2  249.18   15.20
  -8   0  -2  202.38   15.40
   8   0  -2  208.18   14.90
   8   0   2  262.37   16.10
  -9   0   2    1.40    1.00
   9   0   2    0.80    0.70
  -9   0  -2    2.50    1.00
   9   0   2    1.30    1.20
   9   0   2    1.10    1.20
   9   0  -2    1.00    1.00
  -9   0  -2    0.00    0.50
  -9   0   2    0.80    0.80
   9   0  -2    0.30    1.40
  -9   0   2    0.30    0.80
  -9   0   2    0.80    1.10
   9   0   2    0.50    1.00
   9   0  -2    0.80    0.80
  10   0  -2  617.14   36.20
  10   0   2  539.05   32.40
  10   0   2  536.65   33.60
 -10   0   2  468.35   32.80
  10   0  -2  610.14   33.80
  10   0  -2  592.94   33.30
  10   0   2  524.95   35.30
 -10   0   2  540.95   32.80
  10   0   2  549.74   34.20
  11   0  -2    0.50    1.10
  11   0  -2    0.40    1.20
  11   0   2    0.40    1.50
 -11   0  -2    4.10    1.30
  11   0  -2    0.10    0.90
 -11   0   2    0.80    0.90
  11   0   2    1.10    1.30
  11   0   2   -0.90    0.90
  11   0   2    3.00    1.20
 -11   0  -2    2.90    1.60
  12   0  -2 3161.58  180.18
 -12   0  -2 3087.99  178.38
  12   0  -2 3314.77  183.18
  12   0   2 3096.79  178.58
 -12   0   2 3243.78  179.58
 -12   0   2 3238.08  179.28
  12   0   2 3226.38  180.88
  12   0   2 3092.29  182.48
  12   0   2 3145.69  180.08
  13   0   2    2.20    2.10
  13   0   2    0.60    1.10
  13   0  -2    1.80    1.40
 -13   0  -2    2.10    1.00
  13   0   2    0.50    1.00
  13   0  -2    1.20    2.00
  13   0   2    1.50    0.90
 -13   0   2    0.70    1.50
 -13   0   2    4.80    1.80
  13   0  -2    1.30    1.30
  14   0   2  443.36   29.50
 -14   0   2  450.35   30.50
  14   0  -2  583.44   32.40
 -14   0  -2  580.54   29.80
  14   0   2  465.55   31.90
  14   0  -2  578.24   31.60
  14   0   2  442.26   31.00
 -14   0   2  461.25   30.50
  14   0   2  444.26   33.40
  15   0  -2    0.90    1.50
  15   0  -2    1.60    1.60
  15   0   2    1.40    1.80
  15   0   2    0.00    0.60
  15   0   2    2.90    1.90
  15   0   2    1.00    1.60
 -15   0   2    1.90    1.30
 -15   0   2    2.20    1.70
 -15   0  -2    2.30    1.20
  15   0  -2    0.80    2.20
  16   0   2  277.07   22.90
  16   0  -2  269.87   23.30
 -16   0   2  292.87   19.70
 -16   0  -2  298.97   18.20
  16   0   2  290.47   20.30
  16   0  -2  310.77   20.30
 -16   0   2  299.27   19.80
  16   0   2  278.97   20.80
  16   0  -2  290.07   20.60
  16   0   2  272.97   18.30
 -17   0   2    0.30    1.10
  17   0   2    1.20    2.30
  17   0  -2    1.90    1.80
  17   0  -2    2.20    1.60
  17   0   2    1.40    1.90
  17   0   2    0.70    1.00
 -17   0   2    1.10    1.80
  17   0  -2    6.50    3.70
 -17   0  -2    1.60    1.00
  17   0   2    1.10    1.20
  18   0  -2   42.60    8.10
  18   0  -2   38.50    5.70
 -18   0  -2   36.80    3.70
  18   0  -2   50.29    9.70
 -18   0   2   49.30    5.30
  18   0   2   38.90    4.20
  18   0   2   43.40    5.90
  18   0   2   41.20    6.00
  18   0   2   41.00    7.70
   0   1  -2    1.10    0.40
   0  -1  -2    0.80    0.30
   0   1   2    0.90    0.40
   0  -1   2    0.40    0.30
   0   1  -2    1.30    0.60
   0  -1  -2    0.50    0.50
   0  -1   2    0.60    0.30
   0  -1   2    1.20    0.30
   0   1  -2    3.10    0.70
   0  -1   2    1.10    0.40
   0  -1   2    1.00    0.50
   0   1  -2    0.70    0.40
   0   1   2    2.60    0.90
   0   1   2    2.00    0.40
   0  -1   2    3.00    0.80
   0  -1  -2    0.80    0.30
   1  -1   2  182.98   10.30
   1  -1   2  178.38   10.10
  -1   1   2  192.58   10.20
  -1  -1  -2  151.08    9.90
  -1  -1  -2  159.38    9.70
   1   1  -2  167.88    9.50
  -1   1   2  190.68   10.50
   1   1  -2  150.88    9.80
  -1  -1  -2  153.48   10.50
   1  -1   2  172.28   10.40
   1  -1   2  165.48   10.10
   1   1  -2  162.58   10.00
   1   1  -2  150.58    9.70
  -1  -1  -2  148.29    9.40
  -1   1   2  188.58   10.00
  -1   1   2  177.28    9.80
   1   1  -2  161.18   10.40
   1  -1   2  185.78    9.80
  -1   1   2  171.08   10.50
  -1  -1   2  179.88    9.90
  -1  -1   2  182.78   10.40
   1   1   2  178.18    9.80
  -1  -1   2  170.88    9.80
  -1   1  -2  162.48    9.90
  -1   1  -2  160.98   10.30
  -1  -1   2  182.88   10.00
   1   1   2  178.68   10.00
  -1   1  -2  144.49    9.90
   1  -1  -2  148.89   10.20
  -1   1  -2  148.59    9.70
   1  -1  -2  152.78   10.40
   1   1   2  191.88   10.30
   1  -1  -2  153.18    9.70
   1   1   2  171.08    9.40
  -1   1  -2  154.28   10.00
   1  -1  -2  166.58    9.90
  -2  -1  -2  367.96   22.40
  -2  -1  -2  383.86   22.90
  -2  -1  -2  381.56   22.80
   2   1  -2  360.96   22.60
   2   1  -2  369.66   22.40
   2  -1   2  434.56   23.10
  -2   1   2  405.66   23.40
   2  -1   2  413.26   23.20
  -2  -1  -2  348.37   23.00
   2  -1   2  437.56   23.00
   2   1  -2  367.76   23.20
  -2   1   2  428.16   23.40
  -2   1   2  440.46   22.80
  -2   1   2  419.46   22.90
   2  -1   2  420.96   23.20
  -2   1   2  456.05   23.50
   2   1  -2  376.16   23.50
  -2   1  -2  354.36   23.00
   2  -1  -2  376.46   22.70
   2   1   2  432.16   22.90
   2  -1  -2  358.76   22.60
   2   1   2  441.96   23.30
  -2  -1   2  434.36   23.20
  -2   1  -2  358.06   22.40
  -2   1  -2  378.76   22.70
   2  -1  -2  350.46   22.80
  -2   1  -2  392.66   23.20
   2   1   2  417.76   22.60
  -2  -1   2  428.36   23.60
  -2   1  -2  382.06   22.90
   2  -1  -2  389.66   23.40
  -3  -1  -2 4818.02  311.37
  -3   1   2 5420.76  308.27
   3   1  -2 5624.84  311.47
   3  -1   2 4581.64  310.77
   3   1   2 4681.43  310.57
  -3   1  -2 5503.05  314.97
  -3  -1   2 5280.57  307.67
   3  -1  -2 5387.76  308.47
  -4   1   2  822.72   43.80
   4   1  -2  620.54   43.80
   4  -1   2  865.41   44.00
  -4   1   2  805.62   43.10
   4  -1   2  754.12   43.30
   4  -1   2  855.01   43.60
   4  -1   2  797.62   43.80
  -4   1   2  790.22   43.70
   4   1  -2  631.44   42.30
  -4  -1  -2  676.63   43.40
   4   1   2  791.22   42.50
   4   1   2  746.63   43.20
  -4   1  -2  660.43   43.20
  -4  -1   2  797.82   42.90
   4   1   2  792.82   42.60
   4   1   2  804.12   43.60
   4  -1  -2  640.94   43.70
  -5   1   2 1232.28   73.59
   5  -1   2 1267.37   73.29
  -5   1   2 1376.66   73.19
   5  -1   2 1468.05   75.59
   5  -1   2 1293.47   74.09
   5   1  -2 1283.77   72.89
   5   1  -2 1326.97   74.59
   5   1  -2 1228.28   72.69
   5  -1   2 1240.78   73.49
   5   1  -2 1286.37   72.29
   5   1   2 1284.27   72.49
   5   1   2 1138.49   72.39
   5   1   2 1251.47   73.29
   5  -1  -2 1342.17   74.39
  -5  -1   2 1254.87   74.39
  -5   1  -2 1365.46   73.49
   5   1   2 1303.67   74.69
   5  -1  -2 1303.37   73.39
  -5  -1   2 1342.27   72.79
  -5  -1   2 1271.37   72.59
   5  -1  -2 1298.37   73.09
  -5  -1   2 1275.77   72.79
   5   1   2 1308.57   73.69
   6   1  -2 1093.79   60.99
  -6   1   2  996.70   59.29
   6   1  -2 1079.09   58.89
  -6   1   2 1032.50   59.99
  -6  -1  -2 1106.89   59.99
  -6   1   2 1021.00   59.09
   6   1  -2 1040.30   58.29
   6  -1   2  954.20   60.19
  -6   1   2  878.41   59.39
   6   1   2 1036.70   59.89
   6   1   2 1050.89   61.09
   6   1   2 1006.20   58.39
  -6  -1   2 1049.40   58.69
  -6   1  -2  994.70   59.89
   6   1   2  994.00   59.39
  -6  -1   2  939.91   58.69
   6  -1  -2 1041.70   59.19
   6  -1  -2 1092.89   60.19
   6  -1  -2 1099.59   60.69
  -6  -1   2 1085.69   60.89
   6  -1  -2 1087.09   59.59
   6   1   2 1032.30   58.49
  -6  -1   2 1049.99   58.99
  -6   1  -2 1145.19   59.49
  -7   1   2  899.41   55.59
  -7   1   2  910.11   55.29
  -7  -1  -2 1009.60   56.29
   7  -1   2  866.31   56.59
  -7   1   2  949.11   56.39
   7   1  -2 1039.80   57.69
   7   1  -2  996.90   55.19
   7  -1   2  972.80   56.39
  -7   1   2  858.51   55.79
   7   1  -2 1035.60   55.59
   7   1  -2 1044.90   54.49
   7  -1  -2  996.70   55.49
  -7   1  -2 1035.30   55.69
  -7  -1   2  955.30   55.29
   7  -1  -2 1006.20   55.89
   7   1   2  974.10   55.79
   7   1   2  961.10   54.59
   7   1   2  911.21   57.39
   7  -1  -2  965.70   57.09
  -7  -1   2  902.71   54.99
   7   1   2  976.90   56.29
  -7  -1   2  940.51   57.09
   7  -1  -2 1024.10   56.69
   8   1  -2 1318.37   73.39
   8  -1   2 1378.46   74.49
   8   1  -2 1342.07   73.09
   8  -1   2 1238.58   73.69
  -8   1   2 1278.87   74.39
  -8   1   2 1294.67   73.19
   8   1  -2 1295.97   75.49
   8  -1   2 1162.68   74.69
  -8   1   2 1155.88   73.49
  -8  -1  -2 1279.47   73.99
  -8   1   2 1226.68   73.49
   8  -1  -2 1355.46   75.29
   8  -1  -2 1253.27   73.19
   8   1   2 1224.68   73.49
   8   1   2 1300.67   74.09
   8   1   2 1385.46   75.99
  -8  -1   2 1321.87   73.19
  -8   1  -2 1240.08   73.89
  -8   1  -2 1217.88   74.09
  -8  -1   2 1257.97   75.09
   8  -1  -2 1289.97   74.49
   8  -1  -2 1331.37   73.79
   8   1   2 1239.58   72.29
  -8  -1   2 1239.68   72.79
  -8   1  -2 1438.06   73.49
  -9  -1  -2   32.70    2.50
   9  -1   2   46.30    4.50
  -9   1   2   45.20    4.20
   9  -1   2   44.60    5.30
   9   1  -2   35.00    5.10
  -9  -1  -2   31.60    3.90
   9   1  -2   35.40    3.90
   9   1  -2   33.40    3.50
  -9   1  -2   34.70    3.70
   9  -1  -2   35.20    4.90
   9  -1  -2   34.00    4.00
   9  -1  -2   31.40    3.60
  -9   1  -2   30.20    3.90
  10  -1   2   22.50    4.20
  10  -1   2   27.30    3.90
 -10   1   2   22.80    3.40
 -10   1   2   26.50    3.80
  10  -1   2   29.40    3.80
 -10   1   2   27.40    3.30
 -10  -1   2   25.00    3.10
  10   1   2   27.10    3.80
 -10  -1   2   25.70    3.00
  10   1   2   26.10    2.50
  10   1   2   27.30    3.60
 -10  -1   2   24.40    3.00
 -11   1   2 2061.89  127.89
  11  -1   2 2022.20  130.69
  11   1  -2 2331.47  126.99
 -11   1   2 2192.58  126.39
  11   1  -2 2259.97  129.99
  11   1  -2 2243.88  126.59
 -11  -1  -2 2239.48  124.59
  11  -1   2 2332.97  127.29
  11  -1   2 2271.37  127.89
 -11   1  -2 2327.87  126.39
  11  -1  -2 2305.87  127.39
 -11   1  -2 2243.18  127.69
  11   1   2 2141.79  126.89
 -11  -1   2 2199.28  126.69
  11   1   2 2174.08  125.19
  11   1   2 2255.97  127.49
  11  -1  -2 2223.88  129.49
 -11  -1   2 2328.57  126.19
  11  -1  -2 2176.48  127.89
 -11  -1   2 2324.37  126.19
  11   1   2 2122.69  129.49
  12   1  -2   54.39    5.60
 -12   1   2   63.49    6.30
  12  -1   2   68.69    7.90
 -12  -1  -2   55.39    4.30
  12   1  -2   69.79    8.40
 -12   1   2   69.09    6.10
  12  -1   2   66.09    6.50
  12   1  -2   54.39    5.90
  12  -1   2   66.19    7.00
 -12   1  -2   65.79    5.80
  12  -1  -2   52.69    5.90
 -12  -1   2   71.59    5.80
 -12  -1   2   62.39    5.70
  12   1   2   65.29    5.00
  12   1   2   69.79    6.40
  12  -1  -2   56.09    6.20
  12   1   2   69.19    8.30
  12  -1  -2   61.89    7.80
 -12   1  -2   57.39    6.30
  12   1   2   70.89    6.80
 -13   1   2  136.59   10.30
  13   1  -2  123.59    9.90
  13   1  -2  127.19   12.90
  13  -1   2  129.79   10.70
  13  -1   2  135.39    9.70
  13  -1   2  136.89   11.40
  13  -1   2  126.19   12.30
  13   1  -2  123.69   10.30
 -13   1   2  121.99   10.40
  13   1   2  132.09   12.80
  13  -1  -2  132.69   10.50
 -13  -1   2  133.59    9.70
 -13  -1   2  135.19    9.90
  13  -1  -2  125.89   12.60
  13   1   2  130.69   10.40
  13  -1  -2  129.79   10.90
  13   1   2  133.39    8.90
 -13   1  -2  142.49   10.00
  13   1   2  126.59   10.80
  14  -1   2  184.78   15.60
 -14   1   2  187.68   13.30
  14  -1   2  177.08   13.40
  14   1  -2  132.89   14.70
  14  -1   2  189.88   12.30
 -14   1   2  201.18   13.20
  14   1  -2  135.39   12.00
  14  -1   2  181.78   14.10
  14  -1  -2  137.69   14.70
  14   1   2  176.68   13.00
  14   1   2  186.48   13.70
 -14   1  -2  134.39   11.70
  14   1   2  177.08   11.20
  14   1   2  207.68   16.60
 -14  -1   2  186.58   12.50
 -14  -1   2  183.68   12.20
  14  -1  -2  146.19   13.10
  15  -1   2  414.16   29.60
  15   1  -2  385.26   29.90
  15   1  -2  369.96   26.50
  15  -1   2  416.56   27.90
  15  -1   2  424.56   25.50
 -15   1   2  445.26   26.60
 -15   1   2  447.96   26.90
  15  -1   2  418.46   27.20
  15   1  -2  387.96   26.00
  15   1   2  408.36   29.90
  15   1   2  435.86   26.80
 -15  -1   2  408.66   25.90
  15   1   2  429.66   27.40
 -15   1  -2  382.36   25.50
  15  -1  -2  386.46   26.60
  15  -1  -2  351.06   29.10
 -15  -1   2  422.36   25.60
  15   1   2  421.36   24.50
  15  -1  -2  384.26   27.20
  16  -1   2  331.47   26.60
 -16   1   2  345.37   23.80
  16   1  -2  406.76   28.70
  16   1  -2  382.06   24.60
  16  -1   2  332.57   22.70
  16   1  -2  360.36   23.70
  16  -1   2  348.37   24.50
  16  -1   2  346.17   25.20
 -16  -1   2  375.46   23.60
  16   1   2  339.87   21.70
 -16   1  -2  372.76   23.10
 -16  -1   2  359.06   23.00
  16  -1  -2  370.36   24.40
  16   1   2  343.37   23.90
  16   1   2  369.46   24.80
  16  -1  -2  369.46   28.00
  16  -1  -2  391.66   25.50
  16   1   2  320.47   26.80
  17  -1   2   75.49    7.10
 -17   1   2   79.69    8.00
  17  -1   2   85.29   11.80
  17   1  -2   78.69    8.20
  17  -1   2   83.49    9.10
  17   1  -2   80.89    7.90
  17   1  -2   87.19   11.10
  17  -1   2   84.49    8.70
  17  -1  -2   82.89    8.90
  17  -1  -2   83.89   11.10
 -17  -1   2   84.39    7.20
 -17   1  -2   90.09    7.50
  17   1   2   82.39    8.60
  17  -1  -2   82.69    8.50
 -17  -1   2   90.99    8.00
  17   1   2   81.49    8.20
  17   1   2   85.59   10.90
  18  -1   2  297.47   25.50
  18   1  -2  325.67   20.00
  18   1  -2  345.97   22.30
  18   1  -2  331.17   22.80
  18  -1   2  336.87   27.70
  18  -1   2  312.67   21.00
 -18   1   2  315.07   22.20
  18   1  -2  353.36   27.30
  18  -1   2  328.07   23.20
  18   1   2  295.67   19.80
 -18  -1   2  312.87   21.80
  18  -1  -2  327.37   23.60
 -18  -1   2  320.27   20.80
  18   1   2  332.17   26.30
  18   1   2  323.77   23.20
  18  -1  -2  337.37   23.00
  18   1   2  320.47   22.50
  18  -1  -2  346.77   27.30
   0   2   2 2316.27  139.49
   0  -2   2 2292.37  139.69
   0   2  -2 2363.16  139.89
   0  -2  -2 2152.18  139.39
  -1   2   2 1404.96   85.39
  -1  -2  -2 1502.15   84.89
  -1  -2   2 1634.44   84.69
  -1  -2   2 1506.45   85.39
   1  -2  -2 1438.46   85.29
  -1   2  -2 1672.43   85.69
   1  -2  -2 1465.95   84.49
   1   2   2 1417.46   84.99
  -1  -2   2 1549.54   84.99
  -2   2   2   85.19    5.50
   2  -2   2   71.99    5.10
   2  -2   2   70.99    5.30
  -2   2   2   66.89    5.70
  -2   2   2   71.99    5.60
   2  -2   2   72.79    5.00
  -2   2   2   74.69    5.10
   2  -2   2   78.59    4.90
  -2   2  -2   90.49    5.20
   2  -2  -2   84.49    5.10
  -2  -2   2   77.59    5.00
   2   2   2   74.89    4.70
  -2  -2   2   75.29    5.60
  -2  -2   2   75.19    5.90
   2   2   2   72.59    5.10
  -2  -2   2   74.29    4.70
  -2  -2   2   73.39    5.50
   2   2   2   76.09    5.60
  -2  -2   2   74.79    5.30
  -3  -2   2 2386.86  135.89
  -3  -2   2 2438.36  135.49
   4   2  -2   54.29    4.80
   4   2  -2   47.90    2.90
  -4  -2  -2   50.09    2.90
  -4   2   2   36.00    3.70
   4   2  -2   46.70    3.70
   4   2  -2   48.00    2.90
   4  -2   2   36.40    3.70
   4   2  -2   47.10    2.80
  -4   2   2   39.70    4.10
   4  -2   2   41.40    3.70
  -4   2   2   37.40    3.50
  -4  -2  -2   47.40    3.80
  -4  -2   2   36.10    2.80
   4   2   2   37.80    3.90
   4   2   2   38.40    2.60
  -4  -2   2   40.80    2.80
  -4   2  -2   46.30    3.90
   4  -2  -2   52.69    4.20
  -4  -2   2   35.10    3.10
   4  -2  -2   48.40    4.40
  -4  -2   2   36.90    4.30
   4  -2  -2   49.30    4.00
   4   2   2   34.50    3.30
  -4  -2   2   38.70    2.90
  -4   2  -2   52.19    4.30
  -4   2  -2   45.80    3.60
   5   2  -2 2798.52  146.79
  -5  -2   2 2478.35  145.39
  -5  -2   2 2545.75  147.99
   6   2  -2  459.25   26.50
  -6   2   2  486.55   28.40
  -6  -2  -2  498.35   28.40
   6   2  -2  448.76   27.30
   6  -2   2  454.85   28.10
  -6  -2  -2  494.05   26.80
   6   2  -2  461.45   27.20
  -6   2   2  474.65   27.90
   6  -2   2  480.55   28.60
   6  -2   2  496.35   28.70
   6   2  -2  466.75   29.70
  -6   2   2  458.75   28.70
   6  -2  -2  461.35   29.00
   6   2   2  465.35   27.80
  -6  -2   2  492.85   27.30
   6   2   2  461.75   26.60
  -6   2  -2  475.15   28.50
   6   2   2  483.85   29.10
  -6  -2   2  433.46   27.00
   6   2   2  484.45   28.20
  -6   2  -2  407.66   28.10
  -6   2  -2  452.15   27.10
   6   2   2  477.25   26.70
   6  -2  -2  483.65   28.40
   6  -2  -2  506.85   28.50
   6  -2  -2  462.35   27.90
  -6  -2   2  461.85   27.20
   7   2  -2 2184.18  126.69
  -7   2   2 2390.56  128.09
  -7  -2  -2 2437.06  126.29
   7   2  -2 2226.48  125.79
   7   2  -2 2178.38  129.49
  -7  -2  -2 2265.57  127.79
   7   2  -2 2289.97  126.99
   7  -2   2 2409.86  127.89
  -7   2   2 2144.39  128.09
   7  -2   2 2201.78  128.29
   7   2   2 2218.88  127.29
  -7   2  -2 2088.29  127.89
  -7  -2   2 2401.16  126.79
  -7   2  -2 1997.60  127.59
   7   2   2 2349.36  127.79
   7   2   2 2271.27  125.89
   7   2   2 2290.27  126.19
  -7  -2   2 2193.88  126.59
  -7   2  -2 2261.17  126.79
  -7  -2   2 2381.46  129.79
   7   2   2 2196.68  128.69
   8   2  -2  710.83   40.70
  -8   2   2  712.23   41.60
   8   2  -2  695.33   40.30
   8   2  -2  686.53   43.20
   8  -2   2  646.44   41.90
   8  -2   2  686.03   42.20
  -8  -2  -2  725.03   39.80
   8   2  -2  675.23   39.20
   8  -2   2  778.52   42.10
  -8   2   2  682.53   41.60
  -8  -2  -2  680.53   41.30
   8   2   2  637.14   39.30
  -8   2  -2  640.44   41.10
  -8   2  -2  609.84   44.60
  -8   2  -2  678.93   40.50
   8  -2  -2  686.43   41.60
   8  -2  -2  661.33   41.70
  -8  -2   2  819.92   46.70
   8  -2  -2  704.83   41.40
   8   2   2  743.83   41.10
  -8  -2   2  670.63   40.10
  -8  -2   2  713.03   40.40
   8  -2  -2  710.63   42.60
   8   2   2  745.83   41.50
   9   2  -2  102.89    7.50
  -9  -2  -2   93.89    8.20
  -9  -2  -2  109.49    7.10
   9   2  -2   98.89    6.40
  -9   2   2  140.29   10.10
   9   2  -2  104.79    7.90
   9  -2  -2   99.39    9.30
  -9   2  -2   97.99    8.10
  -9   2  -2   99.99    8.50
   9  -2  -2  110.39    8.50
   9  -2  -2   94.29    8.40
   9  -2  -2  108.09    8.10
  10   2  -2   76.29    6.70
  10  -2   2   86.49    7.80
 -10  -2  -2   78.99    5.90
  10   2  -2   87.89   11.40
  10  -2   2   84.19    7.40
  10  -2   2   84.89    8.20
  10   2  -2   79.59    5.30
 -10   2   2   91.79    7.70
  10   2  -2   76.59    6.40
 -10   2   2   87.09    7.60
 -10   2   2   98.79    7.30
  10   2   2   91.19    7.50
 -10   2  -2   77.09    6.80
  10   2   2   84.69    8.90
 -10  -2   2   76.99    6.30
  10  -2  -2   78.29    7.30
 -10  -2   2   74.99    6.40
 -10   2  -2   71.39    6.90
  10   2   2   90.39    7.20
  10   2   2   82.19    5.40
  11  -2   2   36.60    4.60
 -11   2   2   36.70    5.10
  11  -2   2   35.70    5.40
  11   2  -2   32.50    3.70
 -11   2   2   38.00    4.80
  11   2  -2   37.30    6.00
  11   2  -2   31.30    4.00
  11  -2   2   35.10    4.90
 -11  -2   2   31.50    3.60
 -11  -2   2   34.10    3.50
  11   2   2   34.30    2.80
  11   2   2   38.50    4.70
 -11  -2   2   34.70    3.90
  11  -2  -2   34.60    4.20
  11   2   2   35.70    5.70
  11   2   2   39.70    4.40
  11  -2  -2   35.50    4.60
  11  -2  -2   33.80    5.40
 -11   2  -2   30.00    3.90
  12  -2   2  137.89   12.90
  12  -2   2  142.59   12.20
  12  -2   2  144.49   11.70
 -12   2   2  137.79   11.70
 -12   2   2  150.68   11.30
  12   2  -2  169.48   14.40
  12   2  -2  179.68   11.40
  12  -2  -2  186.58   12.70
 -12  -2   2  129.49   10.10
 -12   2  -2  162.18   11.70
  12  -2  -2  186.98   14.50
  12   2   2  143.29   11.70
 -12  -2   2  143.19   10.60
  12   2   2  143.79    9.40
  12  -2  -2  175.18   11.90
  12   2   2  136.29   11.20
  12   2   2  133.29   13.30
  13  -2   2  251.47   18.60
  13  -2   2  245.28   20.10
  13   2  -2  338.37   22.60
 -13   2   2  244.98   18.60
  13  -2   2  257.87   19.30
  13   2   2  255.37   18.10
 -13  -2   2  247.28   16.80
 -13  -2   2  248.08   17.20
  13   2   2  240.08   15.80
  13   2   2  262.87   18.80
  13  -2  -2  325.97   19.80
  13   2   2  258.47   20.90
  13  -2  -2  335.27   22.10
  14   2  -2  279.07   18.00
  14  -2   2  256.87   18.90
  14   2  -2  269.77   18.40
  14   2  -2  253.87   21.40
  14  -2   2  262.57   20.90
  14  -2   2  258.97   19.50
 -14   2   2  264.17   19.00
  14  -2  -2  272.77   19.40
  14  -2  -2  264.47   21.30
  14   2   2  272.57   18.50
 -14   2  -2  258.17   18.40
  14   2   2  268.67   16.00
 -14  -2   2  277.57   17.10
 -14  -2   2  280.37   17.80
  14  -2  -2  277.97   18.90
  14   2   2  252.07   21.10
  14   2   2  267.67   18.90
  15  -2   2  754.32   46.90
  15   2  -2  720.73   42.50
  15  -2   2  748.03   46.10
  15   2  -2  775.02   44.70
  15   2  -2  730.13   49.20
  15  -2   2  743.43   48.50
 -15   2   2  776.22   46.10
  15   2  -2  736.23   45.20
  15  -2   2  762.32   44.80
  15  -2  -2  789.22   46.10
  15   2   2  706.43   42.40
  15  -2  -2  746.73   46.60
  15   2   2  736.23   45.20
 -15  -2   2  737.03   44.40
  15   2   2  731.13   48.90
 -15   2  -2  745.03   45.20
  15   2   2  730.63   45.80
 -15  -2   2  712.83   43.50
  15  -2  -2  754.72   49.20
  16  -2   2   14.60    4.10
  16  -2   2   25.20    6.70
  16  -2   2   14.40    4.90
  16   2  -2   11.80    1.60
 -16   2   2   22.00    4.70
  16   2  -2   17.00    3.70
  16  -2   2   16.30    3.30
  16   2  -2   13.20    3.30
  16  -2  -2   15.90    3.90
 -16   2  -2   17.60    3.80
 -16  -2   2   17.50    3.40
  16   2   2   16.90    1.80
  16  -2  -2   12.00    4.70
  16   2   2   15.30    3.60
  16  -2  -2   11.20    3.40
 -16  -2   2   15.80    2.50
  16   2   2   12.80    3.40
  17   2  -2  508.85   33.40
  17   2  -2  526.35   38.00
  17  -2   2  488.15   38.50
  17  -2   2  544.95   34.60
  17  -2   2  523.95   35.30
 -17   2   2  552.94   34.30
  17  -2   2  560.94   32.90
  17   2  -2  504.75   32.70
  17   2  -2  479.35   30.20
  17  -2  -2  529.95   35.10
  17   2   2  524.55   34.00
  17  -2  -2  522.95   34.20
 -17   2  -2  501.35   32.90
  17  -2  -2  516.95   37.70
  17   2   2  510.95   30.30
 -17  -2   2  531.35   31.30
  17   2   2  547.35   36.60
 -17  -2   2  553.34   32.90
  17   2   2  558.24   33.60
   0   3  -2    1.60    0.70
   0  -3   2    3.20    0.80
   0   3   2    4.60    1.40
   0   3  -2    0.30    0.70
   0  -3  -2    0.30    0.70
   0  -3  -2    1.90    0.60
   0  -3   2    1.10    0.70
   0   3   2    0.70    0.90
   0  -3   2    4.20    0.90
   0  -3   2    1.00    0.60
  -1  -3   2 2952.60  165.48
   2   3  -2  563.54   30.00
  -2   3   2  465.15   30.90
   2   3  -2  538.95   30.70
   2  -3   2  508.55   30.00
  -2  -3  -2  556.54   30.30
   2  -3   2  521.85   30.30
   2  -3   2  511.65   29.70
  -2   3   2  512.85   30.50
  -2  -3  -2  547.95   29.40
  -2  -3   2  515.45   29.50
   2   3   2  482.85   30.50
   2  -3  -2  513.95   31.10
   2   3   2  479.05   30.20
   2  -3  -2  569.74   30.90
  -2  -3   2  454.35   30.50
  -2  -3   2  454.55   29.60
  -2  -3   2  552.14   30.50
  -2   3  -2  572.14   31.40
  -3  -3  -2  237.18   15.70
   3  -3   2  259.87   15.80
  -3  -3  -2  233.58   14.80
  -3  -3  -2  234.78   14.60
   3   3  -2  223.38   15.50
  -3   3   2  271.67   17.10
  -3  -3  -2  212.88   15.40
  -3   3   2  280.77   16.20
   3  -3   2  277.37   16.20
   3  -3   2  284.77   15.70
  -3   3  -2  225.78   16.60
   3  -3  -2  241.48   16.10
  -3  -3   2  280.77   14.80
  -3  -3   2  296.47   15.00
   3   3   2  296.77   16.70
  -3  -3   2  267.97   15.40
   3   3   2  278.57   15.70
   4   3  -2 2397.46  130.19
  -4   3   2 2339.47  130.79
  -4   3   2 2365.16  131.59
  -4  -3  -2 2247.58  129.59
  -4  -3  -2 2307.67  128.99
  -4  -3  -2 2234.58  130.19
   4   3   2 2348.67  130.89
  -4   3  -2 2225.28  130.49
  -4  -3   2 2430.06  129.29
  -4   3  -2 2224.68  131.29
  -4   3  -2 2406.76  130.09
   4   3   2 2260.97  129.49
  -4  -3   2 2306.17  129.09
  -5  -3  -2  458.05   26.10
   5  -3   2  432.06   26.50
  -5  -3  -2  429.56   24.60
  -5   3   2  460.25   27.40
   5  -3   2  462.45   26.30
   5   3  -2  431.46   26.00
  -5  -3  -2  474.35   24.70
  -5  -3  -2  456.35   25.00
   5  -3   2  391.66   26.00
   5   3  -2  444.86   27.50
  -5   3   2  432.96   26.30
   5   3   2  431.46   26.80
   5  -3  -2  370.06   26.70
   5  -3  -2  433.16   26.30
  -5  -3   2  392.56   25.20
  -5  -3   2  446.86   24.50
   5   3   2  437.76   24.90
   5  -3  -2  462.75   26.70
  -5   3  -2  434.56   26.40
   5   3   2  427.36   25.60
  -5  -3   2  464.85   25.10
  -5  -3   2  426.36   24.90
  -5   3  -2  409.26   26.90
   6  -3   2   44.70    4.30
  -6  -3  -2   35.30    3.50
  -6   3   2   34.90    4.30
   6  -3   2   41.60    3.90
   6   3  -2   33.50    4.50
   6   3  -2   31.60    3.50
  -6   3   2   36.10    3.70
   6   3  -2   30.00    2.50
  -6  -3  -2   34.80    2.40
   6  -3   2   38.70    3.90
   6   3   2   37.30    2.60
  -6   3  -2   34.20    4.10
  -6  -3   2   34.80    2.90
  -6  -3   2   42.80    2.80
   6  -3  -2   27.60    3.40
   6  -3  -2   28.00    3.90
   6   3   2   37.50    4.20
  -6   3  -2   25.70    3.40
   6  -3  -2   25.10    3.30
   6   3   2   36.50    3.30
   6  -3  -2   30.00    3.70
   7   3  -2  375.86   24.00
   7   3  -2  383.56   25.70
   7   3  -2  377.86   22.30
   7  -3   2  362.86   24.10
   7  -3   2  406.86   27.10
  -7  -3  -2  401.46   24.00
   7   3  -2  391.86   22.60
  -7   3   2  363.76   23.80
   7  -3   2  415.66   24.50
  -7  -3  -2  434.66   22.20
   7   3   2  378.16   25.90
  -7   3  -2  376.96   24.50
   7  -3  -2  378.06   24.90
   7  -3  -2  426.06   24.50
   7  -3  -2  401.36   23.90
  -7   3  -2  403.16   25.30
  -7  -3   2  370.76   22.70
   7  -3  -2  404.06   23.90
  -7  -3   2  338.97   22.50
   7   3   2  389.36   23.20
  -7  -3   2  347.17   22.40
   7   3   2  357.16   22.00
  -8  -3  -2  768.02   45.50
  -8   3   2  724.03   45.40
   8   3  -2  796.32   46.10
   8   3  -2  774.32   44.30
   8  -3   2  797.32   46.20
   8   3  -2  822.92   48.10
   8  -3   2  772.82   45.60
   8   3  -2  755.12   44.00
  -8   3   2  809.82   46.70
   8  -3   2  663.73   45.70
  -8  -3  -2  830.32   43.70
  -8   3  -2  735.13   43.80
   8   3   2  748.13   44.80
   8   3   2  789.82   45.40
   8   3   2  790.22   46.80
   8  -3  -2  824.32   47.10
   8  -3  -2  771.52   45.90
   8  -3  -2  753.22   45.40
  -8   3  -2  858.81   49.10
   8  -3  -2  712.03   45.30
  -8  -3   2  688.83   44.10
   9   3  -2 2042.70  116.79
  -9  -3  -2 2325.67  116.49
   9   3  -2 2157.38  121.19
  -9   3   2 2001.50  119.09
   9  -3   2 1792.62  118.69
  -9  -3  -2 2042.40  118.29
   9  -3   2 2109.39  118.99
   9   3  -2 2335.07  121.59
   9  -3   2 2048.30  118.39
  -9   3   2 1951.20  118.19
   9   3   2 1936.51  122.59
   9  -3  -2 2210.08  118.89
  -9  -3   2 1897.51  116.89
  -9   3  -2 2171.78  118.99
   9  -3  -2 2134.39  118.29
   9   3   2 1972.10  117.69
  -9  -3   2 1837.22  116.69
  -9   3  -2 2217.38  116.89
   9  -3  -2 2268.07  118.69
   9  -3  -2 2099.59  119.89
   9   3   2 2004.80  118.09
  10   3  -2  393.26   27.50
  10  -3   2  403.56   25.20
  10  -3   2  403.86   25.80
 -10   3   2  429.56   26.20
  10  -3   2  364.76   25.80
 -10   3   2  412.46   25.40
  10   3  -2  387.16   23.70
 -10  -3  -2  394.06   23.10
  10   3  -2  407.36   26.20
  10   3  -2  390.06   24.10
  10  -3  -2  376.76   24.70
  10  -3  -2  379.36   25.00
 -10  -3   2  356.36   23.50
  10   3   2  410.66   24.60
  10   3   2  422.96   27.00
  10  -3  -2  378.76   26.40
 -10   3  -2  361.76   25.10
  10  -3  -2  405.46   25.50
 -10   3  -2  388.46   23.80
  10   3   2  399.66   25.10
 -10  -3   2  378.06   23.80
  11   3  -2  844.92   49.20
  11  -3   2  838.32   54.39
  11   3  -2  826.72   48.70
  11  -3   2  904.31   51.29
  11  -3   2  837.02   50.19
 -11  -3  -2  837.72   48.00
 -11   3   2  869.91   50.99
 -11   3   2  881.01   50.59
  11   3  -2  817.22   51.39
  11   3  -2  869.11   53.19
  11  -3  -2  851.11   51.99
 -11   3  -2  834.82   51.49
  11  -3  -2  846.12   50.59
  11   3   2  834.72   50.09
 -11  -3   2  792.72   48.40
  11   3   2  866.91   52.29
 -11   3  -2  810.22   48.90
  11  -3  -2  795.22   49.70
 -11  -3   2  738.53   49.60
  11   3   2  834.02   49.70
  12   3  -2  388.86   28.70
  12   3  -2  392.16   27.50
 -12   3   2  419.06   26.80
  12  -3   2  399.26   26.20
  12  -3   2  441.06   27.20
  12   3  -2  395.06   24.70
  12  -3   2  386.76   27.30
  12   3  -2  402.66   25.20
 -12  -3   2  365.36   24.70
 -12   3  -2  358.46   25.90
 -12   3  -2  375.56   24.90
  12   3   2  428.36   28.40
  12   3   2  428.26   25.70
 -12  -3   2  418.96   24.10
  12  -3  -2  409.16   28.00
  12  -3  -2  385.16   26.30
  12   3   2  435.06   26.30
  12  -3  -2  399.76   25.90
 -12  -3   2  377.76   24.40
  13  -3   2  493.75   33.00
  13  -3   2  552.64   34.30
  13   3  -2  518.75   36.10
  13   3  -2  542.75   35.10
  13  -3   2  530.85   35.00
  13   3  -2  525.05   31.70
 -13   3   2  516.05   33.60
  13   3  -2  533.45   32.30
 -13  -3   2  495.45   30.70
  13  -3  -2  508.65   33.40
  13   3   2  519.15   33.00
 -13   3  -2  504.65   32.10
 -13  -3   2  540.05   31.50
  13   3   2  500.85   32.30
  13  -3  -2  538.05   35.60
 -13   3  -2  522.95   33.20
  13  -3  -2  492.55   32.70
  13   3   2  536.45   35.50
  14   3  -2  202.28   14.80
  14  -3   2  222.48   16.10
  14  -3   2  235.48   17.00
 -14   3   2  218.28   16.30
  14   3  -2  206.88   15.50
  14   3  -2  203.38   17.20
  14   3  -2  190.48   18.00
  14  -3   2  223.48   17.80
  14   3   2  220.58   18.00
 -14   3  -2  188.38   15.30
  14  -3  -2  191.78   15.80
 -14  -3   2  216.48   14.20
  14  -3  -2  203.18   15.60
  14  -3  -2  178.68   17.10
  14   3   2  224.68   15.30
 -14  -3   2  213.38   13.30
  14   3   2  226.08   15.90
 -14   3  -2  178.98   14.40
  15   3  -2  239.48   17.90
  15  -3   2  185.58   16.80
  15  -3   2  173.58   14.90
  15   3  -2  216.68   14.60
  15   3  -2  213.68   18.50
 -15   3   2  168.28   14.90
  15   3  -2  199.98   13.80
  15  -3   2  188.48   15.90
  15   3   2  192.58   17.10
 -15   3  -2  194.88   14.10
  15  -3  -2  204.48   17.80
 -15  -3   2  175.38   12.30
  15   3   2  185.18   14.30
  15  -3  -2  205.98   15.90
  15  -3  -2  203.38   15.30
  15   3   2  173.28   14.60
 -15  -3   2  181.38   13.40
 -15   3  -2  206.38   15.20
  16   3  -2  274.37   22.70
  16   3  -2  280.47   18.60
  16  -3   2  244.38   19.80
  16  -3   2  261.77   19.50
  16   3  -2  273.37   17.90
  16  -3   2  251.07   18.20
 -16   3   2  260.67   19.70
  16   3  -2  291.87   21.70
  16  -3   2  235.08   20.90
 -16  -3   2  252.77   16.00
  16  -3  -2  276.87   19.60
  16   3   2  270.37   18.60
  16   3   2  259.67   21.40
 -16   3  -2  268.37   19.10
  16  -3  -2  269.27   20.10
  16  -3  -2  240.98   23.90
 -16  -3   2  257.97   17.60
  16   3   2  253.77   18.90
  17   3  -2   41.20    8.20
  17   3  -2   29.70    4.40
  17  -3   2   36.20    4.90
  17  -3   2   35.90    6.70
 -17   3   2   37.60    5.80
  17   3  -2   32.90    4.30
  17   3  -2   39.80    9.10
  17  -3   2   28.90    5.60
  17  -3  -2   38.60    7.30
  17  -3  -2   32.30    6.40
 -17   3  -2   32.30    5.10
  17   3   2   37.10    5.10
  17  -3  -2   37.40    7.50
 -17  -3   2   31.00    4.20
  17   3   2   41.60    8.70
  17   3   2   26.70    4.40
   0  -4   2 1392.76   70.19
   0  -4  -2 1152.68   71.69
   0   4  -2 1173.78   70.29
   0   4   2 1230.28   71.59
   0  -4   2 1341.57   70.39
   0   4   2 1289.97   71.19
   0   4  -2 1095.49   71.39
  -1  -4  -2  394.76   24.20
  -1  -4  -2  350.16   21.70
   1  -4   2  358.16   22.50
  -1   4   2  363.96   23.00
  -1   4   2  349.47   23.50
   1   4  -2  390.66   23.50
   1  -4   2  404.96   22.40
   1   4  -2  394.96   22.50
   1  -4  -2  390.06   23.60
  -1   4  -2  385.76   23.90
  -1   4  -2  408.46   22.50
  -1  -4   2  347.07   22.00
   1   4   2  360.26   23.20
  -1  -4   2  386.46   22.30
   1   4   2  357.76   23.00
   2  -4   2  168.98   11.50
  -2   4   2  205.28   12.70
  -2   4   2  189.28   13.30
   2  -4   2  184.68   11.90
   2  -4   2  200.88   12.30
  -2  -4   2  173.28   11.30
   2   4   2  193.78   12.50
  -2  -4   2  168.58   11.50
   2   4   2  196.38   12.80
  -2  -4   2  204.28   11.60
   3  -4   2  158.18   11.60
   3   4  -2  183.88   12.30
   3  -4   2  186.38   12.20
   3  -4   2  183.78   10.80
   3   4  -2  191.98   11.80
  -3   4   2  182.08   12.20
  -3  -4  -2  174.78   10.70
  -3  -4  -2  185.68   10.50
  -3   4   2  175.98   13.00
   3  -4   2  192.68   11.60
  -3  -4   2  200.28   11.00
   3  -4  -2  174.18   12.30
  -3   4  -2  170.18   12.90
  -3  -4   2  182.38   10.70
   3  -4  -2  161.88   12.60
   3   4   2  188.18   12.50
   3   4   2  173.88   11.80
  -3  -4   2  196.28   11.00
  -3  -4   2  168.48   11.20
  -4  -4  -2  146.09   10.20
   4   4  -2  144.09   10.20
  -4   4   2  159.18   11.00
  -4  -4  -2  137.29    8.90
   4  -4   2  172.18   11.00
   4  -4   2  174.58   10.40
  -4  -4  -2  129.99    9.00
  -4   4   2  162.98   11.60
  -4   4   2  139.79   12.30
   4  -4   2  156.78   10.40
   4  -4  -2  138.89   11.10
  -4  -4   2  175.98    9.20
   4   4   2  163.68   10.10
   4  -4  -2  140.69   10.80
  -4  -4   2  148.59    9.70
   4   4   2  164.68   11.20
   5   4  -2 1535.75   89.39
  -5   4   2 1580.84   90.99
  -5  -4  -2 1531.35   88.69
  -5  -4  -2 1498.45   89.19
   5  -4   2 1728.03   89.59
   5  -4   2 1625.84   89.59
   5  -4   2 1652.73   90.19
  -5  -4  -2 1461.95   87.59
  -5  -4  -2 1629.44   87.69
  -5   4   2 1571.74   89.99
  -5   4  -2 1462.35   90.69
  -5  -4   2 1715.03   88.49
   5   4   2 1665.33   88.69
   5  -4  -2 1527.65   90.69
  -5   4  -2 1417.56   89.49
   5   4   2 1644.04   91.69
  -5  -4   2 1450.95   88.39
  -5  -4   2 1602.74   88.19
   5  -4  -2 1593.74   90.29
   5  -4  -2 1522.25   90.49
   6  -4   2  109.99    8.20
   6   4  -2  108.09    8.00
  -6  -4  -2  105.99    6.40
  -6   4   2  104.79    9.20
   6  -4   2  117.49    8.30
  -6   4   2  106.39    8.20
  -6  -4  -2   99.79    6.90
   6  -4   2  112.89    8.70
  -6  -4   2   91.09    7.00
  -6   4  -2  111.19    9.20
  -6  -4   2  104.89    7.00
   6  -4  -2  111.39    8.30
   6   4   2  102.59    8.60
   6  -4  -2   99.79    8.00
   6  -4  -2  112.69    8.80
  -6  -4   2  103.29    6.80
   6  -4  -2  106.19    9.00
  -7   4   2   71.29    6.10
   7  -4   2   71.39    6.30
   7  -4   2   71.49    6.30
   7  -4   2   69.29    6.60
  -7  -4   2   60.19    4.90
  -7  -4   2   62.49    4.70
   7   4   2   71.89    6.80
  -7  -4   2   69.99    5.00
   8  -4   2  295.17   17.80
   8  -4   2  283.87   17.00
  -8  -4  -2  217.68   14.40
   8  -4   2  269.37   17.20
   8   4  -2  222.68   17.50
  -8   4   2  280.57   18.20
   8  -4  -2  209.78   16.00
   8   4   2  296.27   18.20
   8  -4  -2  206.88   16.20
   8  -4  -2  220.18   17.40
  -8  -4   2  286.47   15.50
   8  -4  -2  215.78   16.80
  -8  -4   2  267.87   15.30
  -8   4  -2  210.38   17.10
   9   4  -2  429.96   26.80
   9  -4   2  356.96   26.70
   9  -4   2  409.56   26.50
  -9   4   2  408.06   26.30
   9   4  -2  420.96   24.40
  -9  -4  -2  436.16   24.20
   9  -4   2  428.96   27.20
  -9  -4   2  347.37   24.70
   9   4   2  436.76   25.60
   9   4   2  438.36   27.80
   9  -4  -2  459.25   29.00
   9  -4  -2  450.95   26.70
   9  -4  -2  433.46   27.90
  -9   4  -2  431.86   27.50
   9  -4  -2  428.76   26.20
  -9  -4   2  388.36   24.80
 -10   4   2  332.87   20.90
  10  -4   2  345.97   21.20
  10   4  -2  296.67   21.10
  10  -4   2  295.77   21.30
 -10   4   2  314.27   21.90
  10  -4   2  365.36   22.10
 -10  -4  -2  278.87   18.30
  10   4  -2  292.77   18.60
 -10  -4   2  291.57   19.00
 -10  -4   2  328.37   19.30
  10  -4  -2  299.17   21.10
  10  -4  -2  292.47   20.30
  10  -4  -2  291.17   20.50
  10   4   2  348.27   20.10
  10  -4  -2  296.97   22.00
  10   4   2  348.17   22.50
 -10   4  -2  286.67   21.20
  11   4  -2  248.28   15.30
 -11  -4  -2  238.08   14.80
  11  -4   2  251.47   17.50
 -11   4   2  244.58   18.20
  11  -4   2  222.08   17.80
 -11   4   2  236.78   17.00
  11  -4   2  239.28   17.80
  11   4  -2  259.47   18.20
  11  -4  -2  262.27   18.00
  11  -4  -2  238.68   17.10
  11  -4  -2  253.37   18.90
 -11   4  -2  243.58   17.90
  11   4   2  255.87   18.90
 -11  -4   2  244.48   15.50
 -11  -4   2  217.08   15.50
  11   4   2  259.77   17.40
  12   4  -2  636.54   38.50
  12  -4   2  679.93   42.10
  12   4  -2  674.73   42.00
 -12   4   2  676.73   41.80
  12  -4   2  674.43   41.00
  12  -4   2  658.83   41.60
  12  -4  -2  665.93   40.60
  12  -4  -2  685.73   41.50
 -12  -4   2  665.23   38.70
  12   4   2  658.33   39.70
  12  -4  -2  616.14   42.20
  12   4   2  672.83   42.80
 -12  -4   2  599.24   38.80
 -12   4  -2  636.74   41.20
  13  -4   2  464.85   31.60
  13   4  -2  431.66   31.30
  13  -4   2  500.95   30.80
  13  -4   2  486.85   31.40
 -13   4   2  470.45   31.10
 -13  -4   2  489.55   28.40
 -13  -4   2  535.35   33.20
 -13  -4   2  429.86   27.30
 -13   4  -2  475.65   30.80
  13  -4  -2  459.75   30.80
  13   4   2  487.75   32.60
  13  -4  -2  462.45   30.10
  13   4   2  451.55   29.20
  13  -4  -2  441.26   31.90
 -13   4  -2  409.46   27.50
  14  -4   2  302.47   22.60
  14   4  -2  332.07   23.80
 -14   4   2  279.57   22.20
  14  -4   2  286.67   21.70
  14   4  -2  323.27   20.00
  14  -4   2  275.37   22.80
 -14   4  -2  358.06   22.80
  14  -4  -2  350.56   23.00
  14  -4  -2  331.67   24.40
 -14   4  -2  343.47   20.60
  14   4   2  284.27   20.60
  14  -4  -2  342.57   22.10
 -14  -4   2  284.97   19.60
  14   4   2  299.87   23.70
 -14  -4   2  273.17   18.50
  15  -4   2   44.70    7.20
  15  -4   2   49.20    6.90
  15   4  -2   49.40    5.00
  15  -4   2   45.80    6.40
 -15   4   2   46.70    6.80
  15   4  -2   49.00    7.50
 -15   4  -2   57.99    7.00
  15  -4  -2   48.40    6.70
  15   4   2   51.09    5.80
  15  -4  -2   52.49    6.70
  15  -4  -2   51.79    8.10
  15   4   2   36.20    8.60
 -15  -4   2   41.20    4.80
 -15   4  -2   60.09    4.50
  16  -4   2   55.69    8.40
 -16   4   2   81.49   12.20
  16   4  -2   62.89    6.00
  16  -4   2   65.99    7.20
  16  -4   2   68.39    8.00
  16  -4  -2   73.59    9.60
  16  -4  -2   67.09    7.80
 -16  -4   2   61.89    6.00
 -16   4  -2   66.39    7.70
  16   4   2   62.49    8.90
  16   4   2   59.69    6.60
  16  -4  -2   63.49    9.30
   0  -5   2    1.00    0.80
   0  -5  -2    2.00    1.40
   0   5   2    0.20    0.90
   0  -5   2    0.60    0.70
   0   5   2   -0.20    0.90
   0   5  -2    0.30    0.90
   0   5  -2    0.50    0.70
  -1   5   2  356.46   21.90
   1   5  -2  361.26   21.30
   1  -5   2  331.07   21.20
   1  -5   2  382.66   21.30
   1  -5   2  322.07   20.80
  -1  -5  -2  353.66   23.00
  -1  -5   2  322.57   20.70
  -1   5  -2  351.56   21.20
   1  -5  -2  345.67   22.30
   1   5   2  336.17   21.80
   1   5   2  347.07   22.10
  -1   5  -2  374.56   23.00
  -1  -5   2  316.67   20.80
   2  -5   2  637.74   38.00
  -2   5   2  722.03   40.30
   2  -5   2  750.22   38.70
   2   5  -2  547.25   38.60
   2   5  -2  599.24   37.90
  -2   5   2  750.62   39.20
  -2   5  -2  580.24   37.90
   2  -5  -2  587.34   38.80
  -2  -5   2  636.14   37.60
   2  -5  -2  580.04   39.30
   2   5   2  701.33   39.10
  -2  -5   2  646.54   37.50
   2   5   2  722.53   39.10
   3   5  -2  373.76   22.30
  -3   5   2  364.56   22.80
   3  -5   2  359.56   21.40
  -3   5   2  369.66   24.10
   3   5  -2  350.46   22.80
   3  -5   2  363.56   22.70
  -3  -5  -2  362.96   20.80
   3  -5   2  374.96   22.20
   3  -5   2  334.57   22.10
  -3  -5   2  368.46   21.30
  -3   5  -2  376.26   24.10
  -3  -5   2  327.17   21.40
   3   5   2  396.56   23.20
   3  -5  -2  348.97   23.50
   3   5   2  365.86   22.50
  -3  -5   2  381.76   21.20
   3  -5  -2  356.36   22.90
   3  -5  -2  341.47   22.70
   4  -5   2 2250.27  129.09
   4   5  -2 2493.35  128.69
  -4  -5  -2 2436.16  128.59
  -4  -5  -2 2333.67  126.69
   4  -5   2 2212.28  128.59
   4  -5   2 2348.86  128.39
  -4  -5   2 2368.26  127.09
   4   5   2 2153.98  128.29
   4  -5  -2 2299.97  128.89
  -4   5  -2 2175.78  131.89
   4  -5  -2 2329.57  129.49
  -4  -5   2 2261.17  127.19
   4   5   2 2340.27  129.39
  -4  -5   2 2080.79  126.99
  -4  -5   2 1983.70  127.39
  -5  -5  -2   91.19    5.60
   5  -5   2   86.29    7.30
  -5  -5  -2  103.09    5.60
  -5   5   2   93.89    8.70
   5  -5   2   82.39    7.10
  -5   5   2   83.09    7.50
  -5  -5  -2  103.99    7.30
   5  -5   2   90.19    7.70
   5   5  -2  113.39    7.60
  -5   5  -2  106.29    9.00
  -5  -5   2   85.39    5.50
  -5  -5   2   85.99    6.10
   5   5   2   86.39    6.70
  -5  -5   2   80.39    5.90
   5  -5  -2  100.39    8.10
   5  -5  -2   95.49    8.40
  -5  -5   2   74.09    6.20
   6  -5   2  834.42   48.10
  -6  -5  -2  803.42   45.00
  -6   5   2  756.32   48.90
  -6  -5  -2  780.42   47.00
   6  -5   2  832.92   47.30
   6  -5   2  830.22   47.70
   6   5   2  812.42   48.10
  -6  -5   2  769.12   45.50
  -6  -5   2  778.12   45.70
   6  -5  -2  825.02   48.30
   6  -5  -2  819.72   47.60
  -6   5  -2  789.72   49.00
   6  -5  -2  802.82   47.30
  -6  -5   2  773.62   46.00
   6   5   2  826.92   46.20
   6  -5  -2  782.02   48.60
  -7   5   2  215.58   16.40
   7   5  -2  231.88   15.00
   7  -5   2  214.38   15.00
   7  -5   2  214.48   15.10
  -7  -5  -2  221.18   12.60
   7  -5   2  228.38   15.80
  -7   5   2  202.58   14.80
  -7  -5  -2  205.78   14.50
   7   5   2  222.68   15.70
  -7   5  -2  221.88   16.40
  -7  -5   2  217.68   13.20
  -7  -5   2  212.58   13.40
  -7  -5   2  207.78   13.50
   7  -5  -2  227.08   15.20
   7  -5  -2  208.88   17.10
   7  -5  -2  220.98   14.70
   8  -5   2  431.06   25.30
   8  -5   2  403.66   27.20
  -8  -5  -2  330.97   22.40
   8   5  -2  354.46   24.50
  -8   5   2  425.46   26.70
   8  -5   2  423.46   25.30
  -8  -5  -2  355.06   22.10
  -8   5   2  401.66   24.80
   8  -5  -2  387.66   26.10
  -8  -5   2  427.76   23.50
  -8  -5   2  410.66   23.10
   8  -5  -2  352.26   25.20
   8  -5  -2  379.06   24.90
   8   5   2  407.76   25.80
   8  -5  -2  383.06   24.30
  -8   5  -2  347.37   25.80
  -9   5   2   67.69    7.50
  -9  -5  -2   54.69    3.90
   9  -5   2   56.69    6.20
   9   5  -2   58.59    6.00
   9  -5   2   62.89    6.40
  -9   5   2   59.79    5.90
   9  -5   2   58.99    6.60
   9   5   2   62.09    6.80
  -9  -5   2   57.59    4.80
  -9   5  -2   62.09    7.10
   9  -5  -2   54.59    6.30
   9  -5  -2   60.59    6.40
   9  -5  -2   64.79    7.20
   9  -5  -2   49.20    5.30
  -9  -5   2   53.79    4.60
 -10   5   2  647.64   42.10
  10  -5   2  678.33   43.10
  10  -5   2  658.23   42.60
 -10  -5  -2  710.03   39.50
  10  -5   2  649.43   43.10
  10   5  -2  753.22   42.90
 -10   5   2  649.14   43.80
  10   5   2  685.33   43.60
 -10  -5   2  614.04   40.20
  10  -5  -2  697.83   44.00
  10  -5  -2  752.92   42.90
  10  -5  -2  767.52   43.70
  10  -5  -2  718.53   41.90
 -10  -5   2  681.43   40.40
 -10   5  -2  780.92   44.40
  11  -5   2   99.89    9.60
 -11  -5  -2   87.89    6.20
 -11   5   2   88.79    8.10
 -11   5   2   96.69    9.90
  11  -5   2  102.79    9.20
  11   5  -2  104.59    9.30
  11  -5   2   97.69    9.40
  11  -5  -2   91.89    9.20
  11  -5  -2   81.79    9.30
  11   5   2   98.79    9.90
 -11  -5   2   96.59    7.10
  11  -5  -2   92.89    8.70
 -11   5  -2   86.59    9.30
 -12   5   2  146.89   12.50
 -12   5   2  164.48   14.60
  12  -5   2  155.68   13.50
  12   5  -2  197.88   14.80
  12  -5   2  189.58   14.80
  12  -5   2  169.58   14.40
  12  -5  -2  175.58   13.70
  12  -5  -2  162.48   14.80
 -12  -5   2  170.48   11.60
 -12   5  -2  177.28   14.60
  12  -5  -2  192.58   14.70
  12   5   2  165.38   14.90
 -12  -5   2  185.28   12.80
  13  -5   2    1.40    1.90
  13  -5   2    0.90    2.00
 -13   5   2    1.50    2.00
  13  -5   2    1.60    1.80
  13   5  -2    4.60    2.80
  13  -5  -2    1.50    2.20
 -13  -5   2    2.30    1.20
 -13   5  -2    3.70    2.30
 -13  -5   2    2.00    1.10
  13   5   2    2.10    1.30
  13  -5  -2    3.50    2.90
  13  -5  -2    0.40    1.30
  13   5   2    1.70    2.30
  14  -5   2  271.47   20.50
  14   5  -2  308.17   21.50
  14  -5   2  246.48   20.30
 -14   5   2  262.57   23.50
  14  -5   2  257.07   19.70
  14  -5  -2  244.88   19.20
 -14   5  -2  270.57   20.20
  14  -5  -2  272.87   20.30
 -14  -5   2  241.08   16.90
  14  -5  -2  278.47   21.70
  14   5   2  272.47   23.70
  14   5   2  254.27   18.10
  15   5  -2  142.69   13.50
  15  -5   2  138.09   12.40
  15  -5   2  120.79   12.80
 -15   5   2  130.69   12.80
 -15  -5   2  122.89    9.70
  15  -5  -2  131.49   13.80
  15   5   2  125.09   10.70
  15  -5  -2  163.08   12.90
  15   5   2  134.69   14.00
 -15   5  -2  125.59   14.80
   0  -6  -2 2315.67  134.19
   0   6  -2 2437.46  132.39
   0  -6   2 2402.86  131.79
   0   6  -2 2415.26  134.29
   0   6   2 2406.16  133.19
   0   6   2 2254.07  133.79
   0  -6   2 2387.46  132.19
   0  -6   2 2085.89  132.19
  -1   6   2  280.57   19.70
   1  -6   2  287.57   19.30
   1  -6   2  302.77   19.00
   1  -6   2  291.07   19.50
   1   6  -2  320.27   19.30
   1  -6   2  303.17   19.30
  -1   6   2  301.57   20.90
   1   6  -2  316.27   20.70
  -1  -6  -2  307.17   21.30
   1  -6  -2  312.97   20.70
  -1  -6   2  299.97   18.90
   1   6   2  306.07   20.00
  -1   6  -2  326.57   19.40
  -1  -6   2  331.17   18.70
  -1   6  -2  312.87   21.10
  -1  -6   2  283.07   18.90
   1   6   2  295.37   20.30
   2  -6   2  953.90   56.29
   2   6  -2  998.80   56.09
   2  -6   2 1019.80   55.89
   2  -6   2  841.72   55.69
  -2  -6  -2  933.71   58.39
   2  -6   2  989.30   55.99
  -2   6   2  980.60   56.79
  -2   6   2  986.80   58.09
  -2   6  -2 1010.10   58.39
  -2  -6   2 1002.00   55.49
   2   6   2  954.30   56.89
  -2   6  -2  991.00   56.09
   2  -6  -2  974.70   56.89
   2   6   2  954.40   56.79
  -2  -6   2 1007.20   55.49
  -2  -6   2  871.31   55.19
   2  -6  -2  939.91   57.09
   2  -6  -2  939.41   57.59
   3   6  -2  998.10   56.89
  -3   6   2 1026.50   59.39
   3  -6   2 1018.30   56.59
   3  -6   2  973.80   57.39
  -3  -6  -2  921.31   55.09
  -3  -6  -2  973.80   59.69
   3   6  -2  986.50   57.79
   3  -6   2  887.91   56.69
  -3   6   2  971.60   57.39
   3  -6   2 1014.40   56.89
   3  -6  -2  986.80   57.59
  -3  -6   2  984.50   55.99
  -3  -6   2 1000.60   55.79
   3  -6  -2 1004.20   57.89
   3   6   2 1041.20   57.89
   3  -6  -2  938.41   58.39
  -3  -6   2  874.81   56.49
  -3   6  -2  993.10   59.19
  -4   6   2    6.00    2.20
   4  -6   2    8.40    1.20
   4  -6   2    6.30    2.10
   4  -6   2    7.00    2.00
   4  -6   2    6.40    2.00
  -4   6   2    4.70    2.50
  -4  -6   2    8.00    1.60
  -4  -6   2    7.50    1.30
   4   6   2    6.30    2.00
  -4  -6   2    8.00    1.50
   4   6   2    5.00    2.00
   5   6  -2  925.01   51.59
   5  -6   2  834.52   51.29
  -5   6   2  891.51   52.09
  -5   6   2  843.22   53.79
  -5  -6  -2  954.10   49.40
   5  -6   2  888.61   52.29
  -5  -6  -2  870.11   49.20
   5  -6   2  820.72   51.49
   5  -6  -2  904.31   51.79
   5   6   2  860.21   52.29
  -5   6  -2  889.61   53.79
  -5  -6   2  848.22   50.29
  -5  -6   2  841.12   49.30
   5  -6  -2  832.72   54.59
   5  -6  -2  920.11   52.99
   5   6   2  867.61   50.99
   6  -6   2  223.58   14.80
  -6   6   2  227.28   17.10
  -6  -6  -2  190.38   12.30
   6  -6   2  229.48   15.10
   6  -6   2  223.38   15.60
   6  -6  -2  199.28   14.90
   6   6   2  210.88   15.40
  -6  -6   2  237.38   13.70
  -6  -6   2  213.18   13.20
  -6   6  -2  207.38   16.50
   6  -6  -2  210.28   14.60
   6   6   2  215.48   13.90
   6  -6  -2  192.08   15.70
   6  -6  -2  201.08   15.40
   7  -6   2  145.19   12.00
   7  -6   2  146.69   11.20
  -7   6   2  142.49   12.90
   7  -6   2  140.49   11.30
  -7  -6   2  140.69    9.60
   7  -6  -2  183.78   13.20
   7   6   2  137.29   11.70
  -7  -6   2  145.89    9.80
   8   6  -2  581.44   35.60
   8  -6   2  578.64   36.70
   8  -6   2  574.24   36.10
   8  -6   2  565.84   35.90
  -8   6   2  577.14   38.00
  -8  -6   2  564.54   33.60
   8  -6  -2  565.34   35.10
  -8  -6   2  572.94   33.90
   8  -6  -2  570.14   36.10
   8  -6  -2  590.34   36.90
  -8   6  -2  603.84   37.90
   8   6   2  580.74   36.60
   8  -6  -2  609.94   37.50
  -9   6   2  175.88   14.70
   9  -6   2  182.78   13.80
   9  -6   2  167.48   12.90
   9  -6   2  182.48   13.20
   9   6  -2  165.38   12.60
  -9  -6   2  159.68   10.80
   9  -6  -2  153.88   12.70
   9  -6  -2  162.28   13.90
   9  -6  -2  148.99   11.60
   9   6   2  175.68   13.70
   9  -6  -2  151.08   13.10
  -9   6  -2  148.49   13.70
  10   6  -2  446.96   28.90
  10  -6   2  463.95   29.50
 -10   6   2  458.95   31.20
  10  -6   2  451.85   30.00
  10  -6   2  459.85   29.70
  10  -6  -2  459.45   30.00
  10  -6  -2  438.36   30.40
  10  -6  -2  443.16   27.90
 -10  -6   2  441.66   26.60
  10  -6  -2  441.36   29.20
  10   6   2  444.26   30.10
 -10   6  -2  423.06   30.30
  11  -6   2  102.69    9.90
  11  -6   2   95.29    9.20
 -11   6   2  101.09   10.50
  11   6  -2   92.59    8.80
  11  -6   2   86.79    9.00
  11  -6  -2   83.49    9.60
  11  -6  -2   87.99    8.80
 -11  -6   2   91.49    6.90
 -11  -6   2   82.79    6.40
  11  -6  -2   83.59    9.10
 -11   6  -2   88.69    9.80
  11   6   2   96.69    9.80
  12  -6   2  275.47   21.20
  12   6  -2  346.07   21.70
 -12   6   2  273.77   26.00
 -12   6   2  241.28   20.00
  12  -6   2  288.67   21.70
 -12   6  -2  318.67   22.60
  12   6   2  289.17   22.10
 -12  -6   2  267.77   18.20
  12  -6  -2  348.47   23.40
  13  -6   2  100.89   10.50
  13   6  -2  106.29   10.30
 -13   6   2   99.59   11.10
  13  -6   2  115.29   11.10
  13  -6   2  112.09   10.50
  13  -6  -2   95.59    9.80
  13   6   2   98.59   10.90
 -13   6  -2   94.19   10.50
 -13  -6   2   98.99    7.70
  13  -6  -2   95.69   10.40
  13  -6  -2  104.09   11.20
  14  -6   2  386.06   26.40
  14   6  -2  381.16   28.70
 -14   6   2  358.06   27.10
  14  -6   2  344.87   26.50
  14  -6   2  364.96   27.20
  14  -6  -2  358.06   27.50
  14  -6  -2  384.66   26.20
 -14  -6   2  373.76   23.10
  14  -6  -2  388.26   27.10
 -14   6  -2  359.36   26.70
  14   6   2  387.16   28.00
   0   7   2    0.20    1.40
   0  -7   2    2.00    1.30
   0  -7   2    0.80    1.10
   0  -7   2    0.90    1.10
   0   7  -2    0.50    1.00
   0   7   2    1.60    1.50
   0  -7   2    1.90    1.10
   0  -7  -2    1.00    1.10
   0   7  -2    0.70    1.10
   1  -7   2  834.92   48.90
  -1   7   2  824.42   49.99
   1  -7   2  792.12   49.10
   1  -7   2  844.62   49.40
   1  -7   2  861.81   49.40
  -1   7   2  816.12   51.29
   1  -7   2  829.42   49.60
  -1  -7  -2  832.42   51.59
   1   7  -2  849.52   50.99
   1   7  -2  850.41   49.30
  -1  -7   2  805.12   48.40
  -1  -7   2  870.51   49.00
   1   7   2  829.62   50.09
   1   7   2  824.32   50.59
  -1  -7   2  802.92   48.70
   1  -7  -2  848.22   50.29
   1  -7  -2  830.42   50.79
  -1   7  -2  835.82   51.49
  -1   7  -2  849.02   49.30
  -1  -7   2  857.81   48.60
   2   7  -2  456.15   26.60
   2  -7   2  399.26   26.20
   2  -7   2  416.06   26.70
   2   7  -2  436.66   27.80
  -2  -7  -2  416.86   24.80
   2  -7   2  405.16   26.00
   2  -7   2  439.06   26.40
  -2   7   2  404.06   28.40
  -2   7   2  400.06   26.90
  -2  -7  -2  427.96   31.00
   2  -7  -2  488.45   28.80
  -2   7  -2  429.66   28.70
   2  -7  -2  454.55   27.50
   2   7   2  420.96   27.20
   2   7   2  427.56   27.50
   2  -7  -2  446.06   27.70
  -2  -7   2  401.36   25.30
  -2  -7   2  401.96   25.70
  -2  -7   2  388.56   25.50
  -2  -7   2  410.56   26.40
  -2   7  -2  446.06   26.60
   3  -7   2  293.27   16.40
   3   7  -2  216.28   17.40
  -3  -7  -2  222.08   19.10
  -3  -7  -2  216.68   15.10
  -3   7   2  279.57   17.90
  -3   7   2  286.87   19.70
   3  -7   2  272.97   17.10
   3  -7   2  289.97   17.90
   3  -7   2  280.97   17.30
   3   7  -2  214.38   16.60
  -3  -7   2  271.47   16.20
   3   7   2  276.37   18.10
  -3  -7   2  262.87   15.80
   3  -7  -2  227.58   17.70
  -3   7  -2  226.98   18.80
   3  -7  -2  236.18   18.40
  -3  -7   2  254.27   17.40
   3  -7  -2  219.98   17.30
   3   7   2  284.17   18.00
  -3  -7   2  272.27   16.00
   4  -7   2   52.59    4.20
   4  -7   2   56.59    5.50
  -4   7   2   53.39    5.90
  -4   7   2   44.80    6.60
   4  -7   2   57.19    6.00
   4  -7   2   49.60    5.10
  -4  -7   2   48.10    4.30
   4   7   2   51.39    6.10
  -4  -7   2   49.70    4.10
  -4  -7   2   56.89    4.70
   4   7   2   58.39    6.20
  -4  -7   2   53.09    4.50
   5  -7   2  236.68   16.80
   5  -7   2  247.58   17.80
   5   7  -2  264.87   17.20
  -5   7   2  228.28   19.00
   5  -7   2  255.97   17.30
  -5  -7  -2  260.97   14.70
  -5  -7   2  241.78   15.60
  -5   7  -2  261.57   19.60
  -5  -7   2  234.28   15.40
   5   7   2  249.88   17.80
   5  -7  -2  265.37   17.70
   5  -7  -2  265.77   17.40
  -5  -7   2  238.18   15.70
   5   7   2  251.67   16.80
   5  -7  -2  254.57   18.20
  -5  -7   2  244.38   14.80
   5  -7  -2  268.87   18.80
   6  -7   2  702.33   41.70
   6  -7   2  700.83   41.30
  -6   7   2  710.43   44.20
   6   7  -2  692.53   41.30
  -6  -7  -2  625.64   38.50
   6  -7   2  692.93   42.40
   6  -7  -2  665.43   42.40
  -6  -7   2  682.93   39.80
   6  -7  -2  684.03   41.10
  -6  -7   2  641.44   39.20
   6   7   2  682.23   40.50
   6   7   2  663.63   42.10
  -6  -7   2  716.23   40.30
  -6   7  -2  711.03   44.20
   6  -7  -2  671.13   42.90
   6  -7  -2  671.13   41.80
  -7   7   2  111.49   11.00
   7  -7   2  110.29    9.30
   7  -7   2  112.09    9.00
   7  -7   2  104.29    9.60
   7   7  -2   90.89    8.40
   7  -7  -2   90.09    9.40
   7  -7  -2  102.89   10.00
   7  -7  -2   89.69    8.10
   7  -7  -2   87.19    8.90
  -7  -7   2  102.49    7.30
  -7   7  -2  100.79   10.60
  -7  -7   2   99.59    7.80
  -7  -7   2  108.79    8.10
   7   7   2  117.89    9.90
  -8   7   2  191.98   17.20
   8  -7   2  198.18   15.70
   8  -7   2  197.38   15.40
   8   7  -2  241.08   15.80
   8  -7   2  226.38   16.80
   8  -7  -2  224.48   17.20
   8  -7  -2  223.78   14.80
  -8  -7   2  186.08   13.00
   8  -7  -2  238.68   16.50
   8  -7  -2  228.58   16.80
   8   7   2  201.58   16.10
  -8   7  -2  227.18   17.80
   9  -7   2  772.42   48.40
   9  -7   2  798.72   49.30
   9  -7   2  764.92   48.20
   9   7  -2  800.02   47.90
  -9   7   2  775.42   54.29
   9  -7  -2  817.12   50.09
  -9   7  -2  834.72   51.89
   9  -7  -2  792.62   48.70
   9   7   2  754.32   48.80
  -9  -7   2  764.32   45.70
   9  -7  -2  811.42   49.50
   9  -7  -2  788.12   46.70
 -10   7   2  195.08   16.90
  10  -7   2  180.18   15.00
  10  -7   2  201.28   16.10
  10   7  -2  205.78   15.00
  10  -7   2  195.98   15.50
  10  -7  -2  188.88   16.20
  10  -7  -2  199.48   15.50
 -10   7  -2  205.28   17.00
  10  -7  -2  215.08   16.40
 -10  -7   2  188.08   12.80
  10  -7  -2  196.78   13.50
  10   7   2  189.88   15.70
  11  -7   2  249.68   17.60
  11   7  -2  199.68   16.00
  11  -7   2  222.48   17.70
 -11   7   2  237.68   18.90
  11  -7   2  219.48   17.00
  11  -7  -2  210.28   16.70
 -11   7  -2  191.98   17.50
  11  -7  -2  194.18   17.50
 -11  -7   2  241.08   14.30
  11   7   2  227.38   17.60
  11  -7  -2  202.78   17.20
  12  -7   2   54.59    6.90
  12  -7   2   51.89    8.20
  12   7  -2   42.70    5.80
 -12   7   2   43.20    7.10
  12  -7   2   46.90    6.50
  12   7   2   42.60    6.50
 -12  -7   2   44.30    4.20
  12  -7  -2   42.50    6.90
  12  -7  -2   39.00    6.00
 -12   7  -2   43.00    7.10
  12  -7  -2   34.30    7.40
   0  -8   2  353.46   22.40
   0   8   2  358.06   23.80
   0  -8   2  357.06   23.90
   0   8  -2  357.36   23.00
   0  -8   2  358.06   22.90
   0  -8  -2  348.07   24.80
   0  -8   2  356.56   23.10
   0   8   2  371.46   25.10
   0  -8   2  356.06   22.80
   0   8  -2  345.47   24.90
   0  -8  -2  363.36   23.90
   1  -8   2   76.39    6.90
   1  -8   2   80.59    7.00
  -1  -8  -2   63.49    7.90
   1   8  -2   66.99    6.50
  -1   8   2   77.59    8.50
  -1   8   2   75.09    7.40
  -1  -8  -2   53.19    6.60
   1  -8   2   73.09    6.40
   1  -8   2   79.99    7.00
   1   8  -2   70.39    7.90
   1  -8  -2   66.69    7.20
  -1   8  -2   70.29    8.30
   1  -8  -2   60.59    7.50
  -1  -8   2   72.59    6.30
  -1  -8   2   80.49    8.00
  -1  -8   2   69.69    6.30
   1  -8  -2   59.59    8.20
  -1  -8   2   79.19    6.20
  -1   8  -2   67.19    6.70
   1   8   2   84.89    7.80
   1   8   2   84.89    8.40
  -1  -8   2   77.99    6.30
  -2  -8  -2   15.80    4.80
  -2  -8  -2   16.40    2.10
   2   8  -2   20.00    3.90
   2  -8   2   20.90    4.10
   2  -8   2   17.40    4.40
   2  -8   2   13.80    2.60
  -2   8   2   13.70    3.30
   2  -8   2   18.80    3.80
  -2   8   2   22.20    5.40
   2  -8   2   18.10    3.50
   2   8  -2   12.60    3.60
  -2  -8   2   13.20    4.00
   2   8   2   14.90    3.70
  -2  -8   2   14.50    2.40
   2   8   2   12.60    3.20
  -2  -8   2   15.30    2.60
  -2  -8   2   16.20    2.90
   2  -8  -2   22.00    5.10
   2  -8  -2   19.10    3.60
  -2   8  -2   30.60    6.10
   2  -8  -2   17.90    4.10
  -2  -8   2   16.60    3.00
  -2   8  -2   21.00    3.80
   3   8  -2  138.59   12.00
  -3   8   2  162.58   12.10
  -3   8   2  151.18   13.60
  -3  -8  -2  120.99   13.00
   3  -8   2  163.88   11.40
   3  -8   2  164.88   12.00
   3   8  -2  124.59   10.80
   3  -8   2  158.58   11.80
   3  -8   2  157.78   12.90
   3  -8   2  161.18   10.40
   3  -8   2  150.68   10.60
   3   8   2  162.98   12.40
  -3   8  -2  118.89   12.80
   3  -8  -2  123.69   11.70
  -3  -8   2  142.79   11.00
  -3  -8   2  149.99   10.30
   3  -8  -2  121.99   11.40
  -3  -8   2  160.08   10.50
   3   8   2  172.48   12.40
  -3  -8   2  155.18   10.20
  -3  -8   2  145.99   10.00
   3  -8  -2  124.19   12.10
   4   8  -2   23.20    3.50
   4  -8   2   22.50    3.80
  -4  -8  -2   22.10    2.10
   4  -8   2   14.60    3.60
  -4   8   2   14.60    3.60
  -4  -8  -2   25.40    5.20
   4  -8   2   25.00    3.90
  -4   8   2   23.90    5.50
  -4  -8   2   20.80    2.80
  -4   8  -2   20.40    5.20
   4  -8  -2   18.90    3.50
   4  -8  -2   25.80    4.10
   4   8   2   20.50    4.30
  -4  -8   2   21.20    2.70
   4  -8  -2   26.10    4.60
  -4  -8   2   21.80    2.40
  -4  -8   2   21.30    2.60
   4   8   2   20.20    4.00
   4  -8  -2   22.60    4.90
  -4  -8   2   18.50    2.40
  -5  -8  -2  175.18   18.10
   5  -8   2  246.08   16.20
  -5   8   2  262.77   19.60
   5  -8   2  257.37   16.70
   5   8  -2  196.58   15.70
   5  -8   2  239.98   17.10
  -5  -8   2  240.68   14.40
  -5  -8   2  254.67   14.90
  -5  -8   2  249.48   14.20
   5  -8  -2  195.18   16.20
   5  -8  -2  200.58   15.80
  -5  -8   2  249.78   13.70
   5   8   2  261.37   16.40
   5   8   2  258.47   17.40
  -5   8  -2  199.98   18.90
   5  -8  -2  197.88   16.80
  -5  -8   2  236.18   14.40
   5  -8  -2  179.38   16.90
   6   8  -2  110.69    9.00
   6  -8   2   95.49    8.40
  -6   8   2   74.09   11.30
   6  -8   2   92.69    9.30
  -6  -8  -2  101.99   11.60
   6  -8   2  101.89    9.10
  -6  -8   2   97.99    7.40
   6   8   2   93.39    9.20
  -6  -8   2   95.19    6.80
  -6  -8   2   92.69    7.00
   6  -8  -2   99.49    9.30
   6  -8  -2  102.49    9.90
  -6  -8   2   90.19    6.50
   6  -8  -2  111.79   10.30
   6  -8  -2  115.29    8.90
  -6   8  -2  102.79   11.10
   7  -8   2  388.16   24.50
   7  -8   2  369.46   25.00
   7   8  -2  324.57   23.30
  -7   8   2  404.66   27.50
   7  -8   2  385.06   23.80
   7  -8  -2  309.07   24.10
   7  -8  -2  328.27   22.60
  -7  -8   2  406.86   22.10
  -7   8  -2  312.07   25.80
   7  -8  -2  327.37   24.90
   7  -8  -2  329.57   24.70
   7   8   2  398.86   25.20
   8  -8   2  105.19   10.10
   8   8  -2   95.59    8.70
   8  -8   2  104.39    9.50
   8  -8   2  100.09    8.90
  -8   8   2  109.09   11.60
   8  -8  -2   81.89    9.00
  -8  -8   2  112.19    7.40
   8  -8  -2   85.69    7.60
  -8   8  -2   90.29   10.70
   8  -8  -2   89.49    9.60
   8   8   2   92.99    9.50
   8  -8  -2   90.29    9.90
   9  -8   2  238.18   18.30
   9  -8   2  240.58   17.80
  -9   8   2  249.78   20.60
   9   8  -2  238.28   17.50
   9  -8   2  264.67   19.40
   9   8   2  242.18   18.60
   9  -8  -2  258.67   19.40
   9  -8  -2  237.28   15.90
   9  -8  -2  246.08   18.50
  -9  -8   2  251.37   15.60
   9  -8  -2  224.48   19.00
  -9   8  -2  266.57   20.80
   0  -9   2    0.50    0.90
   0   9   2    3.20    2.50
   0  -9   2    0.50    1.10
   0  -9   2    2.90    1.80
   0  -9   2    0.40    1.40
   0   9   2    2.20    1.70
   0  -9   2    1.00    1.90
   0   9  -2    4.40    3.00
   0  -9  -2    2.00    1.70
   0  -9  -2    0.60    1.50
   0   9  -2    0.70    1.10
   0  -9  -2    1.00    1.70
   0  -9   2    0.90    1.30
   1  -9   2  234.38   14.80
  -1  -9  -2  163.58   16.00
   1   9  -2  172.78   18.20
   1  -9   2  213.98   15.50
   1  -9   2  221.28   15.10
  -1   9   2  219.48   15.80
  -1  -9  -2  169.48   15.00
  -1   9   2  268.77   23.90
   1   9  -2  175.28   14.50
   1  -9   2  219.98   15.10
   1  -9   2  225.58   15.20
  -1   9  -2  182.18   16.70
   1  -9  -2  172.68   15.60
  -1  -9   2  237.18   16.70
   1   9   2  239.68   16.40
  -1  -9   2  213.88   14.20
  -1  -9   2  216.18   14.30
  -1  -9   2  234.28   15.60
   1  -9  -2  160.58   15.10
  -1  -9   2  213.78   14.50
   1   9   2  241.08   17.20
   1  -9  -2  173.78   16.00
  -1  -9   2  228.68   14.20
   2  -9   2   45.90    5.10
  -2   9   2   45.80    6.80
  -2  -9  -2   39.70    5.30
  -2  -9  -2   42.40    3.80
   2  -9   2   44.40    4.70
   2   9  -2   37.50    5.70
   2   9  -2   45.10    5.20
   2  -9   2   43.00    5.00
   2  -9   2   41.80    5.20
   2  -9   2   41.20    5.20
  -2  -9  -2   40.40    6.30
  -2   9   2   46.10    5.80
  -2  -9   2   40.30    4.30
   2  -9  -2   44.00    6.20
  -2  -9   2   44.80    4.30
   2  -9  -2   45.80    6.10
  -2   9  -2   45.70    7.00
  -2  -9   2   45.40    4.70
  -2  -9   2   43.10    4.50
   2   9   2   44.30    5.70
   2   9   2   49.20    6.20
  -2  -9   2   48.60    6.50
   2  -9  -2   43.30    5.70
   3  -9   2  282.17   19.70
  -3   9   2  302.37   20.80
   3  -9   2  282.27   18.30
  -3  -9  -2  301.37   20.40
   3  -9   2  285.17   20.20
   3  -9   2  288.27   19.50
  -3  -9  -2  286.57   17.50
  -3   9   2  293.17   22.80
  -3  -9  -2  309.77   23.30
   3  -9   2  309.07   20.70
   3   9  -2  303.87   20.10
   3  -9  -2  291.77   20.50
  -3  -9   2  270.47   18.50
   3  -9  -2  292.47   20.50
   3  -9  -2  278.67   21.00
  -3  -9   2  302.67   22.30
   3  -9  -2  289.77   21.60
  -3   9  -2  304.27   23.00
   3   9   2  301.67   20.80
  -3  -9   2  291.57   18.60
   3   9   2  303.77   20.90
   4  -9   2  278.67   20.70
   4   9  -2  307.37   20.30
  -4  -9  -2  304.27   23.80
   4  -9   2  289.67   19.70
  -4   9   2  307.17   23.40
  -4  -9  -2  291.17   20.30
   4  -9   2  272.17   22.60
  -4  -9  -2  300.47   19.00
  -4  -9  -2  294.27   17.40
   4  -9   2  285.67   20.10
  -4  -9   2  277.17   18.40
   4   9   2  304.47   21.20
   4  -9  -2  296.47   21.90
  -4  -9   2  302.27   18.00
   4  -9  -2  303.97   20.50
   4   9   2  309.47   20.70
  -4  -9   2  277.67   18.00
  -4   9  -2  298.67   23.20
  -4  -9   2  277.17   22.50
  -4  -9   2  299.67   18.70
   4  -9  -2  353.16   26.00
   4  -9  -2  301.37   21.50
   5  -9   2   25.50    4.30
   5   9  -2   25.80    3.90
  -5  -9  -2   21.80    2.40
  -5   9   2   26.70    6.40
   5  -9   2   21.60    4.60
   5  -9   2   26.50    4.00
   5  -9   2   28.20    4.20
  -5  -9  -2   21.20    5.70
  -5   9  -2   21.80    6.10
  -5  -9   2   21.30    2.40
   5  -9  -2   23.00    5.40
   5   9   2   27.90    4.00
   5  -9  -2   27.90    5.30
   5   9   2   24.30    5.20
   5  -9  -2   19.60    3.50
   5  -9  -2   21.10    5.00
  -5  -9   2   23.50    2.60
  -5  -9   2   25.70    3.10
   0   0   3    0.30    0.40
   0   0  -3    0.60    0.40
   0   0  -3    1.00    0.50
   0   0   3    0.90    0.40
   0   0  -3    0.30    0.30
   0   0   3    0.60    0.40
   0   0   3    0.70    0.40
   1   0  -3    0.40    0.30
  -1   0   3    1.20    0.50
  -1   0   3    0.80    0.60
   1   0  -3    1.50    0.70
   1   0   3    0.30    0.40
  -1   0   3    0.90    0.40
  -1   0  -3    1.90    0.50
   1   0   3    3.60    1.20
   1   0   3    1.40    0.70
   1   0  -3    1.60    0.50
   1   0   3    1.70    0.60
  -1   0   3    1.30    0.40
   1   0  -3    1.10    0.40
   1   0   3    1.90    0.70
  -1   0  -3    0.40    0.40
  -1   0  -3    1.00    0.50
  -1   0  -3    1.00    0.50
  -2   0   3 4189.38  255.97
   2   0   3 4443.76  261.57
  -2   0  -3 3808.72  257.57
  -2   0   3 4507.55  259.27
  -3   0  -3    1.50    0.90
  -3   0  -3    2.50    0.80
   3   0   3    0.90    0.70
   3   0   3    1.50    0.60
   3   0   3    2.20    0.80
  -3   0   3    0.40    0.60
  -3   0  -3    0.70    0.40
   3   0  -3    1.10    0.90
   3   0   3    0.80    0.80
  -3   0   3    1.70    0.50
   3   0  -3    1.10    0.50
   3   0  -3    1.10    0.90
   3   0  -3    0.50    0.30
  -3   0   3    1.40    0.70
  -3   0   3    0.40    0.60
   4   0   3 3358.76  221.28
  -4   0   3 3529.35  214.68
   4   0  -3 3246.28  211.78
  -4   0  -3 3250.17  219.78
  -5   0  -3    1.30    0.60
  -5   0   3    1.00    0.70
   5   0   3    1.10    0.80
   5   0   3    1.10    0.90
  -5   0   3    1.00    0.70
   5   0   3    0.30    0.60
   5   0   3    0.70    0.60
   5   0  -3    0.50    0.50
   5   0  -3    0.50    0.80
  -5   0  -3    1.80    0.90
   5   0  -3    1.30    0.60
  -6   0   3 4188.88  272.97
   6   0  -3 4333.67  273.07
  -6   0  -3 4254.77  283.77
   6   0   3 4125.99  280.57
   7   0  -3    0.30    0.60
   7   0   3    2.90    0.80
   7   0  -3    1.40    1.10
  -7   0   3    0.60    0.60
  -7   0  -3    2.50    0.80
   7   0   3    0.50    1.00
  -7   0   3    1.60    1.10
   7   0   3    0.60    1.00
   7   0   3    2.50    0.80
   7   0  -3    2.30    1.50
   7   0  -3    1.10    0.70
   7   0   3    3.20    1.70
  -7   0   3    1.30    0.80
   8   0  -3 1473.45   82.29
   8   0   3 1535.55   83.49
  -8   0   3 1212.38   81.99
   8   0   3 1463.45   82.79
  -8   0   3 1402.26   81.99
   8   0   3 1376.66   83.99
   8   0   3 1442.56   81.59
  -8   0   3 1503.75   81.99
   8   0  -3 1418.26   84.09
  -8   0  -3 1660.53   81.59
   8   0  -3 1458.15   81.89
  -8   0   3 1445.86   83.79
  -8   0  -3 1389.16   82.99
   8   0   3 1396.16   81.29
   9   0   3    2.30    0.80
   9   0   3    1.70    0.90
  -9   0   3    0.10    0.60
   9   0  -3    2.00    1.70
   9   0   3    0.30    1.00
  -9   0   3    0.90    1.00
  -9   0   3    1.40    1.00
  -9   0   3    0.80    0.90
   9   0   3    0.80    1.30
   9   0   3    0.60    1.10
   9   0  -3    2.00    1.10
   9   0  -3    0.70    0.90
 -10   0   3   85.09    7.30
  10   0   3   91.89    9.10
 -10   0  -3  101.99    6.70
  10   0   3   95.49    6.90
  10   0  -3   98.49    7.40
 -10   0   3   88.19    7.10
  10   0  -3   90.79   10.10
  10   0  -3   95.69    7.60
 -10   0   3   81.69    7.40
  11   0   3    1.10    1.30
  11   0   3    2.40    1.10
 -11   0   3    1.50    1.30
 -11   0  -3    2.30    1.00
 -11   0   3    1.00    1.10
  11   0  -3    1.30    1.80
  11   0   3    1.80    1.40
  11   0  -3    3.10    1.60
  11   0  -3    2.10    1.60
  11   0   3    4.40    2.40
  12   0  -3  201.08   14.00
  12   0  -3  168.78   13.90
  12   0  -3  187.78   16.00
  12   0   3  192.88   15.80
  12   0   3  187.58   12.60
  12   0   3  189.08   15.90
  12   0   3  211.78   14.30
 -12   0  -3  186.88   12.20
 -12   0   3  167.78   13.30
 -12   0   3  209.98   13.40
  13   0   3    1.70    2.10
 -13   0   3    0.70    1.30
  13   0   3    1.50    1.00
  13   0   3    0.40    1.10
  13   0  -3    3.10    2.40
  13   0  -3    0.90    1.20
 -13   0   3    0.30    0.90
 -13   0  -3    1.00    0.70
  13   0  -3    0.70    1.30
  13   0   3    0.30    1.10
 -14   0   3  360.56   23.60
  14   0   3  358.36   24.30
  14   0  -3  383.86   24.70
  14   0   3  355.36   23.50
 -14   0   3  388.06   24.20
  14   0  -3  387.56   27.80
  14   0   3  355.26   24.90
 -14   0  -3  374.66   22.30
  14   0  -3  377.76   24.00
  14   0   3  335.47   26.50
 -15   0  -3    4.00    1.20
 -15   0   3    0.90    1.20
  15   0   3   -0.20    0.90
  15   0  -3    1.30    1.30
  15   0   3    1.40    1.70
  15   0   3    4.10    3.00
  15   0  -3    0.70    1.90
  15   0  -3    1.70    1.70
  15   0   3    0.10    0.80
 -15   0   3   -0.20    1.40
 -16   0   3  829.62   50.99
 -16   0   3  791.12   50.79
  16   0   3  772.52   54.39
  16   0  -3  941.81   56.99
  16   0   3  823.02   51.59
  16   0   3  807.62   52.29
  16   0   3  801.22   49.50
  16   0  -3  906.11   52.29
 -16   0  -3  876.51   48.90
  16   0  -3  944.21   51.79
 -17   0   3    1.30    1.40
  17   0  -3   -0.50    2.30
  17   0   3    0.10    1.30
  17   0  -3   -0.50    0.80
  17   0   3    0.90    1.90
  17   0   3    1.50    1.00
  17   0   3    1.50    1.70
 -17   0   3    2.60    2.80
  17   0  -3    0.10    1.00
  18   0  -3  348.27   25.60
  18   0  -3  347.97   29.30
 -18   0   3  380.26   24.90
  18   0   3  377.86   25.60
  18   0   3  390.26   27.50
  18   0   3  354.56   23.10
 -18   0   3  408.16   24.90
  18   0   3  365.16   28.60
   0  -1  -3 4751.92  294.27
   0  -1   3 5168.88  295.37
   0   1  -3 4914.01  293.77
  -1  -1  -3 3115.69  197.58
  -1   1   3 3400.66  200.88
   1   1  -3 3430.46  199.88
   1  -1   3 3091.79  198.88
   1   1   3 2985.70  207.88
  -1   1  -3 3078.79  196.88
   1  -1  -3 3388.46  200.38
  -1  -1   3 3098.99  198.18
   2  -1   3 1470.85   89.99
  -2  -1  -3 1720.33   90.09
   2  -1   3 1465.25   89.69
  -2   1  -3 1674.53   89.69
  -2   1  -3 1749.03   90.09
  -2   1  -3 1505.65   89.79
   3   1  -3  418.06   26.40
  -3   1   3  482.35   26.90
   3  -1   3  491.95   27.40
  -3  -1  -3  431.96   27.70
   3  -1   3  477.95   27.10
   3  -1   3  518.15   27.40
  -3   1   3  499.05   27.00
  -3   1   3  482.75   27.80
   3   1  -3  423.16   26.50
   3   1  -3  430.26   27.50
   3  -1   3  503.15   27.70
   3   1  -3  416.56   27.90
   3  -1   3  499.15   27.40
   3  -1  -3  435.26   26.90
   3   1   3  488.65   27.40
  -3  -1   3  539.55   26.60
   3  -1  -3  423.86   27.70
  -3   1  -3  433.96   27.50
  -3   1  -3  459.45   27.40
   3  -1  -3  448.86   27.80
   3   1   3  500.55   27.20
  -3  -1   3  485.35   27.50
  -3   1  -3  421.66   26.70
  -3   1  -3  417.56   27.20
   3   1   3  503.75   27.70
   3   1   3  486.25   26.60
  -3  -1   3  489.25   28.10
  -3  -1   3  480.05   26.80
   4   1  -3   84.39    5.30
   4   1  -3   84.29    5.30
  -4   1   3   77.79    5.70
   4   1  -3   85.79    6.70
  -4  -1  -3   88.69    5.50
   4  -1   3   85.59    6.50
  -4  -1  -3   95.99    6.40
   4  -1   3   81.19    6.20
  -4   1   3   85.09    6.40
   4  -1   3   88.89    6.40
   4  -1   3   79.09    5.90
   4   1  -3   86.79    5.40
   4   1  -3   88.69    7.00
   4  -1   3   86.29    6.20
  -4   1   3   83.79    6.60
   4   1   3   86.09    6.00
  -4   1  -3   93.19    6.60
  -4  -1   3   77.79    5.60
  -4   1  -3   87.19    6.40
  -4   1  -3   84.59    6.10
   4   1   3   84.39    5.10
   4   1   3   87.39    6.30
   4  -1  -3   91.79    6.10
   4   1   3   76.39    5.20
  -4  -1   3   81.09    6.70
  -4   1  -3   87.59    5.80
   4  -1  -3   82.99    6.60
   4   1   3   78.49    5.40
  -4  -1   3   84.19    5.30
   4   1   3   82.89    6.50
  -5   1   3 1534.35   81.69
   5   1  -3 1310.97   80.09
   5  -1   3 1475.75   80.79
   5   1  -3 1372.56   79.89
  -5  -1  -3 1421.56   81.29
   5   1  -3 1258.17   81.59
   5  -1   3 1583.24   81.69
   5   1  -3 1268.67   79.89
  -5   1   3 1465.05   81.39
  -5  -1  -3 1260.27   79.99
  -5   1  -3 1252.57   81.19
   5  -1  -3 1402.76   81.79
  -5  -1   3 1600.84   82.29
  -5   1  -3 1362.66   80.79
   5  -1  -3 1372.06   80.89
   5   1   3 1578.24   81.09
   5   1   3 1507.55   80.09
   5   1   3 1658.43   81.59
   5   1   3 1534.45   79.89
   5  -1  -3 1316.07   81.49
   6   1  -3  387.26   22.50
  -6   1   3  386.16   22.70
   6  -1   3  373.26   22.70
   6  -1   3  367.46   23.70
  -6   1   3  356.06   23.60
  -6  -1  -3  402.06   23.50
   6   1  -3  396.66   21.90
   6  -1   3  373.76   23.60
  -6   1   3  320.67   23.10
   6   1  -3  384.06   22.20
   6  -1   3  367.86   23.20
   6   1  -3  410.76   24.50
  -6  -1   3  335.47   22.30
   6   1   3  368.06   22.10
   6  -1  -3  399.36   23.10
   6   1   3  379.86   23.50
   6   1   3  364.66   23.00
   6  -1  -3  423.86   24.40
   6  -1  -3  394.36   22.70
   6  -1  -3  398.06   23.90
  -6  -1   3  378.86   22.30
  -6   1  -3  433.66   23.20
  -6  -1   3  353.96   24.00
   6   1   3  367.86   22.00
  -7   1   3 2102.09  120.69
  -7   1   3 1839.22  119.89
   7   1  -3 2145.09  118.99
   7  -1   3 2004.10  119.29
   7   1  -3 2296.67  119.39
   7   1  -3 2188.68  121.59
   7  -1   3 1945.31  120.69
  -7   1   3 2162.08  119.49
   7   1   3 2094.49  119.99
  -7  -1   3 2261.57  119.19
   7   1   3 1994.70  118.69
   7  -1  -3 2193.18  119.49
  -7  -1   3 2078.19  119.09
   7   1   3 2100.79  120.39
  -7  -1   3 2063.89  121.19
  -7   1  -3 2234.88  119.69
   7  -1  -3 2296.67  119.99
  -8   1   3 1220.88   65.29
  -8  -1  -3 1099.49   65.99
   8  -1   3 1169.28   65.09
  -8   1   3 1149.89   66.69
   8  -1   3 1009.00   66.39
   8  -1   3 1106.29   65.69
   8   1  -3 1131.29   67.39
   8   1  -3 1104.09   64.69
  -8   1   3 1070.89   65.69
   8  -1   3 1159.18   66.29
   8   1   3 1134.09   64.29
  -8  -1   3 1155.78   64.89
  -8  -1   3 1107.69   64.79
   8  -1  -3 1126.49   65.49
  -8   1  -3 1116.49   66.19
   8  -1  -3 1161.98   66.69
   8   1   3 1141.19   65.69
   8   1   3 1224.08   66.39
   8   1   3 1174.38   67.59
  -8  -1   3 1176.18   67.29
   8  -1  -3 1178.58   67.29
   8  -1  -3 1109.49   65.09
  -8   1  -3 1095.39   65.09
   9  -1   3  317.67   20.80
  -9   1   3  312.37   20.30
   9  -1   3  311.97   20.30
  -9   1   3  344.07   19.80
   9   1  -3  304.87   19.30
   9  -1   3  309.27   21.40
  -9   1   3  334.07   21.30
   9   1  -3  307.17   19.70
   9   1  -3  302.37   21.80
   9  -1   3  324.77   19.50
   9  -1  -3  314.57   21.70
   9   1   3  346.17   20.90
  -9   1  -3  306.17   19.50
   9   1   3  334.47   22.20
   9   1   3  318.67   20.20
   9   1   3  311.37   18.80
  -9  -1   3  305.37   19.40
   9  -1  -3  288.57   19.50
   9  -1  -3  289.87   20.90
   9  -1  -3  308.67   20.00
  10  -1   3 1349.27   81.19
  10   1  -3 1293.27   83.69
  10   1  -3 1480.35   78.89
  10  -1   3 1359.66   80.29
  10   1  -3 1401.56   79.19
 -10   1   3 1244.78   80.59
  10  -1   3 1400.76   79.69
 -10   1  -3 1493.25   79.09
  10  -1  -3 1412.66   79.19
  10  -1  -3 1385.76   79.59
 -10  -1   3 1358.16   78.69
  10   1   3 1440.06   79.69
 -10  -1   3 1293.37   78.89
  10   1   3 1418.46   80.29
 -10   1  -3 1417.76   80.09
  10   1   3 1357.06   77.99
  10   1   3 1304.97   81.79
  11   1  -3  739.73   44.80
  11  -1   3  773.42   49.00
  11  -1   3  761.62   45.40
  11   1  -3  755.72   44.40
 -11   1   3  743.23   45.30
  11  -1   3  743.43   46.00
 -11   1   3  789.52   44.80
  11  -1   3  788.32   44.40
  11   1  -3  729.23   47.60
 -11   1  -3  742.83   45.80
 -11  -1   3  799.52   44.60
  11  -1  -3  745.53   47.50
 -11   1  -3  752.92   44.40
  11   1   3  771.12   45.30
  11  -1  -3  665.53   47.20
 -11  -1   3  764.32   44.70
  11   1   3  764.22   43.50
  11   1   3  774.62   47.80
 -11  -1   3  694.33   44.40
  11  -1  -3  754.22   45.30
  11   1   3  794.62   46.00
 -12   1   3  667.23   39.80
  12   1  -3  654.53   40.10
  12  -1   3  693.23   41.50
 -12   1   3  640.44   40.40
  12   1  -3  648.74   43.20
  12  -1   3  650.03   42.30
  12   1  -3  634.24   39.50
  12  -1   3  659.23   40.60
 -12   1  -3  661.63   41.00
  12   1   3  670.23   43.10
  12  -1  -3  648.74   39.90
  12  -1  -3  662.63   43.10
 -12   1  -3  690.73   39.50
  12   1   3  678.63   38.60
 -12  -1   3  690.43   39.60
 -12  -1   3  642.54   39.60
  12   1   3  699.83   41.90
  12  -1  -3  657.53   40.50
  12   1   3  654.53   40.30
  13  -1   3  437.46   26.00
 -13   1   3  422.06   27.00
 -13   1   3  461.95   26.80
  13  -1   3  456.95   28.20
  13  -1   3  442.86   27.40
  13  -1   3  407.66   28.90
  13   1  -3  378.06   26.40
  13   1  -3  397.76   29.80
  13   1   3  402.36   24.90
 -13  -1   3  427.06   27.20
 -13  -1   3  437.66   26.20
  13   1   3  428.96   27.60
  13  -1  -3  383.26   29.30
  13  -1  -3  399.66   27.00
  13   1   3  407.36   29.40
 -13   1  -3  403.66   25.80
  13  -1  -3  390.36   26.40
  13   1   3  447.36   27.10
  14  -1   3  211.28   14.10
  14  -1   3  229.08   15.80
  14  -1   3  226.88   16.40
  14   1  -3  184.78   14.50
 -14   1   3  203.28   15.10
 -14   1   3  213.08   14.80
  14  -1   3  204.38   17.10
  14   1  -3  180.18   14.10
  14   1  -3  192.28   17.70
  14   1   3  227.28   15.30
 -14  -1   3  204.78   14.20
 -14   1  -3  183.88   13.80
  14  -1  -3  182.28   15.10
  14   1   3  223.98   15.90
 -14  -1   3  223.18   14.60
  14  -1  -3  194.18   14.70
  14  -1  -3  194.88   17.50
  14   1   3  212.78   17.70
  15   1  -3  185.08   12.80
  15  -1   3  155.68   13.70
  15   1  -3  197.68   17.10
  15   1  -3  185.88   13.40
  15  -1   3  156.58   11.80
 -15   1   3  160.78   12.70
 -15   1   3  157.58   13.00
  15  -1   3  153.68   14.90
  15  -1   3  160.28   13.30
  15   1   3  157.88   15.30
 -15  -1   3  156.18   12.30
 -15   1  -3  201.68   14.30
  15  -1  -3  183.08   16.40
  15   1   3  158.28   12.90
  15   1   3  155.38   13.40
  15  -1  -3  185.88   14.00
 -15  -1   3  154.88   12.10
  15   1   3  154.68   11.00
  15  -1  -3  186.88   13.50
  16  -1   3   26.40    5.80
  16   1  -3   27.50    4.30
  16   1  -3   30.90    4.10
  16  -1   3   28.20    6.80
  16   1  -3   22.20    8.00
 -16   1   3   27.10    4.40
  16  -1   3   26.50    5.50
 -16   1   3   33.40    4.60
  16  -1   3   27.80    3.60
 -16  -1   3   28.20    4.10
  16   1   3   27.10    5.20
  16   1   3   27.00    4.50
 -16  -1   3   26.60    4.60
  16  -1  -3   20.20    4.60
 -16   1  -3   26.00    3.50
  16  -1  -3   27.70    4.40
  16  -1  -3   30.30    8.50
  16   1   3   22.00    5.60
  16   1   3   24.90    2.90
  17  -1   3  102.29   12.60
 -17   1   3  106.09    9.70
  17  -1   3  107.19   10.70
  17  -1   3  112.99    8.70
  17  -1   3  107.99   10.20
 -17  -1   3  110.49    8.90
  17   1   3   97.79    7.60
 -17  -1   3   98.39    9.20
  17   1   3  111.79   10.40
  18  -1   3  145.59   16.50
  18  -1   3  133.79   11.60
  18  -1   3  132.79    9.70
 -18   1   3  134.09   11.00
  18   1  -3  100.29   10.20
  18   1  -3  102.29   13.30
  18   1  -3  109.59   10.00
  18  -1   3  126.99   13.60
  18  -1  -3   98.99   10.70
  18  -1  -3  102.89   10.50
 -18  -1   3  134.49    9.90
  18   1   3  124.69    8.60
  18   1   3  128.69   11.00
 -18   1  -3  107.69    9.00
 -18  -1   3  129.09   10.60
  18  -1  -3  125.89   14.40
  18   1   3  135.19   11.70
   0   2   3    1.80    1.00
   0  -2   3    0.90    0.40
   0  -2  -3    1.60    0.40
   0   2  -3    0.50    0.40
   0  -2   3    1.40    0.80
   0   2  -3    0.70    0.60
   0  -2  -3    1.20    0.70
   0   2   3    5.30    1.40
   0   2  -3    0.50    0.60
   0   2   3    3.70    0.90
   0  -2   3    2.50    0.80
   0  -2   3    3.00    0.70
   0   2  -3    0.80    0.40
   0   2  -3    0.70    0.40
   0   2   3    2.30    0.60
  -1   2   3  131.49    9.70
   1  -2   3  136.29    8.10
  -1   2   3  137.19    8.60
   1  -2   3  130.69    8.30
   1  -2   3  124.69    8.30
  -1   2   3  122.79    7.90
   1  -2   3  129.79    8.00
  -1   2   3  126.49    8.90
   1  -2   3  145.39    8.20
   1   2   3  129.59    7.90
  -1  -2   3  134.99    7.50
  -1  -2   3  135.09    8.00
  -1  -2   3  135.79    8.10
   1   2   3  112.89    8.40
   1   2   3  138.19    8.70
  -1  -2   3  136.49    7.80
  -1  -2   3  126.29    8.10
  -1  -2   3  130.69    8.70
  -1  -2   3  119.39    7.60
   1   2   3  116.69    7.50
   2  -2   3   92.09    5.90
  -2   2   3   96.19    6.40
  -2  -2  -3   87.29    7.20
   2  -2   3  101.89    5.60
   2  -2   3   89.09    6.30
  -2   2   3   95.29    7.00
  -2  -2  -3   84.99    5.70
   2  -2   3   92.59    6.20
   2   2  -3   83.09    5.80
   2  -2   3   92.49    6.40
  -2   2   3   86.79    6.00
   2   2  -3   89.09    6.40
  -2  -2   3   92.69    6.00
  -2  -2   3  101.29    5.80
   2   2   3   92.69    5.70
  -2   2  -3   90.79    6.80
  -2   2  -3   85.49    6.20
  -2   2  -3   92.29    6.10
   2  -2  -3   87.59    6.90
   2  -2  -3   85.09    6.70
   2   2   3   84.69    6.10
   2  -2  -3   89.29    5.80
  -2  -2   3   98.19    6.90
  -3   2   3  208.98   13.90
   3   2  -3  229.18   12.80
   3   2  -3  235.98   14.20
   3  -2   3  214.58   13.50
   3  -2   3  202.08   13.60
   3  -2   3  197.38   13.30
  -3   2   3  201.88   14.00
  -3  -2  -3  244.38   12.70
  -3   2   3  204.28   13.10
  -3  -2  -3  231.58   13.60
   3  -2   3  212.98   13.40
   3   2  -3  237.38   12.90
  -3   2   3  216.88   13.40
   3   2   3  191.18   12.80
  -3  -2   3  221.68   14.30
   3   2   3  193.78   13.70
  -3  -2   3  214.88   12.60
  -3   2  -3  241.98   14.20
  -3   2  -3  244.48   14.40
  -3  -2   3  194.68   12.90
  -3  -2   3  187.08   13.40
  -3   2  -3  230.88   12.90
   3  -2  -3  245.38   14.20
   3   2   3  206.48   12.60
   3   2   3  200.88   13.10
   4   2  -3  367.66   21.20
  -4  -2  -3  366.96   21.70
  -4   2   3  367.16   22.40
   4   2  -3  354.96   20.60
   4   2  -3  373.56   22.70
   4  -2   3  308.77   21.40
  -4   2   3  356.16   22.10
  -4   2   3  344.77   21.40
   4  -2   3  388.76   21.80
   4  -2   3  397.06   21.60
  -4   2   3  341.87   21.30
  -4  -2  -3  369.86   20.60
  -4  -2   3  313.27   20.90
  -4   2  -3  341.27   21.80
   4   2   3  342.57   20.60
  -4  -2   3  380.86   22.80
   4   2   3  321.17   20.50
  -4   2  -3  353.66   22.10
  -4  -2   3  405.36   20.60
   4  -2  -3  375.66   22.20
   4   2   3  370.46   22.20
   4   2   3  339.07   21.30
  -4   2  -3  359.96   21.30
   4  -2  -3  393.46   22.70
   5   2  -3  576.54   34.70
  -5   2   3  658.23   35.70
   5  -2   3  660.03   36.50
   5   2  -3  537.75   34.60
  -5  -2  -3  583.44   34.70
   5  -2   3  647.44   36.00
   5  -2   3  713.83   36.40
   5   2  -3  585.34   37.10
   5  -2   3  593.74   35.90
   5   2  -3  578.84   35.60
  -5  -2  -3  549.25   35.80
  -5   2   3  661.23   36.50
   5   2  -3  538.65   34.70
   5   2   3  628.94   34.40
  -5   2  -3  519.65   36.00
  -5   2  -3  588.54   36.20
   5   2   3  651.13   35.70
   5  -2  -3  576.64   36.00
  -5  -2   3  646.44   37.30
  -5  -2   3  572.94   35.10
   5   2   3  663.13   36.80
   5  -2  -3  583.94   36.70
  -5   2  -3  593.94   35.80
  -5  -2   3  706.13   34.70
   5   2   3  651.03   36.10
   5   2   3  664.03   34.70
  -6  -2  -3  130.69    9.40
   6  -2   3  178.28   11.50
  -6  -2  -3  138.69   10.70
   6   2  -3  140.59    9.80
   6   2  -3  136.49   11.70
  -6   2   3  171.78   11.40
  -6   2   3  159.88   11.40
  -6   2   3  184.18   10.70
   6   2  -3  141.49    9.40
   6  -2   3  188.98   11.50
   6   2  -3  136.09    9.60
   6  -2   3  166.58   11.00
  -6  -2   3  181.18    9.80
   6   2   3  183.48   11.20
   6   2   3  171.68   11.80
   6  -2  -3  141.69   11.50
  -6  -2   3  158.48   12.00
   6   2   3  182.78   10.80
  -6  -2   3  155.48   10.10
   6   2   3  168.78    9.50
   6  -2  -3  152.28   10.90
   6  -2  -3  139.49   11.00
   6   2   3  179.78    9.80
  -6   2  -3  138.49    9.60
  -7   2   3   30.90    3.60
   7   2  -3   21.20    3.80
  -7   2   3   34.00    3.30
   7   2  -3   20.80    2.40
   7   2  -3   22.30    2.60
   7  -2   3   32.50    3.90
   7  -2   3   30.00    3.50
  -7  -2  -3   24.20    3.20
  -7   2   3   33.10    3.90
   7   2  -3   23.00    2.00
   7  -2  -3   21.80    3.70
   7  -2  -3   19.40    2.80
  -7  -2   3   32.10    2.90
  -7  -2   3   31.90    4.20
  -7   2  -3   29.20    3.10
  -7   2  -3   23.80    3.20
  -7  -2   3   31.50    2.60
   7   2   3   34.60    4.30
   7   2   3   30.80    2.20
   7   2   3   32.60    2.30
   7   2   3   32.00    3.60
   7   2   3   30.40    3.30
  -7   2  -3   18.30    2.90
   7  -2  -3   22.10    3.30
   7  -2  -3   22.00    3.10
  -8   2   3    8.00    2.10
   8  -2   3    5.00    1.60
  -8   2   3    6.60    2.00
   8   2  -3    6.20    1.40
   8  -2   3    5.50    1.70
   8   2  -3    8.30    3.10
   8  -2   3    5.80    2.20
   8   2  -3    5.30    0.80
   8   2  -3    3.80    1.20
  -8  -2  -3    5.20    1.80
  -8  -2   3    8.30    1.80
  -8   2  -3    4.70    1.30
   8  -2  -3    6.40    2.50
   8   2   3    6.30    2.30
   8  -2  -3    3.90    1.70
   8   2   3    6.80    1.00
   8   2   3    7.10    1.90
  -8   2  -3    4.40    1.60
  -8  -2   3    8.30    1.80
   8   2   3   13.00    3.00
   8  -2  -3    3.20    1.60
   8  -2  -3    4.80    1.70
   9   2  -3   72.09    7.90
   9  -2   3   77.69    6.60
   9   2  -3   70.69    6.80
  -9   2   3   77.09    6.10
   9   2  -3   65.89    5.40
   9  -2   3   76.59    7.00
  -9   2   3   74.89    6.80
  -9   2   3   78.49    7.00
   9   2   3   68.59    4.80
   9   2   3   76.19    6.70
   9  -2  -3   66.79    6.30
   9   2   3   70.49    7.40
  -9   2  -3   65.89    5.60
  -9  -2   3   64.29    5.30
  -9   2  -3   55.19    5.90
   9  -2  -3   61.19    6.50
   9  -2  -3   61.69    7.10
   9   2   3   73.99    6.20
   9  -2  -3   65.09    6.00
  10   2  -3   98.59    9.70
  10   2  -3   85.19    6.70
  10  -2   3   84.19    8.40
 -10   2   3   91.29    8.10
  10  -2   3   79.19    7.90
 -10   2   3   96.09    8.40
 -10   2   3   88.99    7.30
  10   2  -3   92.09    7.10
  10  -2   3   81.69    7.60
  10  -2  -3   95.49    7.80
  10  -2  -3   91.79    7.80
  10  -2  -3   89.79    8.20
  10   2   3   87.89    5.90
  10   2   3   96.59    7.70
 -10  -2   3   83.69    6.70
  10   2   3  105.29    9.40
 -10   2  -3   79.59    7.30
  10  -2  -3   81.89    8.70
 -10  -2   3   83.59    6.70
  10   2   3   87.69    7.90
 -10   2  -3   85.49    7.10
  11   2  -3  941.91   55.49
  11  -2   3  961.20   55.59
  11  -2   3  982.10   56.59
  11   2  -3  879.71   58.59
 -11   2   3 1001.40   58.59
  11  -2   3  902.41   57.59
  11   2  -3  933.61   54.99
 -11   2   3 1012.40   55.99
 -11  -2   3  913.01   55.19
  11   2   3 1020.70   56.89
  11   2   3  934.61   53.89
  11  -2  -3  887.71   55.69
  11   2   3 1016.60   58.49
  11   2   3 1013.00   56.19
  11  -2  -3  912.21   56.29
 -11  -2   3 1041.50   56.29
 -11   2  -3  849.32   55.49
  11  -2  -3  917.01   58.19
  12  -2   3    4.70    2.00
  12   2  -3    6.10    3.00
  12  -2   3    6.40    2.10
  12   2  -3    8.00    2.20
 -12   2   3    5.40    2.30
  12  -2   3    4.70    2.50
  12  -2   3    4.50    1.80
  12   2  -3    7.00    2.20
 -12   2   3    3.90    1.90
  12   2   3    6.90    2.30
  12  -2  -3    4.60    2.00
  12  -2  -3    8.80    3.60
  12   2   3    4.70    1.10
  12   2   3    5.20    2.20
 -12   2  -3    4.40    2.10
 -12  -2   3    4.20    1.40
 -12   2  -3    6.60    2.40
  12   2   3    5.00    2.80
 -12  -2   3    6.20    1.80
  12  -2  -3    6.60    2.30
 -12  -2   3    3.70    1.60
  13   2  -3 1132.29   65.69
  13   2  -3 1117.39   69.59
  13  -2   3 1114.29   68.29
  13   2  -3 1141.99   65.09
  13  -2   3 1144.49   65.39
  13  -2   3 1059.49   66.29
 -13   2   3 1161.68   65.89
  13  -2   3 1074.79   66.99
 -13   2   3 1061.59   66.59
  13  -2  -3 1093.59   65.79
 -13   2  -3 1199.48   65.99
  13  -2  -3 1133.99   66.69
  13   2   3 1139.29   66.59
  13   2   3 1090.99   63.49
  13   2   3 1121.09   65.89
 -13  -2   3 1067.59   64.69
  13   2   3 1114.29   68.39
  13  -2  -3 1228.38   69.79
 -13   2  -3 1107.69   66.09
 -13  -2   3 1100.39   64.99
 -14   2   3   57.59    6.60
  14   2  -3   51.69    5.60
  14  -2   3   52.79    6.70
  14   2  -3   51.49    5.40
  14  -2   3   61.49    5.90
  14   2  -3   56.39    8.20
  14  -2   3   59.79    6.60
  14  -2   3   58.99    7.70
 -14   2   3   53.69    6.00
 -14  -2   3   55.69    5.50
 -14   2  -3   42.00    6.80
  14   2   3   54.09    4.20
  14  -2  -3   55.09    6.20
  14  -2  -3   57.79    8.20
  14   2   3   54.89    7.50
 -14  -2   3   56.79    5.30
  14  -2  -3   49.20    6.30
  14   2   3   57.19    6.10
  14   2   3   54.49    6.40
  15  -2   3  459.15   28.60
  15   2  -3  475.45   28.40
 -15   2   3  445.26   29.90
  15  -2   3  411.36   29.50
  15  -2   3  418.76   31.40
  15  -2   3  451.25   30.60
  15   2  -3  450.35   32.90
  15  -2  -3  474.45   33.10
  15   2   3  430.86   26.40
  15   2   3  467.25   31.90
  15  -2  -3  464.05   29.60
 -15  -2   3  455.35   28.40
 -15   2  -3  466.95   29.00
  15   2   3  445.06   29.70
  15   2   3  445.36   29.10
  15  -2  -3  489.25   30.50
  16   2  -3   15.50    3.50
  16   2  -3   18.30    6.40
 -16   2   3   16.30    4.30
  16   2  -3   16.00    3.30
  16  -2   3   15.40    4.80
  16  -2   3   14.40    4.00
  16  -2   3   15.70    3.30
  16  -2   3   19.50    4.60
  16  -2  -3   14.50    7.00
  16   2   3    8.30    4.10
 -16  -2   3   16.70    3.40
  16   2   3   18.60    4.30
  16   2   3   17.30    4.20
  16   2   3   12.40    1.60
  16  -2  -3   15.60    4.00
 -16   2  -3   16.10    3.70
 -16  -2   3   19.30    3.50
  16  -2  -3   16.60    4.00
  17   2  -3   33.30    8.40
  17  -2   3   31.50    5.50
  17   2  -3   37.30    4.80
  17   2  -3   31.60    2.80
  17  -2   3   36.80    5.60
 -17   2   3   30.30    5.00
  17  -2   3   30.30    4.30
  17  -2   3   34.30   10.20
  17   2  -3   31.60    4.20
 -17  -2   3   31.00    3.80
  17   2   3   29.60    6.50
 -17   2  -3   37.80    4.80
  17  -2  -3   38.70    5.70
  17   2   3   33.30    2.80
  17   2   3   25.00    5.20
  17  -2  -3   25.30    6.70
 -17  -2   3   35.40    4.60
  17  -2  -3   39.20    5.50
   0  -3  -3 3657.83  240.18
   0   3   3 4034.90  240.98
   0  -3   3 4168.68  242.48
   0   3  -3 4108.59  240.38
   1  -3   3  662.93   39.40
  -1   3   3  749.53   40.20
  -1  -3  -3  611.84   38.50
  -1  -3  -3  602.44   40.70
   1  -3   3  737.73   39.40
   1   3  -3  627.84   40.20
  -1   3   3  707.33   40.80
   1  -3   3  724.83   39.30
   1   3  -3  666.53   39.10
   1  -3   3  644.64   39.60
   1  -3   3  769.52   39.80
  -1   3   3  667.03   40.40
   1   3   3  688.03   40.10
  -1  -3   3  773.92   39.00
  -1   3  -3  616.64   40.30
  -1  -3   3  742.53   39.40
  -1  -3   3  709.13   39.40
  -1  -3   3  758.92   40.40
   1  -3  -3  625.74   38.90
   1   3   3  685.43   40.10
  -1  -3   3  711.63   39.30
  -1  -3   3  626.24   38.80
   2  -3   3 1252.77   69.19
  -2  -3  -3 1196.98   71.69
   2  -3   3 1250.27   70.19
   2  -3   3 1101.09   70.09
   2  -3   3 1285.27   69.19
  -2   3   3 1208.18   71.09
  -2   3   3 1189.38   70.99
   2  -3   3 1283.97   69.89
   2   3  -3 1343.17   69.59
  -2   3   3 1288.97   70.59
  -2   3  -3 1320.97   71.39
  -2  -3   3 1167.28   69.69
  -2  -3   3 1259.57   70.29
  -2  -3   3 1319.07   69.59
   2  -3  -3 1120.39   71.09
  -2  -3   3 1319.47   71.29
  -2  -3   3 1073.49   69.59
   2   3   3 1200.78   70.19
   2   3   3 1273.57   70.69
  -3   3   3  445.56   25.60
  -3   3   3  458.35   26.70
  -3  -3  -3  366.26   24.70
  -3  -3  -3  423.36   25.80
   3  -3   3  434.96   26.00
   3  -3   3  433.76   25.70
   3  -3   3  496.75   25.30
   3   3  -3  417.66   25.20
   3  -3   3  414.56   26.60
  -3   3   3  457.55   27.00
  -3  -3   3  415.56   25.20
  -3   3  -3  426.06   26.80
   3   3   3  466.65   26.60
  -3   3  -3  383.26   25.60
  -3  -3   3  463.15   27.20
   3   3   3  451.25   25.50
  -4   3   3   99.29    7.50
  -4   3   3  109.89    8.30
   4   3  -3  124.19    7.50
   4   3  -3  108.39    8.50
  -4  -3  -3  111.49    6.70
  -4  -3  -3  114.89    7.90
  -4   3   3  109.39    8.00
   4  -3   3  113.29    8.20
   4  -3   3  115.09    7.50
   4  -3   3  101.59    7.70
  -4   3   3  108.69    8.70
  -4   3  -3  115.59    7.30
   4  -3  -3  109.89    8.30
  -4   3  -3  101.39    8.50
   4   3   3  106.09    6.70
  -4  -3   3  115.69    9.10
  -4  -3   3   93.69    7.10
  -4  -3   3  118.79    6.80
   4   3   3  104.29    7.10
  -4   3  -3  112.69    8.00
   4  -3  -3  109.89    8.70
   4   3   3  108.39    8.30
  -5  -3  -3 1173.68   63.59
  -5   3   3 1084.69   64.49
  -5   3   3 1016.70   63.09
   5   3  -3 1180.88   63.19
   5   3  -3 1187.18   65.09
   5  -3   3 1031.70   63.39
   5  -3   3 1172.08   63.39
   5  -3   3 1085.49   63.89
   5   3  -3 1166.28   62.19
  -5   3   3 1011.30   63.79
  -5  -3  -3 1130.69   61.99
   5  -3  -3 1233.58   64.19
  -5   3  -3 1151.78   64.49
  -5   3  -3 1148.19   63.99
  -5  -3   3 1159.88   61.89
   5  -3  -3 1160.48   64.89
   5   3   3  999.40   61.89
   5   3   3 1024.60   63.99
  -5  -3   3  948.41   62.49
  -5   3  -3 1159.88   63.09
   5   3   3 1028.70   62.89
  -5  -3   3 1056.09   65.09
  -6   3   3 1467.75   81.69
  -6  -3  -3 1462.15   80.99
  -6   3   3 1325.57   79.59
  -6  -3  -3 1332.37   78.39
  -6   3   3 1374.66   80.29
   6  -3   3 1366.26   79.99
   6   3  -3 1409.26   81.59
   6   3  -3 1299.17   78.39
   6  -3   3 1563.74   80.29
   6   3  -3 1453.85   79.69
   6  -3   3 1480.45   80.69
   6   3   3 1334.27   78.09
   6   3   3 1403.06   79.49
   6  -3  -3 1301.17   80.89
  -6   3  -3 1407.96   80.79
  -6  -3   3 1336.57   81.79
  -6   3  -3 1353.86   80.29
   6  -3  -3 1423.26   80.39
  -6  -3   3 1303.27   78.89
  -6  -3   3 1463.65   78.29
  -6  -3   3 1564.74   78.09
   6   3   3 1250.97   81.19
   6  -3  -3 1449.46   80.49
   7  -3   3 1805.02  100.09
   7  -3   3 1905.31   99.99
  -7   3   3 1714.83   99.99
   7   3  -3 1727.23  101.59
   7   3  -3 1793.52   99.59
  -7  -3  -3 1777.12   99.89
  -7   3   3 1684.53  100.59
   7   3  -3 1648.83   97.69
  -7   3   3 1812.82   99.49
   7  -3   3 1820.02  100.49
   7   3  -3 1824.32   97.99
   7   3  -3 1620.34   97.59
   7  -3  -3 1820.32  100.19
   7  -3  -3 1812.82  100.19
   7   3   3 1610.84   97.49
   7  -3  -3 1837.32  101.29
   7   3   3 1668.03   97.49
  -7  -3   3 1694.13   98.49
   7   3   3 1681.83   99.09
   7  -3  -3 1750.32   99.59
  -7   3  -3 1740.03  100.39
  -7  -3   3 1742.83   97.99
   7   3   3 1789.52  100.79
  -7  -3   3 1689.43   97.79
   8  -3   3 1253.67   67.59
   8   3  -3 1204.58   66.89
   8   3  -3 1146.99   64.99
   8  -3   3 1032.10   66.69
  -8  -3  -3 1181.28   66.79
   8  -3   3 1134.29   66.69
   8   3  -3 1204.78   68.99
  -8   3   3 1137.99   67.49
  -8   3   3 1182.18   66.29
   8   3  -3 1046.70   64.19
   8   3  -3 1078.19   64.69
   8   3   3 1150.58   64.19
  -8  -3   3 1079.59   65.29
  -8  -3   3  999.80   64.59
   8  -3  -3 1249.68   67.19
   8   3   3 1208.68   68.09
   8  -3  -3 1185.88   66.99
   8   3   3 1208.38   66.89
   8  -3  -3 1171.58   66.49
  -8   3  -3 1142.09   67.19
  -8  -3   3 1145.09   64.89
   8  -3  -3 1174.78   68.19
   8   3   3 1092.49   64.29
   9   3  -3  610.94   32.70
   9  -3   3  558.34   34.80
   9  -3   3  484.75   33.80
  -9   3   3  512.65   34.10
   9   3  -3  538.85   31.40
  -9   3   3  479.45   35.80
  -9   3   3  534.35   33.50
   9   3  -3  644.14   35.00
   9   3  -3  568.64   32.30
   9   3  -3  598.74   36.60
   9   3   3  520.55   33.90
   9  -3  -3  570.74   35.70
   9  -3  -3  592.14   34.50
  -9  -3   3  503.15   32.30
   9   3   3  528.45   33.40
   9  -3  -3  590.44   34.50
   9  -3  -3  632.34   34.30
  -9   3  -3  606.84   32.10
  -9  -3   3  494.75   32.50
  -9   3  -3  580.44   34.70
   9   3   3  531.35   35.30
 -10   3   3  632.04   37.30
 -10   3   3  598.44   36.50
  10   3  -3  584.34   36.80
  10   3  -3  598.44   34.80
  10  -3   3  507.95   39.40
  10   3  -3  600.64   38.50
  10   3  -3  549.25   34.20
  10  -3   3  516.35   36.50
  10  -3   3  601.54   36.20
 -10   3   3  625.24   35.70
 -10   3  -3  568.04   36.20
  10  -3  -3  592.24   35.80
 -10  -3   3  573.64   34.50
  10  -3  -3  566.44   36.30
  10   3   3  602.64   36.20
 -10   3  -3  586.94   34.20
  10  -3  -3  573.64   37.60
  10   3   3  629.24   38.00
  10  -3  -3  600.34   36.70
 -10  -3   3  580.34   34.40
  10   3   3  629.34   35.80
  11  -3   3   23.60    5.40
  11  -3   3   26.70    4.50
  11   3  -3   32.80    5.70
  11   3  -3   36.80    8.70
  11  -3   3   23.40    4.00
  11   3  -3   34.00    3.30
 -11   3   3   26.80    4.50
  11   3  -3   36.80    3.70
  11  -3  -3   37.10    5.60
  11  -3  -3   35.50    4.30
  11   3   3   28.40    5.80
 -11   3  -3   32.30    3.30
  11  -3  -3   34.50    4.70
 -11  -3   3   21.70    3.00
  11  -3  -3   33.90    4.60
  11   3   3   20.90    3.50
  11   3   3   19.40    3.70
 -11   3  -3   30.80    4.40
  12  -3   3  274.97   19.30
  12   3  -3  273.17   19.70
  12  -3   3  226.58   19.00
 -12   3   3  253.37   18.90
  12   3  -3  265.37   20.80
  12  -3   3  244.18   18.20
  12   3  -3  285.97   17.40
  12   3  -3  286.97   17.00
 -12  -3   3  221.68   16.50
 -12   3  -3  264.27   17.00
  12   3   3  242.98   19.80
 -12  -3   3  220.78   16.60
  12  -3  -3  286.67   19.00
  12  -3  -3  296.97   18.40
 -12   3  -3  272.77   18.50
  12  -3  -3  290.57   20.70
  12   3   3  246.58   17.70
  13   3  -3  254.87   15.70
  13  -3   3  212.68   15.70
  13  -3   3  227.48   17.30
  13  -3   3  215.18   16.50
  13  -3   3  203.98   17.50
  13   3  -3  259.67   18.50
 -13   3   3  214.38   17.00
  13   3  -3  232.38   19.20
  13  -3  -3  255.67   16.70
  13   3   3  215.18   18.10
 -13   3  -3  236.78   16.50
 -13  -3   3  191.28   14.30
  13   3   3  205.88   16.30
 -13   3  -3  235.08   15.30
 -13  -3   3  197.78   15.50
  13  -3  -3  243.18   18.80
  13   3   3  217.18   15.90
 -13  -3   3  210.88   14.90
  13  -3  -3  243.78   17.10
  14   3  -3  212.48   17.50
  14   3  -3  209.28   14.80
  14  -3   3  224.18   16.30
  14   3  -3  200.68   18.40
  14  -3   3  237.28   15.60
 -14   3   3  239.78   17.00
  14  -3   3  217.38   17.70
  14   3  -3  205.08   14.30
 -14   3  -3  192.58   15.40
 -14  -3   3  204.48   13.90
  14   3   3  223.28   15.60
  14   3   3  219.38   16.10
  14  -3  -3  190.68   15.40
  14   3   3  233.68   18.40
 -14   3  -3  195.48   14.50
  14  -3  -3  195.28   17.80
  14  -3  -3  207.58   16.20
 -14  -3   3  204.68   14.40
  15   3  -3  337.47   23.30
  15   3  -3  339.47   26.20
  15   3  -3  345.57   22.90
  15  -3   3  396.96   24.20
  15   3  -3  334.27   27.40
  15  -3   3  379.56   26.90
 -15   3   3  391.36   25.70
  15  -3   3  398.66   26.10
  15  -3   3  407.16   26.30
 -15   3  -3  317.27   23.90
 -15  -3   3  390.66   23.40
 -15   3  -3  320.47   23.10
  15  -3  -3  331.37   24.90
 -15  -3   3  359.86   22.40
  15  -3  -3  318.57   26.80
  15   3   3  390.16   25.10
  15   3   3  399.16   27.60
  15  -3  -3  349.17   24.50
  15   3   3  389.86   24.40
  16   3  -3    3.40    1.50
  16  -3   3    0.20    1.20
 -16   3   3    1.70    1.60
  16  -3   3    1.10    1.50
  16   3  -3    3.60    1.80
  16   3  -3    5.00    3.00
  16  -3   3    3.00    2.70
  16  -3   3    3.10    1.80
  16   3  -3    1.60    2.60
  16  -3  -3    2.60    2.10
 -16  -3   3    4.20    1.50
  16   3   3    3.70    2.10
  16  -3  -3    4.30    2.30
  16   3   3    4.60    2.30
  16  -3  -3    1.00    2.60
  16   3   3    4.70    3.10
 -16   3  -3    3.60    2.00
 -16  -3   3    0.80    1.30
 -17   3   3  405.56   29.10
  17  -3   3  392.16   31.00
  17   3  -3  446.46   33.00
  17   3  -3  448.16   31.20
  17   3  -3  423.66   27.60
  17  -3   3  420.96   27.80
  17  -3   3  425.06   29.20
  17  -3   3  441.86   30.30
  17   3  -3  423.56   27.00
 -17  -3   3  411.96   25.70
  17  -3  -3  432.66   29.10
  17   3   3  410.46   31.00
  17  -3  -3  431.16   32.50
 -17   3  -3  429.56   28.50
  17   3   3  443.46   29.00
 -17  -3   3  419.86   27.10
  17  -3  -3  480.45   37.20
   0  -4   3    1.00    0.80
   0  -4  -3    0.30    0.90
   0  -4   3    0.70    0.70
   0  -4   3    1.20    0.80
   0   4   3    2.30    1.30
   0   4  -3    0.70    0.50
   0  -4   3    1.40    0.70
   0   4  -3    3.10    1.50
   0   4   3    4.90    1.80
   0  -4   3    0.70    0.60
  -1   4   3 1461.85   90.99
  -1  -4  -3 1655.83   91.99
   1  -4   3 1543.05   89.79
  -1   4   3 1560.44   90.49
  -1  -4  -3 1443.66   88.79
   1  -4   3 1695.93   89.59
   1  -4   3 1786.92   89.29
   1  -4   3 1444.96   89.99
   1   4  -3 1659.93   89.59
   1  -4   3 1715.73   89.99
   1   4  -3 1562.34   90.99
   1   4   3 1566.44   90.59
  -1   4  -3 1678.23   89.69
   1  -4  -3 1633.94   91.29
  -1  -4   3 1368.66   89.09
  -1  -4   3 1766.12   91.09
  -1   4  -3 1512.15   91.19
  -1  -4   3 1522.15   89.99
  -1  -4   3 1709.13   89.09
   1   4   3 1483.35   90.49
  -1  -4   3 1559.34   89.59
   2  -4   3  953.30   53.39
  -2  -4  -3  874.21   52.79
   2   4  -3  968.10   53.79
  -2  -4  -3  953.30   56.19
   2  -4   3  889.51   54.39
  -2   4   3  929.61   55.59
   2  -4   3  943.11   53.89
   2  -4   3  971.30   53.39
  -2   4   3  993.10   54.79
  -2  -4   3  977.20   53.59
  -2  -4   3  890.81   53.69
   2  -4  -3  927.11   55.19
   2   4   3  976.80   54.69
  -2   4  -3  919.41   55.49
  -2  -4   3 1020.90   52.99
   2   4   3  911.31   54.79
  -2  -4   3  918.41   53.09
   3  -4   3   91.29    6.80
   3   4  -3   78.09    6.00
  -3   4   3   88.39    7.30
   3  -4   3   93.69    5.90
  -3   4   3   90.69    7.60
  -3   4   3   85.19    7.60
   3  -4   3   79.99    6.30
  -3  -4   3   77.79    6.00
  -3  -4   3   94.19    5.70
   3  -4  -3   77.79    7.40
   3  -4  -3   82.69    7.00
  -3   4  -3   70.69    6.10
  -3  -4   3   89.39    7.70
   3   4   3   82.49    6.40
   3   4   3   84.39    7.00
   4  -4   3 2602.44  143.59
  -4   4   3 2597.74  144.89
  -4  -4  -3 2441.26  143.09
  -4  -4  -3 2347.97  141.59
   4  -4   3 2351.76  142.89
  -4   4   3 2544.05  143.99
   4  -4   3 2712.03  142.49
   4   4  -3 2635.54  142.69
  -4  -4   3 2587.54  145.09
   4  -4  -3 2433.76  144.39
   4   4   3 2575.94  143.99
  -4   4  -3 2617.44  144.79
   4   4   3 2439.26  142.49
  -4  -4   3 2811.92  141.79
  -4  -4   3 2362.16  142.19
  -5  -4  -3   23.20    2.80
  -5   4   3   12.60    3.30
  -5   4   3   19.80    2.90
  -5  -4  -3   19.80    1.70
   5   4  -3   26.40    2.80
  -5   4   3   19.00    2.90
   5  -4   3   22.70    2.90
   5  -4   3   24.00    3.20
   5  -4   3   20.90    2.60
  -5  -4   3   18.60    1.70
   5  -4  -3   27.10    6.60
  -5  -4   3   15.20    2.10
  -5   4  -3   24.50    3.70
   5  -4  -3   25.40    3.30
  -5  -4   3   22.50    3.70
   5   4   3   20.10    2.10
   5  -4  -3   25.20    3.40
  -5   4  -3   23.50    2.90
  -6  -4  -3  961.70   58.99
   6   4  -3 1043.40   58.79
  -6   4   3  980.20   59.49
   6  -4   3 1013.60   59.19
  -6   4   3 1009.40   60.69
   6  -4   3 1053.09   59.79
   6  -4   3 1047.70   58.99
  -6  -4   3 1013.30   56.99
  -6  -4   3  993.40   58.09
   6  -4  -3 1001.90   59.49
   6   4   3 1052.49   60.09
   6  -4  -3 1082.69   59.99
   6   4   3  979.20   57.49
   6  -4  -3 1074.09   60.79
  -6   4  -3  973.80   60.29
  -7   4   3  146.09   11.80
  -7  -4  -3  140.99   10.40
   7  -4   3  149.79   10.70
   7   4  -3  144.69   10.20
   7  -4   3  140.69   10.60
   7  -4   3  157.38   11.30
  -7   4   3  140.09   11.70
  -7  -4   3  132.09    9.40
  -7  -4   3  139.39    8.50
   7  -4  -3  151.38   10.80
   7  -4  -3  140.69   11.00
   7  -4  -3  136.39   11.50
   7  -4  -3  140.49   10.50
  -7   4  -3  121.59   11.80
   7   4   3  157.68   11.60
   8  -4   3  439.66   27.00
   8   4  -3  424.16   26.50
  -8   4   3  435.76   28.20
  -8   4   3  432.96   27.10
   8  -4   3  480.55   27.30
   8   4  -3  432.36   28.70
   8  -4   3  447.06   27.60
   8  -4  -3  407.46   28.00
   8   4   3  443.66   26.00
  -8  -4   3  425.36   24.60
   8   4   3  444.06   27.90
  -8  -4   3  389.06   25.30
  -8  -4   3  384.26   24.40
  -8   4  -3  410.26   27.50
   8  -4  -3  397.86   26.70
   8  -4  -3  433.46   26.70
   9   4  -3  994.80   56.69
   9  -4   3  853.81   60.49
   9   4  -3  973.10   59.09
  -9   4   3  983.60   57.09
   9  -4   3  996.70   57.29
  -9   4   3  964.20   58.09
   9  -4   3 1004.70   56.99
  -9  -4   3  888.31   54.39
   9   4   3 1007.30   55.99
   9  -4  -3  969.80   57.29
   9  -4  -3  933.71   56.59
   9  -4  -3  967.70   56.69
   9  -4  -3  954.00   58.29
   9   4   3  977.50   58.19
  -9   4  -3  964.60   57.59
  -9  -4   3  863.21   54.89
  -9  -4   3  991.90   54.39
  10  -4   3   35.80    5.00
  10  -4   3   27.60    4.30
 -10   4   3   27.30    4.60
 -10   4   3   30.20    4.10
  10  -4   3   23.80    4.00
 -10  -4   3   30.00    2.90
  10   4   3   25.50    2.20
  10   4   3   30.10    5.00
  10   4   3   39.40    4.20
 -10  -4   3   28.30    3.20
  11   4  -3  277.87   16.50
  11  -4   3  279.57   19.80
  11   4  -3  257.67   21.00
 -11   4   3  263.27   19.80
  11  -4   3  276.67   19.80
  11  -4   3  267.17   19.00
  11   4  -3  279.37   19.30
  11  -4  -3  264.07   20.30
  11  -4  -3  266.17   18.80
 -11   4  -3  295.37   19.70
  11   4   3  267.57   20.30
  11  -4  -3  277.67   18.80
 -11  -4   3  271.57   17.20
 -11  -4   3  243.78   16.70
  11   4   3  255.97   18.00
  11  -4  -3  291.57   19.60
  12  -4   3  179.48   14.30
  12   4  -3  162.68   11.00
  12   4  -3  177.18   14.10
  12  -4   3  188.58   13.90
  12  -4   3  158.68   14.00
 -12   4   3  167.08   14.20
  12   4  -3  185.58   16.10
 -12   4  -3  171.68   13.70
  12  -4  -3  169.58   13.80
  12  -4  -3  183.98   15.30
 -12  -4   3  151.18   11.30
  12   4   3  158.28   14.60
  12   4   3  175.38   12.80
 -12  -4   3  164.18   11.70
  12  -4  -3  187.28   13.50
  13  -4   3  268.77   21.30
 -13   4   3  288.27   21.30
  13  -4   3  287.97   20.50
  13   4  -3  328.27   23.80
  13   4  -3  298.97   21.60
  13  -4   3  289.97   21.30
  13   4  -3  285.07   18.00
  13  -4   3  296.67   20.00
  13   4   3  278.57   19.50
 -13  -4   3  270.97   18.40
 -13  -4   3  257.17   18.10
  13   4   3  299.47   22.50
  13  -4  -3  290.97   22.40
  13  -4  -3  306.37   20.40
  13  -4  -3  301.67   21.10
 -13   4  -3  278.97   20.50
  14  -4   3  302.67   20.20
  14   4  -3  314.57   23.90
  14  -4   3  300.07   21.80
 -14   4   3  284.47   21.40
  14  -4   3  277.67   21.80
  14   4  -3  299.77   22.10
  14  -4   3  288.87   20.80
  14  -4  -3  308.27   21.40
 -14   4  -3  278.27   20.60
  14   4   3  280.67   22.50
 -14  -4   3  262.67   18.50
 -14  -4   3  244.98   17.70
  14   4   3  278.27   19.70
  14  -4  -3  307.07   20.70
  14  -4  -3  300.17   23.00
 -15   4   3  102.09   10.50
  15   4  -3  112.99   13.30
  15  -4   3   90.99   10.70
  15   4  -3   90.79    7.70
  15  -4   3  107.09   10.80
  15  -4   3   96.49    9.80
  15  -4   3  118.79   10.70
  15   4  -3  102.19   11.00
  15   4   3  104.89    9.20
  15  -4  -3  109.79   15.40
  15  -4  -3  105.09    9.90
 -15  -4   3  106.39    8.40
 -15  -4   3   89.19    7.30
  15  -4  -3  110.29   10.60
 -15   4  -3  101.19   10.00
  15   4   3  104.29   11.60
  16  -4   3  206.28   18.20
  16   4  -3  233.88   20.00
  16  -4   3  180.88   20.20
  16  -4   3  218.28   16.10
 -16   4   3  206.78   17.40
  16  -4   3  209.28   17.00
  16   4  -3  204.68   14.40
  16   4  -3  246.38   19.30
 -16  -4   3  197.88   14.70
  16   4   3  230.08   19.20
  16  -4  -3  210.68   19.30
  16  -4  -3  230.08   17.10
 -16   4  -3  220.68   17.00
 -16  -4   3  204.18   13.40
  16   4   3  214.28   15.90
   0   5   3 1364.36   82.59
   0   5  -3 1655.83   83.99
   0  -5   3 1245.68   81.39
   0  -5  -3 1636.84   84.29
   0  -5   3 1290.27   81.79
   0  -5   3 1396.36   82.49
   0  -5   3 1476.25   81.29
   0   5   3 1352.16   83.19
   0  -5   3 1535.15   82.69
   1   5  -3  600.94   34.00
   1  -5   3  596.04   33.70
  -1   5   3  545.45   35.60
  -1  -5  -3  599.94   36.50
   1  -5   3  613.44   34.00
   1   5  -3  598.44   35.70
  -1   5   3  592.84   35.10
   1  -5   3  550.24   34.10
   1  -5   3  573.94   34.50
  -1   5  -3  605.84   34.20
  -1  -5   3  498.55   33.80
  -1  -5   3  627.74   33.50
   1  -5  -3  582.24   35.80
  -1  -5   3  552.04   33.60
   1   5   3  570.64   35.30
  -1   5  -3  568.64   35.90
   1   5   3  581.14   35.10
  -2  -5  -3 1333.57   83.59
   2   5  -3 1316.07   82.29
   2  -5   3 1476.45   80.89
  -2   5   3 1485.65   83.39
   2  -5   3 1385.76   81.19
   2  -5   3 1407.56   82.79
   2  -5   3 1471.05   80.99
  -2   5   3 1490.65   82.29
   2  -5   3 1474.55   80.79
   2  -5   3 1401.76   81.59
   2   5  -3 1377.56   81.09
   2   5   3 1403.66   81.99
   2  -5  -3 1336.57   82.49
  -2  -5   3 1519.05   80.39
  -2  -5   3 1571.54   80.99
  -2  -5   3 1447.56   80.49
   2   5   3 1478.45   82.39
  -2  -5   3 1405.16   80.99
  -2   5  -3 1386.06   83.19
   2  -5  -3 1373.36   83.19
   3   5  -3  430.96   23.40
  -3  -5  -3  393.96   26.00
   3  -5   3  373.86   22.80
   3  -5   3  386.46   22.20
   3  -5   3  328.67   23.10
  -3   5   3  360.46   25.10
   3  -5   3  392.86   23.90
  -3  -5  -3  403.96   21.80
   3  -5   3  366.06   22.10
  -3  -5   3  397.26   22.30
   3  -5  -3  435.76   24.90
   3   5   3  360.56   24.40
  -3  -5   3  383.96   22.00
  -3  -5   3  330.27   22.70
   3   5   3  354.66   23.50
  -3  -5   3  390.76   22.60
  -3  -5   3  362.06   21.90
  -3  -5   3  398.56   22.20
   3  -5  -3  425.86   25.60
   4  -5   3  570.24   35.40
   4   5  -3  577.14   35.10
  -4  -5  -3  617.74   35.70
   4  -5   3  592.84   36.00
  -4   5   3  584.14   36.00
  -4   5   3  604.64   37.60
   4  -5   3  646.64   35.00
   4  -5  -3  573.24   37.00
  -4  -5   3  632.24   34.10
   4  -5  -3  546.95   36.10
   4   5   3  600.74   35.30
  -4  -5   3  578.14   34.70
   4   5   3  608.44   36.50
   4  -5  -3  599.14   36.20
   5  -5   3  332.77   21.40
  -5   5   3  327.27   22.60
  -5   5   3  331.37   21.20
   5  -5   3  336.17   20.30
   5  -5   3  322.97   20.80
  -5  -5  -3  329.97   19.00
   5   5  -3  357.26   20.60
  -5  -5   3  321.27   18.90
   5  -5  -3  337.77   21.40
  -5  -5   3  286.17   19.80
   5  -5  -3  332.57   22.40
  -5   5  -3  309.77   22.30
   5   5   3  312.37   20.00
   5  -5  -3  322.87   21.60
   5   5   3  360.26   21.90
   6  -5   3 1085.39   60.49
  -6   5   3  990.70   60.69
   6  -5   3 1039.40   60.79
   6   5  -3 1016.70   59.59
   6  -5   3 1041.10   59.69
   6  -5  -3 1033.50   60.99
  -6   5  -3 1031.80   61.79
   6   5   3 1060.99   61.09
  -6  -5   3  911.21   59.39
   6  -5  -3  994.30   60.29
   6   5   3 1118.79   58.89
  -7   5   3  227.68   16.70
   7  -5   3  209.78   14.90
   7  -5   3  226.58   15.70
   7   5  -3  203.78   15.30
   7  -5   3  234.08   14.90
  -7   5   3  206.28   15.20
   7  -5  -3  212.38   16.20
   7  -5  -3  210.18   15.00
   7  -5  -3  203.48   14.90
   7   5   3  232.28   16.00
  -7  -5   3  190.88   13.50
  -7   5  -3  216.48   16.20
   7  -5  -3  218.28   15.70
   8   5  -3  796.32   44.60
   8  -5   3  743.43   44.90
  -8   5   3  705.93   45.10
  -8   5   3  698.83   46.40
   8  -5   3  696.63   45.60
   8  -5   3  714.33   44.90
   8  -5  -3  816.92   45.10
   8   5   3  697.53   45.60
   8  -5  -3  807.92   47.00
   8  -5  -3  851.31   45.40
  -8  -5   3  640.64   43.00
  -8   5  -3  791.42   46.60
   9  -5   3   33.20    4.70
  -9   5   3   32.60    4.30
   9  -5   3   30.40    4.80
   9  -5   3   34.10    4.60
  -9   5   3   37.70    5.60
  -9   5  -3   38.50    5.60
  -9  -5   3   35.40    3.60
   9  -5  -3   35.30    4.50
   9  -5  -3   34.50    5.50
   9  -5  -3   39.10    5.30
   9  -5  -3   36.70    4.90
   9   5   3   34.90    5.20
  10  -5   3  603.24   38.40
  10  -5   3  617.24   39.00
  10   5  -3  636.34   37.80
  10  -5   3  614.34   38.30
 -10   5   3  653.73   40.00
 -10   5  -3  627.24   39.30
  10   5   3  589.74   39.10
 -10  -5   3  563.34   36.00
  10  -5  -3  652.93   39.00
  10  -5  -3  617.04   39.90
 -10  -5   3  558.44   35.10
  10  -5  -3  630.44   38.30
  10  -5  -3  623.64   37.70
 -11   5   3  139.19   12.80
  11  -5   3  136.39   13.30
  11  -5   3  154.38   12.30
  11   5  -3  154.78   11.90
  11  -5   3  140.49   12.50
 -11  -5   3  119.59   10.10
  11   5   3  146.69   13.10
 -11  -5   3  140.19   10.00
  11  -5  -3  148.59   13.40
  11  -5  -3  152.98   12.00
  11  -5  -3  152.78   12.50
 -11   5  -3  142.59   12.60
  11  -5  -3  151.68   11.60
  12  -5   3 1427.36   79.09
  12   5  -3 1257.87   77.49
 -12   5   3 1384.46   79.39
  12  -5   3 1377.96   77.99
  12  -5   3 1342.97   78.39
  12  -5  -3 1245.38   79.39
  12  -5  -3 1151.28   76.39
 -12  -5   3 1401.26   75.29
 -12   5  -3 1214.78   77.99
  12   5   3 1432.96   80.09
 -12  -5   3 1241.18   74.29
  12  -5  -3 1256.27   77.19
  12  -5  -3 1320.17   78.19
  13  -5   3  128.59   11.80
  13  -5   3  137.79   12.20
  13   5  -3  131.79   11.80
  13  -5   3  145.09   12.60
 -13   5   3  139.19   12.60
  13  -5   3  121.59   11.70
  13  -5  -3  121.89   11.70
 -13   5  -3  111.89   11.30
  13   5   3  133.39   10.50
  13  -5  -3  114.09   12.30
 -13  -5   3  129.09    9.40
 -13  -5   3  117.29    8.60
  13   5   3  131.39   12.90
  14  -5   3  205.68   17.90
  14  -5   3  228.38   17.00
 -14   5   3  212.98   18.40
  14  -5   3  217.58   17.40
  14  -5   3  216.38   18.10
  14   5   3  217.68   19.10
 -14   5  -3  253.67   18.40
  14  -5  -3  252.67   21.80
  14   5   3  197.08   15.90
 -14  -5   3  199.38   14.90
  14  -5  -3  268.07   18.00
  14  -5  -3  264.67   18.70
  15  -5   3    3.00    2.90
  15  -5   3    1.10    2.10
  15   5  -3    0.10    1.80
  15  -5   3    4.70    2.90
 -15   5   3    1.10    1.90
  15  -5   3    3.00    2.50
  15  -5  -3    0.80    2.10
 -15   5  -3    1.30    2.00
  15   5   3    1.80    1.50
  15  -5  -3    1.10    2.20
 -15  -5   3    1.60    1.00
 -15  -5   3    1.70    1.30
  15  -5  -3    0.60    1.50
  15   5   3    2.30    2.50
   0  -6   3    0.20    0.70
   0  -6   3    0.50    0.60
   0   6  -3    0.00    0.90
   0  -6  -3    0.10    1.10
   0   6   3    0.90    1.20
   0   6   3    0.80    1.40
   0   6  -3    1.60    1.20
   0  -6   3    3.50    1.50
   0  -6   3    1.60    1.10
   1  -6   3  181.68   13.60
  -1  -6  -3  243.88   16.40
   1  -6   3  181.08   13.00
  -1   6   3  197.88   15.20
   1  -6   3  194.38   13.70
   1  -6   3  205.08   13.60
   1   6  -3  222.88   15.30
   1  -6   3  195.98   13.10
  -1   6   3  194.68   14.20
   1   6   3  201.98   14.40
   1  -6  -3  236.08   15.70
   1   6   3  191.98   14.60
  -1   6  -3  232.38   15.80
  -1  -6   3  181.28   13.20
  -1  -6   3  195.78   15.10
  -1  -6   3  189.78   12.70
  -1   6  -3  231.58   13.70
   2  -6   3   54.69    5.30
  -2   6   3   59.59    6.80
  -2   6   3   51.69    5.60
   2  -6   3   52.79    4.70
   2  -6   3   58.39    5.20
   2   6  -3   76.69    6.80
   2  -6   3   60.09    5.00
  -2  -6   3   54.59    4.30
  -2  -6   3   57.79    4.60
  -2  -6   3   61.09    4.90
   2   6   3   61.99    6.10
   2   6   3   55.59    5.80
  -2  -6   3   55.69    4.90
  -2   6  -3   61.19    6.90
   3  -6   3    7.20    2.00
   3  -6   3    8.80    1.40
   3  -6   3    8.50    1.30
   3  -6   3    4.90    1.80
  -3   6   3   11.10    3.70
  -3  -6  -3    7.70    1.20
   3  -6   3   10.10    1.70
  -3  -6  -3    6.70    0.90
   3  -6   3   10.00    2.50
  -3   6   3    7.80    2.40
  -3  -6  -3    8.00    3.10
  -3  -6   3    6.80    1.20
   3  -6  -3    8.80    3.20
  -3  -6   3    8.20    1.70
   3   6   3    8.90    2.70
   3  -6  -3    5.10    1.90
   3  -6  -3    7.40    2.40
  -3  -6   3    8.10    1.80
  -3   6  -3    5.30    2.30
  -3  -6   3    8.80    1.30
  -3  -6   3    8.90    1.60
  -4   6   3  338.67   22.00
   4  -6   3  289.17   21.00
   4  -6   3  325.37   21.80
  -4   6   3  343.47   23.70
  -4  -6  -3  361.06   19.10
   4  -6   3  325.97   20.70
   4  -6  -3  365.96   24.10
   4   6   3  344.97   21.40
  -4  -6   3  301.57   20.30
  -4   6  -3  382.26   24.10
  -4  -6   3  325.57   19.60
   4  -6  -3  393.66   23.80
   4  -6  -3  380.76   22.50
  -4  -6   3  308.77   19.50
  -4  -6   3  309.37   19.40
  -4  -6   3  323.07   19.80
   4   6   3  330.17   22.20
  -4  -6   3  325.27   19.50
  -5   6   3  173.38   12.80
   5   6  -3  160.78   11.80
   5  -6   3  164.48   12.30
   5  -6   3  170.78   11.70
   5  -6   3  189.88   13.10
  -5   6   3  171.18   14.30
  -5  -6   3  176.08   10.40
   5  -6  -3  154.68   12.50
  -5   6  -3  149.88   13.70
   5  -6  -3  160.08   13.00
   5   6   3  183.78   13.30
   5  -6  -3  170.98   13.80
   5   6   3  183.18   11.90
  -5  -6   3  175.98   11.40
   6  -6   3  321.77   21.70
   6  -6   3  331.07   21.20
  -6  -6  -3  284.37   18.40
  -6   6   3  340.77   23.50
   6   6  -3  308.77   20.50
   6  -6   3  320.27   20.50
   6  -6  -3  317.07   22.70
   6   6   3  342.77   22.00
  -6   6  -3  311.27   22.90
   6  -6  -3  299.17   21.70
   6   6   3  350.56   20.00
  -6  -6   3  361.76   20.00
   6  -6  -3  301.27   21.10
   7  -6   3   55.49    6.10
   7  -6   3   51.19    5.70
   7  -6   3   47.50    5.10
  -7   6   3   43.90    6.50
   7   6   3   47.70    6.00
  -7   6  -3   53.09    6.90
   7  -6  -3   51.09    5.60
  -7  -6   3   45.70    4.90
   7  -6  -3   57.19    6.80
   7  -6  -3   47.00    5.90
   7  -6  -3   56.59    5.90
   8  -6   3  172.48   13.40
   8   6  -3  173.08   12.10
   8  -6   3  157.88   12.20
  -8   6   3  160.88   14.20
   8  -6   3  172.08   12.90
  -8   6  -3  172.18   14.20
   8  -6  -3  162.48   13.20
   8  -6  -3  153.18   12.10
  -8  -6   3  156.48   11.00
   8   6   3  158.28   13.20
   8  -6  -3  161.48   13.90
   8  -6  -3  160.68   12.60
   9  -6   3   23.90    4.90
   9   6  -3   18.20    3.70
   9  -6   3   21.10    4.80
   9  -6   3   17.10    4.30
  -9   6   3   18.90    5.20
   9  -6  -3   18.30    3.20
   9  -6  -3   19.40    4.30
   9  -6  -3   16.00    3.70
  -9  -6   3   16.70    2.40
  -9   6  -3   18.90    4.70
   9  -6  -3   20.60    5.00
   9   6   3   12.40    4.00
  10  -6   3  182.18   14.20
  10  -6   3  200.48   14.80
  10  -6   3  187.98   15.00
  10   6  -3  186.78   13.70
 -10   6   3  187.98   16.00
  10  -6  -3  175.28   13.30
  10   6   3  181.58   15.20
  10  -6  -3  190.58   14.50
 -10   6  -3  173.78   15.30
 -10  -6   3  175.08   12.30
  10  -6  -3  185.88   15.80
  10  -6  -3  184.88   14.90
  11  -6   3  138.09   11.60
  11   6  -3  110.79   10.20
  11  -6   3  143.59   12.30
 -11   6   3  135.49   12.80
  11  -6   3  141.79   11.50
 -11  -6   3  131.39    9.10
  11  -6  -3  108.49   11.80
  11   6   3  141.69   12.50
 -11   6  -3  111.69   11.60
  11  -6  -3  107.19    9.80
  11  -6  -3  121.09   10.90
  11  -6  -3  118.89   11.40
  12  -6   3   13.10    3.90
  12   6  -3   22.20    4.80
  12  -6   3   12.60    3.80
 -12   6   3   14.50    4.40
  12  -6   3   16.00    6.20
  12  -6   3   14.90    4.50
  12  -6  -3   21.40    5.10
 -12  -6   3   12.80    2.60
  12   6   3    9.20    5.80
  12  -6  -3   20.50    5.00
  12  -6  -3   23.60    5.80
 -12   6  -3   17.10    5.10
  13  -6   3  211.88   17.50
  13  -6   3  186.88   16.60
  13  -6   3  219.68   16.60
  13   6  -3  240.98   17.00
 -13   6   3  192.98   17.70
  13  -6   3  201.58   16.70
  13   6   3  207.28   18.00
 -13   6  -3  215.98   17.80
 -13  -6   3  205.78   14.20
  13  -6  -3  224.58   18.10
  13  -6  -3  242.88   17.20
  14  -6   3  137.09   12.90
  14  -6   3  120.89   12.10
  14  -6   3  137.49   12.30
  14   6  -3  113.99   11.30
  14  -6  -3  114.39   11.40
  14   6   3  137.69   13.50
  14  -6  -3  118.59   12.10
   0  -7   3  169.88   11.40
   0  -7  -3  131.79   12.70
   0   7  -3  133.49   12.60
   0  -7   3  170.38   11.30
   0  -7   3  179.48   12.70
   0   7   3  173.68   13.30
   0   7   3  174.28   12.60
   0  -7   3  173.08   11.00
   0  -7   3  163.88   12.30
   0   7  -3  139.29   11.10
   1  -7   3  427.66   25.70
   1  -7   3  398.36   24.90
   1  -7   3  445.86   26.10
   1  -7   3  418.06   25.90
   1   7  -3  374.96   25.10
  -1   7   3  430.76   26.60
   1   7  -3  370.96   26.90
   1  -7   3  396.86   25.70
  -1   7   3  420.16   27.70
   1  -7   3  407.26   25.50
  -1  -7   3  449.86   25.30
  -1  -7   3  441.06   25.30
   1   7   3  433.86   26.70
   1   7   3  422.06   27.10
   1  -7  -3  386.06   27.10
  -1   7  -3  351.86   27.00
  -1  -7   3  414.46   24.50
  -1  -7   3  412.26   24.90
  -1   7  -3  369.36   25.10
   2  -7   3   39.80    4.40
   2  -7   3   45.60    5.20
  -2   7   3   44.10    6.20
   2  -7   3   40.90    4.90
  -2  -7  -3   57.49    3.80
   2   7  -3   62.99    6.50
   2  -7   3   39.60    4.30
  -2  -7  -3   60.99    7.40
   2  -7   3   46.90    4.80
  -2   7   3   46.50    5.50
   2   7  -3   57.39    5.10
  -2  -7   3   47.70    4.70
  -2  -7   3   43.90    4.40
  -2   7  -3   57.89    6.90
   2  -7  -3   59.09    6.40
   2   7   3   45.10    5.50
   2  -7  -3   64.49    7.10
  -2  -7   3   47.40    4.30
  -2  -7   3   43.90    4.00
   2   7   3   43.00    5.40
   2  -7  -3   57.89    6.10
  -3  -7  -3  297.97   18.90
   3  -7   3  329.77   19.80
   3  -7   3  333.57   21.70
  -3  -7  -3  302.57   23.70
  -3   7   3  347.27   22.00
   3  -7   3  337.07   21.60
   3  -7   3  325.37   20.40
  -3   7   3  349.27   23.80
   3   7  -3  308.97   20.70
   3  -7  -3  302.47   21.90
   3  -7  -3  341.27   23.40
   3   7   3  350.96   22.40
  -3  -7   3  339.17   20.50
  -3  -7   3  341.37   19.80
  -3  -7   3  339.57   19.60
  -3   7  -3  301.07   23.20
  -3  -7   3  339.57   20.00
  -3  -7   3  329.57   19.60
   3   7   3  347.87   21.90
   3  -7  -3  294.87   21.90
   4  -7   3  107.79    9.40
   4  -7   3  104.99    8.90
   4  -7   3  114.69    9.60
  -4  -7  -3  125.29   12.00
   4   7  -3  136.99    9.30
  -4  -7  -3  116.99    6.80
  -4   7   3  107.49    9.50
  -4   7   3  103.49   10.80
   4  -7   3  105.39    8.40
   4   7   3  104.69    9.70
   4  -7  -3  128.49   11.10
   4  -7  -3  122.59    9.90
  -4  -7   3   98.29    8.00
   4   7   3  115.59    9.20
  -4   7  -3  136.09   11.80
  -4  -7   3  100.39    7.30
   4  -7  -3  130.49   10.50
  -4  -7   3  110.19    7.60
  -4  -7   3   98.99    7.10
  -5   7   3  757.02   46.70
   5  -7   3  694.83   46.50
  -5   7   3  758.32   49.00
   5   7  -3  838.22   46.00
  -5  -7  -3  783.92   49.99
   5  -7   3  714.03   45.20
   5  -7   3  743.43   46.60
   5  -7   3  734.93   46.10
   5   7   3  751.82   45.60
  -5  -7   3  734.63   44.80
   5  -7  -3  830.22   47.80
   5   7   3  730.43   46.90
  -5   7  -3  830.92   49.20
   5  -7  -3  879.51   48.90
  -5  -7   3  711.73   43.70
   5  -7  -3  836.72   47.00
  -6  -7  -3  193.78   11.90
   6  -7   3  186.48   15.10
   6   7  -3  208.48   14.40
   6  -7   3  197.08   14.00
  -6   7   3  203.98   17.10
   6  -7   3  197.78   15.10
  -6  -7  -3  203.08   17.90
   6  -7   3  199.78   14.80
   6  -7  -3  206.78   15.80
  -6  -7   3  209.48   13.40
   6   7   3  198.08   15.40
   6  -7  -3  216.18   15.30
   6  -7  -3  212.18   16.60
  -6   7  -3  218.88   17.20
   6  -7  -3  213.68   15.00
   7   7  -3 1108.69   66.09
   7  -7   3 1123.99   67.19
   7  -7   3 1130.99   66.09
   7  -7   3 1124.49   67.59
  -7   7   3 1223.18   70.19
   7  -7   3 1139.09   66.99
   7  -7  -3 1093.49   66.49
   7  -7  -3 1119.49   67.89
   7   7   3 1129.99   67.79
   7  -7  -3 1097.49   67.09
   7  -7  -3 1115.39   68.59
  -7   7  -3 1185.18   69.69
  -7  -7   3 1118.29   64.99
   8  -7   3   57.09    6.70
   8  -7   3   68.49    7.50
  -8   7   3   71.19    8.70
   8   7  -3   48.40    5.60
   8  -7   3   68.69    7.00
   8  -7   3   66.09    6.50
   8   7   3   61.09    7.10
   8  -7  -3   51.79    6.80
   8  -7  -3   49.99    5.80
  -8   7  -3   50.79    7.50
  -8  -7   3   66.49    5.30
   8  -7  -3   51.29    7.20
   8  -7  -3   54.59    6.60
   9  -7   3  176.08   16.10
   9  -7   3  167.18   14.40
   9  -7   3  189.88   14.30
  -9   7   3  159.58   17.70
   9  -7   3  179.58   13.50
   9   7  -3  169.78   13.00
   9  -7  -3  188.88   14.90
   9   7   3  172.88   14.40
   9  -7  -3  185.38   15.50
   9  -7  -3  172.58   13.00
  -9  -7   3  173.18   11.80
   9  -7  -3  161.38   14.10
  10  -7   3   35.30    6.20
  10  -7   3   21.90    5.10
  10  -7   3   33.00    5.20
  10   7  -3   36.80    4.70
 -10   7   3   27.60    6.50
  10   7   3   24.40    5.80
  10  -7  -3   36.60    6.20
  10  -7  -3   36.30    4.40
  10  -7  -3   37.10    5.50
 -10   7  -3   40.00    6.60
 -10  -7   3   26.70    3.40
  10  -7  -3   40.90    5.90
  11   7  -3  104.49    9.00
  11  -7   3   81.09    9.60
  11  -7   3   86.99    9.00
  11  -7   3   87.59    9.30
 -11   7   3   84.39   10.50
  11  -7   3   80.09    9.20
  11  -7  -3   95.39   10.60
  11   7   3   89.39   10.00
 -11  -7   3   84.29    7.20
  11  -7  -3  118.19   10.90
  11  -7  -3  114.09   10.20
  11  -7  -3  102.29    8.30
 -11   7  -3  110.69   11.30
  12  -7   3  173.18   14.40
  12   7  -3  184.48   14.00
  12  -7   3  165.98   14.30
 -12   7   3  169.88   16.00
  12  -7   3  159.58   14.40
 -12  -7   3  155.88   11.80
  12   7   3  163.88   15.30
 -12   7  -3  183.68   16.10
  12  -7  -3  170.78   15.80
  12  -7  -3  193.18   15.70
  12  -7  -3  198.98   15.10
   0  -8   3    0.80    1.00
   0  -8   3    0.40    0.80
   0  -8  -3    1.20    1.40
   0  -8   3    0.50    1.10
   0   8  -3    0.40    1.00
   0   8   3    1.60    1.70
   0  -8   3    1.20    1.10
   0   8   3    1.50    1.50
   0  -8  -3    0.00    1.40
   0   8  -3    1.30    1.50
   0  -8   3    0.50    1.10
   0  -8   3    1.60    1.40
   1   8  -3 1150.08   65.79
   1  -8   3 1078.69   65.19
   1   8  -3 1081.79   67.99
   1  -8   3 1106.79   65.39
   1  -8   3 1125.69   66.29
   1  -8   3 1126.59   65.89
  -1   8   3 1163.88   67.19
   1  -8   3 1126.89   66.09
  -1   8   3 1129.49   68.59
   1  -8   3 1095.59   65.89
  -1  -8  -3 1046.60   68.39
  -1  -8   3 1102.89   64.79
  -1  -8   3 1135.99   65.39
  -1  -8   3 1119.49   65.69
  -1  -8   3 1200.38   65.59
   1  -8  -3 1115.19   67.99
  -1   8  -3 1146.69   68.69
   1   8   3 1183.28   67.29
  -1   8  -3 1148.69   65.89
   1   8   3 1156.78   67.89
   1  -8  -3 1159.78   68.59
   1  -8  -3 1129.59   67.29
  -1  -8   3 1121.59   67.29
  -1  -8   3 1138.19   65.29
   2   8  -3   20.60    3.30
   2  -8   3   16.80    2.80
   2  -8   3   18.10    2.70
   2  -8   3   20.60    3.90
  -2   8   3   18.60    4.80
   2  -8   3   20.00    3.40
  -2   8   3   22.40    4.80
   2  -8   3   20.90    2.90
   2   8  -3   28.20    4.50
  -2  -8  -3   19.20    2.10
  -2  -8  -3   24.40    4.80
   2  -8   3   22.00    3.20
  -2  -8   3   20.90    3.10
   2   8   3   24.00    4.00
  -2   8  -3   22.30    5.10
   2   8   3   21.70    4.40
   2  -8  -3   24.20    4.10
  -2  -8   3   20.70    2.80
   2  -8  -3   23.90    4.10
  -2  -8   3   21.10    2.50
   2  -8  -3   19.70    5.10
   3  -8   3  447.66   27.70
  -3   8   3  479.45   29.80
   3  -8   3  501.95   29.60
   3   8  -3  430.66   28.30
   3  -8   3  443.66   27.80
   3  -8   3  501.75   31.10
  -3   8   3  476.65   31.80
   3  -8   3  472.25   28.60
  -3  -8  -3  418.86   26.10
   3  -8   3  450.75   27.80
  -3  -8  -3  448.86   32.00
   3  -8  -3  448.16   30.10
   3   8   3  471.05   29.60
  -3  -8   3  441.46   26.80
   3   8   3  483.05   30.10
  -3  -8   3  492.55   27.50
  -3  -8   3  460.55   27.10
   3  -8  -3  414.26   31.10
  -3  -8   3  441.86   26.90
  -3  -8   3  465.75   27.80
  -3   8  -3  448.66   31.40
   3  -8  -3  411.56   30.40
  -4   8   3  307.07   21.60
   4  -8   3  323.37   21.60
   4  -8   3  321.37   21.10
  -4  -8  -3  324.87   24.60
   4  -8   3  325.87   21.70
   4   8  -3  298.17   20.50
   4  -8   3  319.97   20.10
  -4   8   3  333.87   24.00
   4   8   3  335.07   21.40
  -4  -8   3  302.37   19.80
  -4  -8   3  306.77   19.00
  -4  -8   3  313.87   18.90
   4  -8  -3  332.07   22.60
   4   8   3  324.17   22.10
   4  -8  -3  300.37   22.80
  -4   8  -3  315.67   23.80
  -4  -8   3  300.47   18.60
   4  -8  -3  311.17   21.70
   5  -8   3   43.20    5.70
   5  -8   3   48.70    6.00
  -5   8   3   50.19    7.30
   5  -8   3   44.10    4.90
  -5  -8  -3   50.39    7.80
   5  -8   3   46.90    5.50
   5   8  -3   51.59    5.40
   5   8   3   62.89    6.70
   5   8   3   46.70    5.20
  -5  -8   3   47.80    3.70
   5  -8  -3   53.29    6.20
   5  -8  -3   55.79    7.20
   5  -8  -3   52.19    5.90
   5  -8  -3   52.19    6.60
  -5   8  -3   56.99   11.50
  -5  -8   3   47.60    4.60
   6  -8   3   61.39    6.70
   6  -8   3   49.70    5.20
   6   8  -3   53.89    5.70
  -6  -8  -3   58.09    8.50
  -6   8   3   57.39    8.00
   6  -8   3   51.19    6.30
   6  -8   3   53.49    6.20
   6   8   3   50.29    5.20
   6  -8  -3   53.49    6.50
   6  -8  -3   52.69    7.20
   6  -8  -3   63.49    6.40
   6  -8  -3   52.69    6.90
  -6  -8   3   55.89    5.00
  -6   8  -3   52.09    7.60
   6   8   3   49.30    7.10
   7   8  -3  127.19    9.70
  -7  -8  -3  119.69   13.10
   7  -8   3  112.39   10.10
   7  -8   3  108.09   10.40
   7  -8   3  107.99   10.20
   7  -8   3  110.29    9.10
  -7   8   3  112.29   12.00
   7  -8  -3  109.69   10.80
  -7   8  -3  114.39   11.90
  -7  -8   3  107.29    8.30
   7  -8  -3  118.59   11.40
   7  -8  -3  116.69    9.70
   7   8   3  105.29   10.40
   7  -8  -3  113.79   10.70
   8   8  -3    3.00    1.90
  -8   8   3    5.40    2.90
   8  -8   3    4.60    2.40
   8  -8   3    6.40    2.60
   8  -8   3    7.30    2.80
   8  -8   3    5.10    2.10
  -8  -8  -3    0.80    2.20
   8  -8  -3    5.60    2.90
   8   8   3    5.10    2.70
   8  -8  -3    4.40    2.40
  -8   8  -3    6.90    3.60
  -8  -8   3    8.80    2.10
   8  -8  -3    4.90    2.00
   8  -8  -3    6.60    2.90
   9  -8   3  508.05   30.70
   9  -8   3  478.05   32.40
   9  -8   3  514.65   31.90
  -9   8   3  493.05   34.20
  -9  -8  -3  521.65   45.80
   9   8  -3  450.65   30.20
   9  -8   3  512.25   32.00
   9  -8  -3  447.86   31.50
  -9   8  -3  457.95   33.40
   9  -8  -3  421.66   29.50
   9  -8  -3  431.46   32.60
  -9  -8   3  521.05   29.00
   9   8   3  475.75   32.10
   0  -9  -3  153.78   13.80
   0   9   3  161.28   12.90
   0  -9   3  144.49   11.80
   0  -9  -3  160.78   12.90
   0  -9  -3  155.98   13.70
   0  -9   3  150.78   11.20
   0  -9   3  132.09   11.00
   0  -9   3  147.59   10.80
   0   9  -3  159.88   14.00
   0  -9   3  144.39   11.20
   0   9  -3  160.38   11.70
   0   9   3  146.59   13.40
  -1  -9  -3  114.19   10.30
   1  -9   3  109.09    8.80
  -1  -9  -3  111.89    7.60
   1   9  -3  118.49   11.20
   1  -9   3  107.39    9.00
  -1   9   3  118.49   10.30
  -1  -9  -3  110.89   11.30
   1  -9   3  105.59    8.90
   1  -9   3  112.89    8.80
   1  -9   3  109.99    9.30
   1   9  -3  126.49    9.50
  -1  -9   3  102.79    8.20
   1  -9  -3  113.49   11.20
  -1   9  -3  114.69   11.50
  -1  -9   3  118.29   14.20
   1  -9  -3  109.49   10.50
  -1  -9   3  105.29    8.50
   1  -9  -3  117.59   10.90
  -1  -9   3  107.39    8.70
   1   9   3  107.19   10.70
   1   9   3  103.69   10.10
  -1  -9   3  114.29    8.90
  -1  -9   3  111.19    9.10
  -2   9   3  160.38   13.30
   2  -9   3  161.08   12.60
   2  -9   3  171.68   12.20
  -2  -9  -3  158.18   14.80
   2  -9   3  154.08   11.10
  -2   9   3  160.58   14.70
  -2  -9  -3  159.58   13.20
   2  -9   3  163.98   11.50
   2   9  -3  163.18   12.20
  -2  -9  -3  151.38   10.10
   2  -9   3  166.18   12.70
  -2  -9   3  162.68   11.30
  -2  -9   3  167.18   14.00
  -2  -9   3  174.18   11.90
  -2  -9   3  169.58   11.60
   2  -9  -3  158.58   13.60
  -2  -9   3  162.38   12.60
  -2  -9   3  161.28   11.00
   2   9   3  158.48   13.30
  -2   9  -3  165.48   15.00
   2  -9  -3  161.08   14.40
   2  -9  -3  179.68   14.10
   2   9   3  175.48   13.80
   3   9  -3  297.67   19.40
  -3  -9  -3  279.87   16.70
   3  -9   3  289.67   19.40
   3  -9   3  280.27   18.50
   3  -9   3  252.57   19.50
   3  -9   3  295.67   20.10
  -3   9   3  285.97   20.50
  -3  -9  -3  294.27   22.80
  -3   9   3  294.37   22.70
   3   9   3  276.37   20.50
  -3   9  -3  307.47   22.80
   3  -9  -3  292.07   21.30
  -3  -9   3  293.27   18.00
   3  -9  -3  302.57   20.80
  -3  -9   3  301.07   21.90
  -3  -9   3  271.27   18.40
   3  -9  -3  290.27   21.80
  -3  -9   3  279.17   17.70
  -3  -9   3  267.07   17.30
   3   9   3  293.17   20.50
  -4   9   3  105.09   11.80
   4  -9   3  109.79    8.50
   4   9  -3  117.49    9.40
  -4   9   3   97.79    9.80
  -4  -9  -3  114.59   12.50
   4  -9   3  101.49   11.80
   4  -9   3  101.39    9.30
   4  -9   3  112.29   10.00
  -4  -9   3  102.09    8.40
   4   9   3  111.49    9.70
   4  -9  -3  115.39   10.40
   4  -9  -3  119.89   10.40
   4  -9  -3  107.19   11.10
   4  -9  -3  129.49   11.30
   4   9   3  107.99   10.40
  -4   9  -3  120.09   12.10
   5  -9   3  832.12   52.99
  -5  -9  -3  827.82   49.60
   5   9  -3  882.31   52.09
  -5  -9  -3  863.71   57.09
  -5   9   3  968.60   57.09
   5  -9   3  917.31   52.89
   5  -9   3  903.11   53.49
   5  -9   3  869.71   51.19
   5  -9  -3  883.21   54.39
   5   9   3  911.31   53.99
  -5  -9   3  889.41   50.99
   5   9   3  901.21   52.39
   5  -9  -3  844.02   52.69
   5  -9  -3  807.62   54.49
  -5   9  -3  827.32   55.69
   5  -9  -3  844.42   53.29
  -5  -9   3  849.72   49.50
   0   0   4 6229.18  370.26
   0   0  -4 6126.79  369.76
   1   0   4    0.80    0.70
   1   0   4    2.40    0.80
  -1   0  -4    2.30    0.70
   1   0  -4    2.50    1.00
   1   0  -4    0.90    0.50
   1   0   4    1.40    0.50
  -1   0   4    1.60    0.60
  -1   0   4    2.30    0.60
  -1   0   4    1.50    0.80
   1   0   4    1.60    0.60
   1   0  -4    1.80    0.60
  -1   0  -4    0.80    0.60
  -1   0   4    0.60    0.40
  -1   0  -4    2.40    0.80
   1   0  -4    1.00    0.80
   1   0  -4    1.70    0.60
   1   0   4    1.40    0.60
  -2   0   4 1409.16   79.19
  -2   0   4 1351.66   79.59
   2   0   4 1436.56   78.99
   3   0   4    1.40    0.70
  -3   0  -4    1.70    0.90
  -3   0   4    0.60    0.40
   3   0  -4    0.60    0.60
   3   0   4    1.20    0.70
  -3   0  -4    0.60    0.60
   3   0  -4    0.80    0.40
   3   0   4    0.60    0.50
  -3   0   4    3.20    0.80
  -3   0   4    0.90    0.70
   3   0   4    1.30    0.60
  -4   0   4  577.24   31.60
   4   0   4  524.85   30.10
   4   0  -4  483.45   31.00
  -4   0   4  532.95   29.90
   4   0   4  533.15   30.20
   4   0   4  528.95   30.60
   4   0  -4  530.25   32.60
  -4   0   4  513.25   30.00
   4   0  -4  525.15   29.90
  -4   0  -4  486.85   30.80
  -4   0  -4  491.45   30.80
  -5   0   4    2.40    1.30
   5   0   4    1.30    0.60
   5   0   4    0.80    0.90
   5   0   4    1.70    1.10
  -5   0  -4    0.50    0.70
   5   0  -4    2.70    1.30
   5   0  -4    0.70    1.10
  -5   0   4    1.50    0.80
  -5   0   4    1.40    0.60
   5   0  -4    2.70    1.00
   5   0   4    0.60    0.50
   6   0  -4   91.99    6.80
   6   0   4  100.39    6.80
   6   0  -4   98.79    8.30
   6   0   4  104.79    8.00
  -6   0   4  107.79    8.40
  -6   0   4  110.89    7.20
   6   0   4  105.39    7.70
   6   0  -4   96.69    7.10
   6   0   4  101.59    7.00
   6   0  -4  102.09    8.40
   7   0  -4    1.20    0.90
  -7   0  -4    0.10    0.60
   7   0   4    0.90    0.50
   7   0  -4    1.40    1.30
  -7   0   4    1.80    1.10
   7   0  -4    0.80    0.80
  -7   0   4    1.70    1.00
   7   0  -4    0.80    0.80
   7   0   4    1.30    0.70
   7   0   4    2.10    1.30
   7   0   4    1.20    1.10
   8   0  -4  774.22   42.40
   8   0  -4  778.42   42.00
   8   0   4  714.33   43.40
  -8   0  -4  775.72   41.60
   8   0   4  689.83   41.80
   8   0  -4  655.73   45.40
  -8   0  -4  767.52   43.70
   8   0   4  623.34   43.60
   8   0   4  678.43   41.40
  -8   0   4  693.63   43.80
   8   0  -4  798.52   44.70
   9   0   4    0.90    1.00
  -9   0   4    0.60    0.90
  -9   0  -4    0.90    0.70
   9   0  -4    5.20    2.50
   9   0   4   -0.10    0.80
  -9   0   4    0.10    0.70
   9   0   4    0.40    0.60
   9   0  -4    0.90    0.90
   9   0  -4    0.30    0.80
   9   0   4    1.70    0.70
 -10   0   4  271.27   20.30
  10   0   4  304.47   19.50
 -10   0   4  282.27   20.60
  10   0  -4  362.06   20.70
  10   0   4  285.27   22.00
  10   0   4  291.07   20.70
  10   0  -4  351.36   23.20
  10   0  -4  362.26   20.20
 -10   0  -4  360.06   19.40
  10   0   4  308.07   21.20
  11   0  -4    0.90    0.90
 -11   0  -4    1.40    0.80
  11   0  -4   -0.30    1.30
  11   0  -4    1.50    1.20
 -11   0   4    1.20    1.10
 -11   0   4    1.70    1.20
  11   0   4    2.20    2.00
  11   0   4    1.60    1.30
  11   0   4   -0.20    0.90
 -12   0   4 1207.08   65.99
  12   0   4 1125.89   66.59
  12   0   4 1154.38   64.99
  12   0  -4 1128.69   66.29
  12   0  -4 1174.28   69.69
  12   0   4 1176.28   67.39
 -12   0   4 1019.30   65.99
  12   0   4 1122.29   68.79
 -12   0  -4 1106.89   64.39
  12   0  -4 1098.19   66.59
 -13   0   4    1.40    1.30
  13   0   4    2.40    1.20
  13   0  -4   -0.10    1.10
  13   0   4    1.00    1.80
  13   0  -4    1.00    1.20
  13   0   4    2.80    1.70
  13   0   4    3.60    1.90
  13   0  -4    2.30    2.40
 -13   0  -4    1.00    0.80
  14   0  -4 1108.99   62.59
  14   0   4  929.11   56.09
 -14   0   4  946.71   57.19
 -14   0   4  881.91   57.39
  14   0   4  893.21   57.79
  14   0  -4 1071.49   57.79
  14   0  -4 1062.29   58.39
  14   0   4  916.51   60.29
  14   0   4  922.71   58.59
  15   0  -4    1.20    1.40
 -15   0   4    0.00    0.90
  15   0   4    1.20    1.10
  15   0   4   -1.00    1.10
 -15   0   4    0.00    1.00
  15   0  -4    3.60    3.00
  15   0   4    1.20    2.00
  15   0  -4    0.90    1.40
  15   0   4    0.60    1.40
  16   0  -4  229.08   17.70
  16   0   4  240.48   16.00
  16   0   4  244.38   18.50
  16   0   4  240.98   20.20
 -16   0   4  258.97   17.50
 -16   0   4  253.07   17.50
  16   0  -4  230.88   17.20
  16   0   4  253.37   18.00
  16   0  -4  237.88   28.70
  17   0   4    1.30    1.40
  17   0   4    2.60    1.30
  17   0  -4    1.30    1.30
  17   0  -4    1.50    1.50
  17   0  -4   -0.30    2.40
 -17   0   4    0.80    1.60
 -17   0   4    1.10    1.60
  17   0   4    0.80    1.70
  18   0   4   61.99    9.00
   0  -1  -4    1.20    0.90
   0  -1   4    1.10    0.60
   0  -1   4    0.90    0.50
   0   1   4    4.10    1.00
   0   1  -4    1.00    0.50
   0   1   4    1.30    0.60
   0  -1  -4    1.10    0.40
   0   1  -4    1.50    0.80
   0   1   4    1.00    0.70
   0  -1  -4    1.90    0.70
   0  -1   4    2.70    0.70
   0  -1   4    0.30    0.50
   1   1  -4 4839.82  304.07
  -1  -1  -4 4479.75  302.57
  -1   1   4 5322.37  305.87
   1  -1   4 5079.99  306.57
   1   1   4 5390.86  307.57
  -1   1  -4 4969.70  304.37
   1  -1  -4 4932.81  305.67
  -1  -1   4 4998.90  304.47
  -2   1   4  333.47   21.10
  -2   1   4  344.47   22.10
  -2  -1  -4  388.66   22.50
   2   1  -4  373.76   21.60
  -2   1   4  351.56   21.10
  -2   1   4  331.27   20.90
   2   1  -4  428.86   22.50
   2  -1   4  332.67   21.30
   2  -1   4  330.27   21.30
  -2  -1  -4  372.26   21.60
   2  -1   4  368.26   21.70
  -2  -1   4  346.57   22.10
   2   1   4  308.57   20.50
  -2  -1   4  334.57   21.00
   2  -1  -4  382.26   22.30
  -2  -1   4  340.87   20.90
  -2   1  -4  407.26   21.50
  -2  -1   4  345.77   21.30
   2   1   4  316.67   20.90
  -2   1  -4  412.06   21.60
  -2   1  -4  401.26   21.90
   2   1   4  372.76   21.40
   2  -1  -4  388.46   22.20
  -2   1  -4  419.96   21.30
   2   1   4  352.96   21.60
   3  -1   4 1386.76   81.69
   3   1  -4 1378.16   82.19
  -3  -1  -4 1343.57   82.69
   3   1  -4 1537.25   82.99
   3  -1   4 1482.85   81.99
   3  -1   4 1480.35   82.29
  -3   1   4 1487.85   82.69
   3   1   4 1424.96   81.29
  -3  -1   4 1483.05   82.69
   3   1   4 1270.77   81.99
  -3   1  -4 1620.84   82.69
  -3   1  -4 1438.16   82.39
  -3  -1   4 1496.85   82.09
   4  -1   4 1469.75   86.69
  -4  -1  -4 1610.94   88.39
   4   1  -4 1594.14   87.69
  -4   1   4 1496.15   87.69
  -4  -1  -4 1587.24   87.29
  -4   1   4 1519.15   86.49
   4   1  -4 1651.43   86.09
   4  -1   4 1383.46   86.99
   4   1   4 1437.06   87.39
  -4   1  -4 1652.73   87.39
  -4   1  -4 1692.33   86.79
  -4   1  -4 1587.24   87.59
   4   1   4 1385.86   87.09
   4   1   4 1430.66   86.19
  -4  -1   4 1464.25   87.69
  -4   1  -4 1607.94   87.09
   5  -1   4  604.14   37.30
   5  -1   4  596.54   37.70
  -5   1   4  613.34   38.40
   5   1  -4  671.13   36.80
   5   1  -4  663.33   36.70
  -5   1   4  642.34   37.20
   5  -1   4  613.44   38.20
   5   1  -4  696.23   39.20
   5   1  -4  667.33   38.60
   5  -1   4  723.93   38.30
   5   1   4  597.34   36.80
  -5  -1   4  681.93   36.70
  -5   1  -4  634.54   38.20
  -5   1  -4  682.83   37.70
   5  -1  -4  694.13   38.80
   5   1   4  654.03   36.50
   5   1   4  603.94   37.90
   5  -1  -4  666.83   38.70
  -5   1  -4  674.33   37.50
   5  -1  -4  690.53   37.70
  -5  -1   4  603.94   38.60
   5   1   4  595.54   38.20
   5   1   4  624.94   36.50
  -5  -1   4  618.34   37.10
   5   1   4  593.74   37.50
   6  -1   4  992.60   59.79
   6   1  -4 1030.70   58.79
   6  -1   4  989.90   58.79
  -6   1   4 1009.30   58.69
   6   1  -4 1164.58   61.19
   6   1  -4 1083.79   58.19
   6   1  -4 1092.39   60.59
  -6   1   4 1005.00   59.99
   6  -1   4 1053.99   59.99
  -6  -1  -4 1167.28   60.99
  -6   1   4  894.81   59.29
   6  -1   4 1031.20   59.49
  -6   1  -4  866.81   62.19
   6  -1  -4 1138.19   60.59
   6  -1  -4 1128.39   59.29
  -6   1  -4 1087.49   59.09
   6   1   4 1036.10   59.69
  -6  -1   4  958.40   58.49
   6   1   4  976.40   57.99
   6   1   4  921.21   57.59
   6   1   4  924.01   58.19
   6   1   4  991.70   59.19
  -6  -1   4 1109.39   58.19
  -7   1   4  448.86   29.70
   7   1  -4  458.25   30.70
   7   1  -4  474.15   28.60
   7  -1   4  517.35   29.90
  -7  -1  -4  451.75   29.80
   7   1  -4  461.65   28.40
   7  -1   4  574.14   30.80
  -7   1   4  533.65   29.20
   7  -1   4  499.05   29.10
  -7   1   4  487.15   30.40
   7  -1   4  464.55   30.30
   7  -1  -4  480.95   29.30
   7  -1  -4  495.25   30.60
  -7  -1   4  510.55   31.00
   7   1   4  541.95   30.30
  -7   1  -4  496.95   29.20
   7   1   4  509.85   29.70
  -7   1  -4  423.66   29.80
   7  -1  -4  481.65   30.70
  -7  -1   4  518.65   28.90
   7  -1  -4  449.36   28.90
   7   1   4  496.75   28.50
   8  -1   4  537.75   31.80
   8  -1   4  486.45   30.80
  -8   1   4  529.95   31.00
   8  -1   4  513.95   32.20
  -8   1   4  461.65   32.10
   8   1  -4  526.45   33.20
  -8  -1  -4  566.24   32.40
   8   1  -4  513.15   30.40
  -8   1   4  512.85   31.90
   8  -1   4  480.15   32.30
  -8  -1   4  526.45   31.50
   8  -1  -4  532.85   31.40
   8  -1  -4  536.55   32.70
   8  -1  -4  511.15   30.90
   8   1   4  511.05   30.30
   8  -1  -4  563.24   33.30
  -8   1  -4  552.14   31.20
   8   1   4  504.65   32.00
   9   1  -4 3055.89  173.98
   9   1  -4 3120.59  174.38
   9  -1   4 2987.20  176.38
   9  -1   4 2980.00  175.28
   9  -1   4 2974.60  175.18
   9   1  -4 3224.58  177.48
   9   1   4 3320.77  175.48
  -9   1  -4 3196.28  174.58
   9   1   4 3247.78  176.08
   9  -1  -4 3084.09  177.08
   9   1   4 2924.71  173.68
 -10   1   4  740.93   42.70
  10  -1   4  664.23   44.30
 -10   1   4  707.53   43.50
  10  -1   4  722.73   42.30
  10  -1   4  688.33   43.20
  10  -1   4  746.73   44.20
  10   1  -4  726.13   42.10
  10   1  -4  687.83   45.30
  10   1  -4  713.13   42.50
  10  -1  -4  674.83   44.80
  10  -1  -4  730.83   44.60
 -10   1  -4  737.43   42.40
  10   1   4  753.22   45.80
  10  -1  -4  706.03   42.50
 -10  -1   4  818.22   44.30
  10   1   4  707.33   43.70
  10  -1  -4  716.63   43.00
  10   1   4  732.23   41.70
  11  -1   4  191.28   13.20
 -11   1   4  197.48   13.30
  11   1  -4  156.88   14.30
  11   1  -4  151.48   11.50
  11  -1   4  183.58   12.00
  11  -1   4  178.68   15.70
 -11   1   4  192.58   12.40
  11   1  -4  146.89   11.80
  11  -1  -4  148.59   13.90
  11   1   4  190.48   13.50
 -11  -1   4  184.38   12.00
 -11  -1   4  158.58   12.10
  11   1   4  195.58   13.10
 -11   1  -4  165.58   11.80
  11   1   4  185.48   11.30
  11  -1  -4  149.99   12.20
 -11   1  -4  153.58   12.60
  12   1  -4  206.68   16.80
  12  -1   4  177.98   13.10
  12  -1   4  186.68   15.70
 -12   1   4  174.48   14.10
 -12   1   4  189.48   13.70
  12  -1   4  181.48   14.30
  12  -1   4  191.38   15.00
  12   1  -4  206.38   14.00
  12   1  -4  199.18   13.40
  12  -1  -4  215.08   14.60
 -12  -1   4  190.38   13.50
  12  -1  -4  209.38   14.00
  12   1   4  195.58   14.80
  12   1   4  183.88   14.10
 -12  -1   4  175.68   13.60
 -12   1  -4  226.48   13.70
  12   1   4  185.38   12.50
 -12   1  -4  213.88   14.90
  12  -1  -4  215.68   17.00
  13   1  -4   50.39    7.30
  13   1  -4   48.10    5.10
  13  -1   4   31.50    4.80
 -13   1   4   36.50    4.60
 -13   1   4   35.50    5.00
  13  -1   4   38.80    4.20
  13   1  -4   49.30    5.30
  13  -1   4   32.30    5.60
  13  -1   4   35.40    5.30
 -13  -1   4   31.80    4.40
 -13  -1   4   34.10    4.30
  13   1   4   36.10    5.20
  13   1   4   35.70    4.80
  13  -1  -4   50.49    7.30
  14  -1   4  463.95   29.20
 -14   1   4  501.05   30.20
  14   1  -4  439.96   33.50
  14   1  -4  472.75   30.10
  14  -1   4  503.75   31.10
  14   1  -4  457.85   29.50
  14  -1   4  496.85   31.80
  14  -1   4  460.55   32.70
 -14   1   4  484.05   30.80
  14  -1  -4  471.75   30.20
  14   1   4  475.15   31.20
  14  -1  -4  494.35   30.90
  14   1   4  477.65   28.40
 -14   1  -4  461.75   29.10
  14  -1  -4  508.15   34.20
  14   1   4  466.55   30.50
 -14  -1   4  449.95   30.80
 -14  -1   4  488.45   29.80
 -15   1   4  555.94   37.00
  15  -1   4  578.74   35.60
  15  -1   4  611.54   38.40
  15   1  -4  587.44   36.20
 -15   1   4  627.94   37.00
  15  -1   4  573.24   39.60
  15  -1   4  600.44   37.50
  15   1  -4  558.04   40.60
  15   1  -4  577.64   36.70
  15  -1  -4  601.24   40.90
  15   1   4  595.04   37.20
  15  -1  -4  614.64   37.00
  15  -1  -4  576.84   37.40
  15   1   4  615.84   38.00
 -15  -1   4  580.44   36.30
  15   1   4  587.94   34.80
 -15  -1   4  605.44   36.40
 -15   1  -4  575.64   35.40
  16   1  -4  127.59   10.20
  16   1  -4   98.59   13.70
 -16   1   4  127.59   11.00
 -16   1   4  126.59   11.70
  16   1  -4  116.89   10.50
  16  -1   4  123.49   12.80
  16  -1   4  149.59   12.30
  16  -1   4  129.19    9.70
 -16  -1   4  127.09   10.30
  16  -1  -4  120.89   11.20
 -16  -1   4  129.59   10.30
 -16   1  -4  116.59   10.70
  16  -1  -4  130.59   15.60
  16   1   4  126.99    8.80
  16   1   4  128.79   11.50
  16   1   4  125.39   10.80
  16  -1  -4  119.59   10.60
  17  -1   4  175.78   12.60
 -17   1   4  172.08   14.00
  17   1  -4  180.38   13.40
  17  -1   4  175.48   14.90
  17  -1   4  176.28   16.60
  17   1  -4  174.38   13.80
 -17   1   4  181.48   13.90
  17   1  -4  176.48   17.60
  17  -1   4  186.18   14.50
  17   1   4  169.38   11.70
 -17  -1   4  170.98   13.30
  17  -1  -4  172.38   13.90
  17   1   4  173.38   14.00
  17  -1  -4  170.08   17.30
  17  -1  -4  180.98   14.70
  17   1   4  184.78   14.70
 -17  -1   4  166.08   13.00
   0  -2   4  655.93   39.30
   0  -2  -4  669.83   41.90
   0   2  -4  624.04   39.30
   0  -2   4  714.63   39.70
   0  -2  -4  656.43   39.20
   0  -2   4  794.42   39.30
   0   2   4  692.43   40.40
   0   2   4  680.23   39.20
   0   2  -4  657.93   39.20
   0  -2   4  769.42   40.10
   0   2  -4  653.43   40.10
   0   2   4  717.43   39.60
   0   2   4  733.63   40.20
  -1  -2  -4  351.36   21.20
   1  -2   4  385.26   22.30
   1   2  -4  334.67   21.40
   1   2  -4  356.26   21.30
  -1   2   4  372.86   21.80
   1   2  -4  359.16   23.60
   1  -2   4  394.06   22.30
  -1  -2  -4  370.16   24.30
   1  -2   4  409.46   21.60
  -1   2   4  388.96   23.30
   1   2  -4  346.97   21.90
  -1   2   4  373.86   23.00
  -1  -2   4  399.46   22.00
  -1   2  -4  357.16   21.90
   1   2   4  392.86   22.60
  -1  -2   4  434.86   21.30
   1   2   4  376.96   22.60
  -1  -2   4  394.16   21.70
  -1  -2   4  364.36   21.40
  -1  -2   4  421.56   21.30
   1   2   4  381.46   21.90
  -1   2  -4  350.76   22.10
   1   2   4  380.86   21.40
  -1   2  -4  321.87   22.00
   1  -2  -4  370.06   23.50
  -1  -2   4  408.26   22.10
   1  -2  -4  345.97   21.60
  -1  -2   4  404.66   22.70
   2   2  -4  257.17   15.20
   2   2  -4  240.18   13.00
   2  -2   4  223.78   14.00
  -2   2   4  208.28   14.70
  -2   2   4  216.98   14.10
   2  -2   4  228.88   13.50
   2   2  -4  245.58   14.30
  -2   2   4  211.18   13.60
   2  -2   4  217.18   14.20
  -2  -2  -4  237.98   15.50
  -2   2   4  233.08   15.00
   2  -2  -4  251.37   15.20
   2   2   4  209.48   14.30
  -2  -2   4  219.58   13.70
  -2   2  -4  227.28   14.20
  -2  -2   4  219.98   13.80
  -2  -2   4  235.48   14.80
  -2   2  -4  245.08   13.70
   2   2   4  211.88   14.00
  -2  -2   4  230.88   13.60
   2   2   4  217.58   13.50
  -3   2   4 1538.15   83.49
   3   2  -4 1400.76   82.89
  -3   2   4 1549.14   82.19
  -3  -2  -4 1394.36   83.89
   3  -2   4 1499.05   82.59
   3  -2   4 1522.15   82.59
  -3   2   4 1415.26   82.39
  -3  -2  -4 1413.86   82.59
   3  -2   4 1549.64   82.99
  -3   2   4 1555.04   83.49
  -3   2  -4 1306.07   82.59
   3  -2  -4 1347.87   83.39
   3  -2  -4 1348.07   83.19
  -3   2  -4 1252.27   82.89
  -3   2  -4 1355.96   81.59
  -3   2  -4 1432.86   81.69
   3   2   4 1543.85   83.09
  -3  -2   4 1574.24   83.59
  -3  -2   4 1397.16   82.49
   3   2   4 1518.05   81.79
   3   2   4 1523.45   82.19
   3   2   4 1621.34   82.49
   4   2  -4   20.60    2.80
   4   2  -4   21.70    1.90
  -4   2   4   11.80    1.80
  -4  -2  -4   18.50    2.30
   4  -2   4   19.20    2.10
  -4   2   4   17.00    2.70
   4  -2   4   16.80    2.40
  -4   2   4   11.20    1.80
  -4   2   4   11.90    2.20
   4  -2   4   15.30    2.20
   4  -2   4   17.30    2.30
   4  -2  -4   20.60    2.90
   4   2   4   13.30    1.60
  -4  -2   4   16.10    1.60
  -4   2  -4   17.10    2.30
  -4  -2   4   18.50    2.70
   4  -2  -4   19.70    2.70
   4   2   4   15.30    1.60
   4   2   4   13.90    2.40
   4   2   4   13.00    1.90
  -4   2  -4   19.40    2.60
  -5  -2  -4 1682.93   98.19
   5  -2   4 1745.33   98.59
   5  -2   4 1584.04   97.99
  -5   2   4 1750.92   98.89
   5   2  -4 1598.04   96.49
   5   2  -4 1637.54   98.99
   5  -2   4 1972.80   98.19
  -5   2   4 1830.62   98.99
  -5   2   4 1799.52   97.69
   5   2  -4 1668.73   96.59
   5   2   4 1843.92   97.99
   5   2   4 1739.53   96.49
   5   2   4 1714.43   96.29
  -5  -2   4 1879.71   96.89
  -5   2  -4 1501.95   98.19
   5   2   4 1797.72   96.89
   5   2   4 1725.83   98.79
  -5   2  -4 1753.82   96.69
   5  -2  -4 1743.23   98.89
  -5  -2   4 1736.33   99.39
   5  -2  -4 1704.83   98.19
  -5   2  -4 1710.13   97.89
  -5   2  -4 1627.04   98.39
  -6  -2  -4   54.19    5.10
  -6   2   4   50.79    5.20
   6  -2   4   54.19    4.90
   6  -2   4   55.09    5.40
   6   2  -4   61.79    4.10
  -6   2   4   57.99    4.80
  -6   2   4   58.09    5.60
   6   2  -4   56.19    5.90
   6  -2   4   53.49    5.00
   6   2  -4   54.99    3.90
   6  -2   4   63.69    5.30
   6  -2  -4   58.19    5.20
   6  -2  -4   55.99    5.50
   6   2   4   53.79    3.60
   6   2   4   55.29    4.90
   6   2   4   53.19    3.90
  -6  -2   4   63.29    4.00
  -6   2  -4   57.99    4.00
  -6   2  -4   51.89    5.20
   6   2   4   56.59    5.20
  -6   2  -4   47.20    5.00
   6   2   4   58.89    5.70
   6  -2  -4   60.49    5.90
  -6  -2   4   54.89    4.40
  -6  -2   4   46.70    5.50
   7  -2   4 1922.71   96.99
   7  -2   4 1718.23   96.09
  -7   2   4 1766.72   97.19
   7  -2   4 1888.91   97.29
  -7   2   4 1693.23   96.59
   7   2  -4 1549.24   94.69
   7  -2   4 1789.42   96.89
  -7  -2  -4 1445.26   96.19
  -7   2   4 1738.43   97.09
   7   2  -4 1567.74   97.59
   7   2  -4 1558.64   94.99
   7  -2  -4 1596.74   96.29
   7   2   4 1726.63   94.79
  -7   2  -4 1623.84   94.99
   7   2   4 1737.63   96.19
  -7  -2   4 1720.33   95.39
   7  -2  -4 1621.64   96.99
  -7   2  -4 1593.04   96.79
   7   2   4 1704.43   94.49
  -7  -2   4 1910.01   98.99
   7   2   4 1850.71   96.89
  -7   2  -4 1426.06   96.09
   8  -2   4  283.17   17.50
  -8   2   4  269.77   17.40
   8  -2   4  229.18   16.90
   8   2  -4  251.87   19.50
   8   2  -4  233.78   15.10
   8  -2   4  268.87   16.90
   8   2  -4  238.58   15.40
   8  -2   4  249.38   16.20
  -8   2   4  257.77   16.20
  -8   2   4  253.47   17.20
  -8   2  -4  228.28   15.50
  -8   2  -4  208.68   16.20
   8   2   4  255.97   15.10
  -8  -2   4  272.57   17.00
   8  -2  -4  249.78   17.30
   8   2   4  268.97   17.10
   8   2   4  267.17   16.60
   8   2   4  248.58   15.00
   8  -2  -4  233.18   16.40
   8  -2  -4  231.28   16.00
   8  -2  -4  246.88   17.90
   8   2   4  270.37   18.10
   9   2  -4  684.73   41.60
  -9   2   4  653.03   39.90
   9   2  -4  634.64   37.80
   9  -2   4  579.74   39.70
  -9   2   4  613.54   39.60
   9   2  -4  674.53   38.20
  -9   2   4  621.84   41.20
   9  -2   4  680.33   38.90
   9   2   4  646.94   39.70
   9  -2  -4  671.73   40.20
  -9   2  -4  693.13   38.50
  -9  -2   4  662.03   38.20
   9  -2  -4  686.63   39.50
   9   2   4  665.23   42.70
  -9   2  -4  600.94   39.00
   9  -2  -4  668.73   38.90
   9   2   4  615.74   37.40
   9   2   4  678.43   39.30
  10   2  -4  171.08   12.00
  10   2  -4  180.98   11.80
  10   2  -4  175.68   14.90
 -10   2   4  186.48   12.60
  10  -2   4  191.58   13.80
  10  -2   4  173.58   14.30
  10  -2   4  198.58   12.80
  10  -2   4  191.58   13.30
 -10   2  -4  145.59   12.40
  10   2   4  195.48   13.70
  10  -2  -4  164.38   14.20
  10   2   4  190.78   14.70
  10   2   4  182.48   11.20
 -10   2  -4  173.08   12.20
  10   2   4  194.48   13.20
  10  -2  -4  192.08   14.10
  10  -2  -4  160.38   12.80
  10  -2  -4  165.58   12.50
  11  -2   4  297.17   22.20
  11  -2   4  303.27   20.60
 -11   2   4  319.97   21.90
  11   2  -4  348.27   24.20
  11  -2   4  332.87   21.60
  11   2  -4  329.97   20.50
 -11   2   4  327.27   20.90
  11   2  -4  338.87   20.20
  11  -2   4  322.87   22.10
  11  -2  -4  311.97   22.30
 -11  -2   4  326.67   20.40
  11   2   4  325.27   21.30
  11  -2  -4  344.17   23.60
 -11  -2   4  291.37   20.60
 -11   2  -4  303.77   20.50
  11   2   4  345.07   23.50
  11   2   4  321.27   19.30
  11  -2  -4  318.67   20.90
  11   2   4  325.07   21.80
  11  -2  -4  333.87   21.60
  12  -2   4   89.19    7.50
  12   2  -4   86.69    6.90
 -12   2   4   87.69    8.40
  12   2  -4   93.29    7.40
  12  -2   4   88.29    8.70
  12   2  -4   84.99    9.90
  12  -2   4   83.09    8.90
  12  -2   4   80.79    8.00
 -12   2   4   93.79    7.80
  12   2   4  101.39    9.90
  12   2   4   86.99    6.10
 -12   2  -4   86.09    7.60
  12  -2  -4   80.09    9.40
  12   2   4   84.89    7.80
 -12  -2   4   84.49    7.10
  12  -2  -4   87.49    7.70
  12  -2  -4   76.29    7.80
  12   2   4   83.09    8.20
 -12   2  -4   76.09    7.10
  13   2  -4  307.37   19.40
  13  -2   4  300.17   20.90
 -13   2   4  314.97   20.40
  13  -2   4  310.87   22.30
  13   2  -4  301.67   19.80
  13   2  -4  300.97   23.50
  13  -2   4  295.67   19.80
 -13   2   4  316.37   21.40
  13  -2   4  303.57   21.60
  13  -2  -4  293.97   20.80
  13  -2  -4  287.87   20.20
 -13  -2   4  301.47   19.60
  13   2   4  291.77   18.20
 -13   2  -4  298.17   20.10
  13  -2  -4  295.47   23.00
 -13   2  -4  290.57   20.00
 -13  -2   4  293.27   19.60
  13   2   4  303.97   21.10
  13   2   4  312.67   20.60
  13   2   4  329.27   23.00
  14   2  -4   23.10    3.60
  14  -2   4   29.00    5.60
  14  -2   4   29.90    5.40
  14   2  -4   20.20    5.80
 -14   2   4   30.30    4.90
  14  -2   4   31.40    4.00
  14  -2   4   27.60    5.80
 -14   2   4   33.30    4.50
  14  -2  -4   21.40    5.70
  14   2   4   29.60    6.40
 -14   2  -4   22.40    3.30
  14  -2  -4   25.40    5.20
  14  -2  -4   25.10    4.10
  14   2   4   30.20    4.60
  14   2   4   24.20    2.60
 -14  -2   4   29.00    3.80
  14   2   4   30.90    4.50
 -14  -2   4   28.70    3.80
  15  -2   4  429.86   27.90
 -15   2   4  399.36   27.00
 -15   2   4  451.05   26.40
  15   2  -4  352.56   25.10
  15  -2   4  390.26   28.40
  15   2  -4  360.16   29.20
  15   2  -4  362.36   24.70
  15  -2   4  422.06   25.50
  15  -2   4  417.36   27.00
  15  -2  -4  370.26   29.20
  15  -2  -4  388.16   26.70
  15   2   4  390.96   26.00
 -15   2  -4  380.96   25.40
  15   2   4  416.26   26.90
  15   2   4  396.86   23.40
  15  -2  -4  359.36   25.80
 -15  -2   4  393.86   25.00
  15   2   4  453.35   29.40
 -15  -2   4  385.66   25.20
  16   2  -4   15.70    3.30
  16   2  -4   15.20    5.40
  16  -2   4   10.70    2.80
 -16   2   4   11.70    3.50
  16  -2   4    9.90    4.40
  16  -2   4   10.00    3.10
  16  -2   4   10.70    3.70
 -16   2   4   14.70    4.20
  16  -2  -4   15.00    3.90
 -16  -2   4   12.10    3.00
  16   2   4   10.10    1.50
  16   2   4    7.50    2.80
 -16   2  -4   16.60    3.40
  16  -2  -4   19.00    6.30
 -16  -2   4   14.20    3.40
  16   2   4   11.40    4.10
  16   2   4   11.30    3.40
  16  -2  -4   17.70    4.20
 -17   2   4  432.96   31.00
  17  -2   4  399.16   36.90
  17   2  -4  520.45   29.80
  17  -2   4  461.05   31.40
  17   2  -4  503.85   30.30
  17   2  -4  511.85   35.60
  17  -2   4  431.36   29.30
 -17   2  -4  535.65   30.20
 -17  -2   4  397.66   29.40
  17  -2  -4  527.75   35.90
  17  -2  -4  538.75   31.70
  17   2   4  428.06   30.20
  17  -2  -4  509.05   32.30
  17   2   4  430.36   27.40
  17   2   4  460.65   33.20
 -17  -2   4  442.96   29.10
  17   2   4  451.95   31.10
   0  -3   4    3.00    1.00
   0  -3   4    3.90    1.20
   0   3  -4    1.00    0.50
   0  -3   4    1.30    0.60
   0   3   4    1.10    0.90
   0  -3   4    0.50    0.40
   0  -3  -4    0.70    0.40
   0   3   4    1.60    1.20
   0  -3   4    1.40    0.70
   0  -3  -4    1.80    1.30
  -1  -3  -4 1481.85   82.49
   1   3  -4 1478.05   82.79
  -1   3   4 1424.86   84.89
   1  -3   4 1476.15   83.09
   1  -3   4 1348.07   83.39
   1  -3   4 1599.94   83.39
  -1   3   4 1534.95   84.19
   1  -3   4 1337.87   83.49
  -1  -3  -4 1415.96   85.19
   1  -3   4 1568.94   83.39
  -1   3   4 1438.26   83.09
  -1   3   4 1473.05   84.69
   1  -3  -4 1445.96   84.89
   1   3   4 1497.95   84.29
  -1  -3   4 1435.36   82.89
  -1  -3   4 1432.06   83.29
  -1   3  -4 1511.35   84.79
  -1   3  -4 1408.86   83.19
   1  -3  -4 1603.44   83.19
  -1  -3   4 1515.05   84.99
  -1  -3   4 1381.16   83.39
  -1  -3   4 1549.74   82.99
  -1  -3   4 1637.84   82.69
  -1  -3   4 1436.06   82.69
   1   3   4 1509.25   84.29
   2   3  -4 2420.76  130.39
  -2   3   4 2279.17  132.39
   2  -3   4 2474.35  131.19
  -2   3   4 2305.47  132.49
   2  -3   4 2335.57  131.39
  -2   3   4 2231.98  130.89
  -2  -3   4 2442.46  132.19
  -2   3  -4 2307.57  131.09
   2   3   4 2355.36  131.49
  -2  -3   4 2285.27  130.59
  -2  -3   4 2230.08  130.89
   3  -3   4 1988.70  120.59
   3   3  -4 2219.58  120.89
  -3  -3  -4 2303.97  120.79
   3  -3   4 2028.50  121.49
  -3   3   4 1986.30  120.09
  -3   3   4 2031.40  121.39
  -3   3   4 1957.00  121.39
   3  -3   4 2052.19  120.39
  -3   3   4 2197.38  120.79
   3   3  -4 2361.86  119.59
  -3  -3   4 2230.88  120.59
   3   3   4 2113.29  120.19
  -3   3  -4 2236.78  121.69
  -3  -3   4 2172.98  121.59
   3  -3  -4 2180.18  121.99
  -3   3  -4 2136.59  120.49
   3   3   4 2166.58  119.59
   3   3   4 2079.49  121.09
  -4  -3  -4 1549.84   92.69
  -4   3   4 1657.73   91.89
   4  -3   4 1635.34   92.09
   4  -3   4 1659.43   91.99
   4  -3   4 1766.92   91.09
   4   3  -4 1641.04   90.79
  -4   3   4 1619.04   92.89
   4  -3   4 1460.35   91.49
  -4   3   4 1585.84   91.39
  -4   3   4 1622.94   92.59
   4   3  -4 1581.64   92.39
  -4   3  -4 1584.24   91.79
  -4   3  -4 1542.05   92.59
  -4   3  -4 1670.63   90.59
  -4  -3   4 1704.13   93.19
   4  -3  -4 1612.74   92.49
   4   3   4 1526.45   90.79
   4  -3  -4 1629.34   92.99
  -4  -3   4 1727.83   90.49
   4   3   4 1545.85   92.19
  -4  -3   4 1543.25   90.99
   4   3   4 1634.54   90.59
  -5   3   4  129.69   10.30
   5  -3   4  138.49   10.00
  -5   3   4  147.49    9.90
  -5   3   4  139.89    9.70
  -5  -3  -4  146.09   10.00
   5  -3   4  141.49    9.50
   5  -3   4  120.69    9.70
   5   3  -4  140.49   10.80
   5   3  -4  150.68    9.30
   5  -3   4  135.29   10.20
  -5   3   4  133.19   10.70
   5   3  -4  139.89    8.90
   5   3   4  126.09    9.40
   5  -3  -4  156.78   11.30
  -5   3  -4  142.09   10.70
  -5   3  -4  140.79   10.20
   5   3   4  143.19   10.60
  -5   3  -4  150.38    9.20
   5  -3  -4  151.68   10.40
   5   3   4  130.19    8.60
   5  -3  -4  146.69   10.60
   5   3   4  139.19    8.60
  -5  -3   4  133.69   10.90
  -5  -3   4  153.28    8.60
  -5  -3   4  129.39    9.10
  -6   3   4  427.96   27.20
  -6  -3  -4  435.56   27.60
  -6   3   4  431.76   28.50
  -6  -3  -4  479.35   26.00
   6  -3   4  456.85   27.50
   6   3  -4  474.05   26.90
   6  -3   4  460.45   27.70
   6   3  -4  485.75   29.30
   6  -3   4  420.16   27.50
   6  -3   4  438.96   28.10
   6   3  -4  430.26   26.00
   6   3   4  423.16   27.10
  -6  -3   4  419.96   26.60
  -6   3  -4  497.85   28.70
   6  -3  -4  493.85   28.20
  -6  -3   4  470.85   25.90
   6  -3  -4  492.15   28.50
   6   3   4  403.96   25.90
   6   3   4  421.86   28.20
  -6   3  -4  467.25   28.10
   6  -3  -4  484.95   29.20
  -6  -3   4  443.26   29.20
   7   3  -4  759.72   48.70
  -7  -3  -4  827.42   48.40
  -7   3   4  758.52   47.50
   7  -3   4  832.12   47.30
  -7   3   4  808.42   46.80
   7  -3   4  790.62   47.70
   7   3  -4  695.03   45.10
   7   3  -4  746.03   46.40
   7  -3   4  873.51   47.30
  -7   3   4  832.92   48.30
   7  -3   4  899.11   47.50
   7  -3  -4  788.52   47.40
   7   3   4  798.62   48.10
   7   3   4  798.92   45.10
   7  -3  -4  758.42   47.50
   7   3   4  733.43   48.00
  -7  -3   4  858.61   45.10
  -7  -3   4  800.52   46.10
   7  -3  -4  800.72   48.50
   8   3  -4   33.00    2.60
   8  -3   4   33.00    4.20
   8  -3   4   27.80    3.90
   8  -3   4   26.10    4.10
   8  -3   4   31.10    4.40
   8   3  -4   36.40    4.00
   8   3  -4   39.30    5.40
   8   3  -4   33.10    2.50
   8   3  -4   34.80    2.70
  -8   3   4   31.50    4.10
  -8   3   4   27.20    4.00
   8   3   4   28.70    2.10
  -8  -3   4   31.80    3.30
  -8   3  -4   32.90    4.40
   8   3   4   28.30    2.40
   8   3   4   31.30    4.60
   8  -3  -4   26.90    5.60
   8   3   4   31.90    3.70
   8  -3  -4   32.20    4.20
   8  -3  -4   33.30    4.30
   9   3  -4  172.38   14.20
  -9   3   4  161.58   12.90
  -9   3   4  174.88   12.00
   9   3  -4  172.88   12.40
   9  -3   4  149.39   12.40
   9  -3   4  164.98   12.30
   9  -3   4  163.08   12.80
   9   3  -4  158.48   10.00
   9  -3   4  167.98   12.10
   9   3  -4  172.68   10.40
   9   3   4  150.88   13.10
   9  -3  -4  177.58   12.60
   9  -3  -4  161.58   13.50
  -9   3  -4  166.68   12.60
   9  -3  -4  181.08   12.20
   9   3   4  165.98   11.90
   9   3   4  158.98    9.90
   9   3   4  160.48   10.00
   9  -3  -4  173.78   12.80
  -9  -3   4  157.28   11.00
  10   3  -4 1236.18   68.39
  10  -3   4 1189.58   68.59
  10   3  -4 1151.68   65.59
 -10   3   4 1143.99   68.49
 -10   3   4 1104.19   66.99
  10  -3   4 1073.49   67.49
  10  -3   4 1186.88   67.29
  10   3  -4 1132.59   65.79
  10   3  -4 1046.80   64.79
  10   3  -4 1189.28   70.39
  10   3   4 1150.28   67.19
  10   3   4 1150.58   69.39
  10  -3  -4 1193.68   68.69
  10   3   4 1142.69   64.89
  10  -3  -4 1164.18   68.29
  10  -3  -4 1162.98   69.49
  10  -3  -4 1206.88   67.59
 -10  -3   4 1168.48   66.19
 -10   3  -4 1145.89   68.09
  10   3   4 1117.19   67.69
  11  -3   4 1522.25   89.19
  11  -3   4 1539.25   89.89
 -11   3   4 1566.24   89.99
  11   3  -4 1480.25   86.89
  11   3  -4 1337.47   85.79
  11   3  -4 1568.44   89.99
 -11   3   4 1563.84   88.49
  11  -3   4 1638.94   88.69
  11   3  -4 1467.35   87.19
  11  -3   4 1472.05   89.89
  11   3  -4 1596.34   91.99
  11   3   4 1584.34   91.29
 -11   3  -4 1531.75   86.59
  11  -3  -4 1574.84   88.69
  11   3   4 1598.14   91.09
 -11   3  -4 1514.45   86.79
  11  -3  -4 1504.35   89.69
  11  -3  -4 1563.64   91.19
  11  -3  -4 1538.55   89.29
  11   3   4 1567.94   88.69
 -11   3  -4 1461.95   88.99
  11   3   4 1497.95   85.99
 -11  -3   4 1570.54   87.49
  12   3  -4  165.48   10.90
  12  -3   4  158.88   13.20
 -12   3   4  149.19   13.10
  12   3  -4  147.99    9.60
  12   3  -4  165.38   14.90
  12   3  -4  159.28   13.40
  12   3  -4  166.68   11.30
 -12   3   4  156.08   12.00
  12  -3   4  144.49   13.00
  12  -3   4  161.58   12.70
  12  -3   4  156.68   11.90
  12   3   4  159.58   12.80
 -12   3  -4  177.58   12.90
  12   3   4  168.08   14.40
  12   3   4  140.89    9.60
  12  -3  -4  162.88   14.40
  12  -3  -4  166.48   12.30
 -12   3  -4  155.18   10.80
  12  -3  -4  159.48   13.10
  12   3   4  149.09   12.00
 -12  -3   4  157.88   11.20
  12  -3  -4  173.58   13.00
  13  -3   4  389.56   26.30
  13  -3   4  406.86   25.70
  13   3  -4  386.36   24.30
 -13   3   4  406.36   25.70
 -13   3   4  396.46   27.10
  13  -3   4  371.36   26.80
  13   3  -4  396.86   24.80
  13   3  -4  372.06   22.70
  13   3  -4  409.86   27.70
  13  -3   4  393.16   27.50
  13   3  -4  410.66   29.20
 -13   3  -4  392.26   26.10
  13   3   4  420.96   26.00
 -13   3  -4  368.26   24.30
  13   3   4  448.96   29.00
  13   3   4  367.66   22.70
 -13  -3   4  398.96   24.70
  13  -3  -4  391.66   25.80
  13   3   4  417.36   26.70
  13  -3  -4  385.16   28.40
  13  -3  -4  403.56   26.60
  14  -3   4  391.86   25.00
  14   3  -4  370.96   23.70
  14  -3   4  392.86   26.70
  14   3  -4  387.16   27.20
  14  -3   4  405.46   26.10
  14   3  -4  365.06   28.30
  14   3  -4  383.16   24.20
 -14   3   4  373.96   26.40
  14  -3   4  381.06   27.10
  14   3   4  413.46   26.20
  14  -3  -4  363.76   28.00
  14   3   4  417.46   28.40
 -14  -3   4  367.86   24.10
  14  -3  -4  373.66   26.00
 -14   3  -4  346.77   23.60
 -14  -3   4  365.76   23.80
  14   3   4  387.46   25.30
  14  -3  -4  375.96   25.30
 -14   3  -4  385.56   25.50
  15  -3   4    7.90    3.40
  15  -3   4    8.10    2.80
  15   3  -4   17.20    4.60
  15  -3   4    7.00    3.20
 -15   3   4    8.20    3.10
  15   3  -4   11.00    4.50
  15  -3   4   10.20    4.00
 -15  -3   4    7.60    2.40
  15   3   4    9.10    6.10
  15  -3  -4   13.00    5.10
  15  -3  -4   20.10    4.70
  15   3   4    5.80    2.70
 -15   3  -4   17.70    3.90
  15  -3  -4   16.40    4.30
  15   3   4    9.00    2.80
 -15  -3   4    5.00    1.90
  16  -3   4   64.49    8.10
 -16   3   4   61.09    7.60
  16   3  -4   65.09    9.40
  16   3  -4   69.69    6.10
  16   3  -4   64.59    6.30
  16   3  -4   60.79    8.20
  16  -3   4   65.29    7.70
  16  -3   4   52.49    7.90
  16   3   4   60.79    6.90
 -16  -3   4   58.99    5.70
  16   3   4   69.59    9.10
  16  -3  -4   51.99    8.70
  16   3   4   63.29    7.30
 -16  -3   4   59.69    6.20
 -16   3  -4   59.89    6.90
  16  -3  -4   64.49    7.80
  16  -3  -4   62.69    7.30
  17   3  -4   99.99   11.20
  17   3  -4   93.69    8.60
  17  -3   4  107.09    9.30
  17  -3   4  105.19   13.20
 -17   3   4  100.89   10.50
  17  -3   4  107.89   10.60
  17  -3   4  100.19   10.80
  17   3  -4  107.19    8.50
  17   3  -4   95.99   12.40
 -17   3  -4  101.09    9.50
  17  -3  -4  100.89   12.50
  17   3   4  108.99   11.90
  17   3   4   99.69    9.50
  17  -3  -4  103.09   10.10
  17   3   4  111.19   10.30
 -17  -3   4   94.79    8.00
 -17  -3   4  100.99    8.80
   0   4   4 1493.65   85.59
   0  -4  -4 1541.25   83.69
   0   4  -4 1645.04   84.29
   0  -4   4 1298.27   84.09
   0  -4  -4 1613.44   86.79
   0   4   4 1472.15   85.89
   0  -4   4 1632.84   84.19
   0  -4   4 1480.85   83.79
   0  -4   4 1299.87   84.49
   0   4  -4 1450.85   85.99
   1  -4   4  191.08   12.40
   1  -4   4  189.08   12.90
  -1   4   4  188.98   13.90
  -1  -4  -4  213.48   14.80
  -1  -4  -4  205.98   11.60
   1  -4   4  214.88   12.50
   1  -4   4  178.58   12.50
   1   4  -4  216.78   12.30
   1  -4  -4  213.38   14.40
  -1  -4   4  179.48   12.40
   1   4   4  192.58   13.50
  -1  -4   4  196.08   12.60
  -1  -4   4  183.58   11.90
  -1  -4   4  208.38   11.90
  -1  -4   4  210.68   13.50
   1   4   4  192.88   14.20
  -1   4  -4  195.68   14.10
  -2  -4  -4  642.54   33.30
   2  -4   4  589.44   34.00
   2  -4   4  612.84   34.70
   2  -4   4  568.84   35.10
  -2  -4  -4  693.23   37.70
  -2   4   4  573.24   36.30
   2   4   4  557.04   35.20
  -2   4  -4  594.04   34.60
  -2  -4   4  571.04   34.50
  -2  -4   4  564.24   34.30
   2  -4  -4  675.03   36.60
  -2  -4   4  582.94   35.80
   2   4   4  541.45   36.60
  -2  -4   4  539.95   34.60
   3   4  -4  479.55   25.50
  -3  -4  -4  482.35   28.80
  -3   4   4  387.86   27.10
  -3   4   4  443.86   26.70
   3  -4   4  372.36   25.70
   3  -4   4  434.76   26.40
   3  -4   4  408.96   26.50
  -3   4  -4  494.05   28.00
   3   4   4  414.56   26.70
  -3   4  -4  440.46   26.00
   3  -4  -4  479.75   29.50
  -3  -4   4  401.66   25.60
   3   4   4  389.16   25.90
  -3  -4   4  416.46   27.60
   3  -4  -4  478.15   27.50
  -3  -4   4  423.66   25.20
  -4   4   4  189.28   14.10
   4  -4   4  212.38   13.80
   4  -4   4  189.28   13.20
  -4   4   4  207.08   13.60
   4  -4   4  205.78   12.30
  -4   4   4  205.48   14.70
   4  -4   4  222.08   13.80
  -4  -4   4  208.48   14.80
   4   4   4  200.78   14.00
  -4  -4   4  197.38   12.70
  -4   4  -4  155.48   13.90
  -4  -4   4  208.88   12.10
   4   4   4  199.08   12.80
  -5   4   4  430.36   29.20
  -5   4   4  461.25   28.70
   5  -4   4  468.75   28.90
   5  -4   4  483.05   27.80
  -5  -4  -4  498.95   28.80
   5   4  -4  501.15   27.80
   5  -4   4  462.35   29.00
   5  -4   4  427.36   28.40
  -5   4   4  473.95   30.10
   5   4   4  425.06   29.10
  -5   4  -4  468.45   28.70
  -5  -4   4  495.35   27.00
  -5   4  -4  487.65   30.00
   5  -4  -4  515.75   30.40
   5   4   4  428.16   27.30
   5  -4  -4  523.85   29.50
  -5  -4   4  417.56   27.60
   5  -4  -4  492.65   29.50
  -6   4   4   98.69    8.40
   6  -4   4  101.89    8.50
   6  -4   4  102.09    8.10
   6   4  -4   89.09    7.10
   6  -4   4  106.99    9.30
   6  -4   4  114.39    7.70
  -6   4   4  106.29    9.80
   6   4   4   95.39    9.50
   6  -4  -4   95.79    8.40
  -6  -4   4  107.09    7.90
   6  -4  -4   88.29    8.90
  -6   4  -4   83.39    8.50
   6  -4  -4   89.29    8.20
   6   4   4  102.69    6.50
  -6  -4   4  111.99    6.30
   7  -4   4  524.75   33.40
   7  -4   4  524.55   33.40
   7   4  -4  592.84   35.30
  -7  -4  -4  542.35   31.10
  -7   4   4  493.35   33.70
  -7   4   4  499.15   34.50
   7  -4   4  508.45   33.80
   7  -4   4  539.95   33.00
   7   4  -4  611.24   32.80
   7  -4  -4  616.44   34.30
  -7  -4   4  523.45   32.20
  -7  -4   4  526.15   30.90
  -7   4  -4  570.44   34.90
   7  -4  -4  595.24   34.20
   7  -4  -4  584.44   35.20
   7   4   4  502.35   34.00
   8   4  -4  123.89    8.80
   8  -4   4  109.19    9.20
   8  -4   4  104.89    9.00
   8  -4   4  105.09    9.00
  -8   4   4  108.19   10.20
   8  -4   4   96.89    9.30
  -8   4   4   97.29    9.20
   8   4  -4  127.59   11.10
  -8   4  -4  127.29   10.40
  -8  -4   4  102.89    8.00
   8   4   4  106.89    8.50
   8  -4  -4  133.69   11.00
   8  -4  -4  121.79   12.40
   8  -4  -4  132.09    9.90
   8  -4  -4  126.89    9.40
   8   4   4  107.49    9.90
   9  -4   4   90.89    7.50
   9   4  -4   64.89    8.10
   9  -4   4   84.59    7.50
  -9   4   4   83.59    8.20
   9  -4   4   84.59    8.00
   9  -4   4   87.09    7.50
   9   4   4   79.79    6.60
  -9   4  -4   59.89    7.10
   9   4   4   87.19    8.40
   9  -4  -4   65.59    7.00
   9  -4  -4   60.39    6.50
   9  -4  -4   59.79    6.80
   9  -4  -4   68.79    8.00
  10  -4   4  166.28   16.20
  10  -4   4  170.78   14.10
  10   4  -4  210.48   14.30
  10   4  -4  227.28   17.20
  10  -4   4  178.58   14.80
 -10   4   4  177.08   15.20
  10  -4   4  182.98   14.10
  10   4   4  185.28   13.70
  10  -4  -4  217.68   16.50
  10  -4  -4  213.78   14.90
 -10   4  -4  218.48   15.50
  10  -4  -4  223.58   15.30
 -10  -4   4  157.98   12.60
  10   4   4  189.28   15.60
  10  -4  -4  225.78   14.80
  11   4  -4  137.09    9.20
  11   4  -4  146.49   11.90
  11  -4   4  148.19   11.70
 -11   4   4  144.89   12.90
  11   4  -4  151.28   14.10
  11  -4   4  146.09   12.60
  11  -4   4  157.48   12.70
  11  -4   4  155.98   12.20
  11  -4  -4  154.08   12.00
  11   4   4  150.48   11.50
 -11  -4   4  156.58   10.60
  11  -4  -4  149.49   12.20
  11   4   4  149.19   13.40
  11  -4  -4  151.38   13.60
 -11   4  -4  142.09   12.40
  11  -4  -4  157.48   12.50
  12   4  -4  471.75   30.60
  12  -4   4  460.65   30.40
  12  -4   4  457.75   31.20
  12   4  -4  464.05   33.10
  12   4  -4  451.55   27.20
 -12   4   4  458.05   31.40
  12  -4   4  493.65   30.10
  12  -4   4  469.55   31.10
 -12   4  -4  489.35   31.00
 -12  -4   4  451.65   28.40
  12  -4  -4  450.95   30.50
  12   4   4  442.36   31.90
  12   4   4  456.65   29.60
  12  -4  -4  483.85   30.10
  12  -4  -4  478.55   32.60
  12  -4  -4  493.25   31.00
  13   4  -4   18.10    4.60
  13   4  -4   14.30    2.00
  13  -4   4   28.90    5.70
  13  -4   4   26.80    4.80
  13   4  -4   16.70    5.20
 -13   4   4   29.40    6.00
  13  -4   4   30.20    5.00
 -13   4  -4   18.60    4.50
  13  -4  -4   19.00    5.70
  13   4   4   29.40    6.70
  13   4   4   25.80    4.00
  13  -4  -4   14.50    4.10
  13  -4  -4   18.70    4.50
  14   4  -4  337.77   25.90
  14  -4   4  326.47   22.10
  14   4  -4  298.77   19.60
  14  -4   4  322.17   23.70
  14  -4   4  315.17   23.40
 -14   4   4  307.27   23.40
  14   4  -4  331.47   23.70
  14  -4  -4  331.67   23.30
 -14  -4   4  302.27   20.60
  14  -4  -4  339.47   23.90
 -14   4  -4  330.77   22.90
  14   4   4  314.67   21.90
  14   4   4  352.56   30.90
  14  -4  -4  320.67   24.90
  15   4  -4  302.97   22.40
  15  -4   4  262.17   21.80
  15  -4   4  266.47   20.90
  15  -4   4  291.27   20.50
  15   4  -4  319.57   24.70
 -15   4   4  312.07   28.10
  15  -4   4  279.47   21.80
  15   4   4  283.37   23.00
 -15   4  -4  310.77   21.40
  15  -4  -4  316.57   24.30
  15  -4  -4  305.57   21.90
 -15  -4   4  271.37   19.10
  15   4   4  284.27   20.30
  15  -4  -4  320.77   21.40
 -15  -4   4  266.57   18.60
  16  -4   4  150.28   12.70
  16  -4   4  140.09   11.60
  16   4  -4  121.59   13.80
  16  -4   4  150.28   13.30
  16   4  -4  109.99    9.10
  16   4  -4  134.39   13.00
 -16   4   4  140.89   13.00
  16  -4   4  137.09   13.10
 -16  -4   4  143.19   10.60
  16  -4  -4  119.39   11.50
  16   4   4  147.69   14.20
 -16   4  -4  119.69   11.50
  16  -4  -4  112.29   14.60
  16  -4  -4  125.29   14.20
   0  -5   4   -0.10    0.70
   0  -5   4    0.70    0.60
   0   5  -4    1.40    1.00
   0   5  -4    0.80    1.20
   0  -5   4    1.30    0.70
   0  -5  -4    0.50    1.10
   0  -5   4    1.50    0.70
   0  -5   4    1.90    0.90
   1  -5   4  607.44   35.00
   1  -5   4  608.84   34.80
  -1   5   4  663.83   39.20
   1  -5   4  615.74   35.90
  -1  -5  -4  538.35   34.50
   1   5  -4  634.74   35.50
  -1   5   4  622.24   37.70
   1  -5   4  616.24   36.00
   1  -5   4  629.24   35.60
   1   5  -4  616.64   37.40
  -1  -5  -4  624.64   38.40
  -1  -5   4  643.44   35.00
  -1  -5   4  623.94   36.90
  -1  -5   4  544.95   35.50
  -1  -5   4  609.24   35.20
  -1  -5   4  563.04   35.60
  -1  -5   4  636.84   35.90
  -1   5  -4  611.24   39.10
   1  -5  -4  612.44   37.80
   1   5   4  571.74   36.80
   2  -5   4 1452.35   79.79
   2   5  -4 1326.37   78.89
  -2   5   4 1371.36   80.29
  -2   5   4 1388.36   81.49
  -2  -5  -4 1416.86   82.39
   2  -5   4 1482.65   79.49
   2  -5   4 1405.46   80.09
   2  -5   4 1344.27   78.59
  -2  -5   4 1309.77   78.89
   2  -5  -4 1353.26   81.09
  -2  -5   4 1373.76   82.29
  -2  -5   4 1501.95   78.29
   2   5   4 1375.86   80.59
  -2  -5   4 1428.56   79.39
   2   5   4 1413.96   80.39
  -2  -5   4 1404.16   78.09
   2  -5  -4 1386.56   81.69
  -2   5  -4 1323.97   81.39
   3  -5   4  115.79    8.80
   3   5  -4  123.29    8.00
   3  -5   4  101.89    8.20
   3  -5   4  109.79    7.30
   3  -5   4  117.29    9.00
  -3  -5  -4  120.99   10.70
   3  -5  -4  111.39   10.00
  -3  -5   4  108.39    9.60
  -3   5  -4  112.19    9.90
  -3  -5   4  116.09    8.20
   3  -5  -4  112.89    9.50
   3   5   4  128.39    9.60
   3   5   4  109.69    8.60
  -3  -5   4  115.59    7.70
   4  -5   4   17.90    2.90
   4  -5   4   26.80    2.60
   4  -5   4   23.60    3.40
   4  -5   4   22.00    3.50
  -4   5   4   25.00    4.20
  -4  -5  -4   37.40    5.40
  -4   5   4   27.40    3.70
  -4  -5   4   22.40    2.70
   4   5   4   24.10    2.90
  -4   5  -4   37.00    4.90
  -4  -5   4   24.70    2.40
   4   5   4   25.60    3.90
   4  -5  -4   39.50    7.40
   5   5  -4   38.50    3.60
   5  -5   4   35.00    4.10
  -5  -5  -4   36.80    5.70
   5  -5   4   35.30    4.40
  -5   5   4   34.80    4.30
   5  -5   4   31.00    4.20
  -5   5   4   36.10    4.60
   5  -5   4   31.70    3.20
  -5   5   4   34.20    5.10
   5  -5  -4   32.60    4.40
   5  -5  -4   40.10    4.70
  -5  -5   4   31.80    3.40
   5  -5  -4   35.30    5.10
   5   5   4   28.30    3.20
  -5  -5   4   34.20    2.70
  -5   5  -4   40.40    5.40
   5   5   4   35.70    4.70
   6  -5   4 1399.16   83.79
  -6   5   4 1479.35   86.79
   6  -5   4 1288.27   85.39
   6  -5   4 1451.25   85.39
   6   5  -4 1669.53   84.19
  -6   5   4 1340.87   85.59
   6  -5   4 1459.55   85.09
   6   5   4 1458.35   83.09
   6  -5  -4 1566.64   87.19
  -6   5  -4 1542.35   86.79
  -6  -5   4 1461.05   82.39
  -6  -5   4 1333.47   83.49
   6  -5  -4 1503.75   85.49
   6   5   4 1478.35   85.79
   6  -5  -4 1631.34   86.39
   7  -5   4  192.78   13.80
   7  -5   4  186.78   13.10
  -7  -5  -4  190.08   11.30
   7   5  -4  204.18   13.10
   7  -5   4  197.18   14.00
  -7   5   4  190.78   15.30
   7  -5   4  191.88   14.30
  -7  -5   4  187.88   11.10
  -7  -5   4  169.08   12.50
   7   5   4  194.18   14.60
   7  -5  -4  199.08   14.60
   7  -5  -4  188.58   14.10
   7  -5  -4  201.48   15.40
  -7   5  -4  198.78   15.30
   8  -5   4 2012.10  116.89
  -8   5   4 2080.99  118.09
   8  -5   4 1975.00  115.49
   8  -5   4 2037.40  116.19
   8   5  -4 1999.90  115.19
   8  -5   4 2086.49  116.39
  -8   5  -4 2023.60  117.69
   8  -5  -4 2049.59  116.19
   8  -5  -4 2042.20  117.99
   8   5   4 2107.09  117.39
   8  -5  -4 1958.30  116.19
  -8  -5   4 1896.81  114.29
   8  -5  -4 2045.90  116.89
   9   5  -4  121.59    9.30
   9  -5   4  100.09    9.30
   9  -5   4  114.39   10.50
   9  -5   4  114.09   10.00
   9  -5   4  122.89   10.00
  -9   5   4  123.19   11.30
   9  -5  -4  113.59   11.20
   9  -5  -4  120.79   10.10
  -9  -5   4  120.29    8.60
   9  -5  -4  118.59    9.90
   9  -5  -4  116.59   10.40
   9   5   4  119.79   10.80
  -9   5  -4  122.19   11.10
  10  -5   4  200.98   15.10
 -10   5   4  205.78   16.30
  10  -5   4  196.48   14.80
  10  -5   4  198.48   15.50
  10   5  -4  197.48   14.00
  10  -5  -4  193.48   14.80
 -10  -5   4  180.88   13.00
  10   5   4  191.58   15.80
 -10   5  -4  201.28   15.90
  10  -5  -4  207.38   15.60
  10  -5  -4  196.68   14.80
  10  -5  -4  202.28   16.60
  11   5  -4  104.89    9.40
  11  -5   4  109.29   10.20
  11  -5   4  115.59   10.30
  11  -5   4  121.69   10.30
 -11   5   4  113.89   11.20
  11  -5   4  114.99   10.80
  11  -5  -4  115.69   10.00
  11  -5  -4  111.59   11.50
 -11  -5   4  114.19    8.60
 -11   5  -4  114.59   11.00
  11   5   4  116.59   11.30
  11  -5  -4  108.99   10.40
  11  -5  -4  114.89   10.20
  12  -5   4   34.00    5.30
  12   5  -4   32.40    4.70
 -12   5   4   38.10    6.20
  12  -5   4   30.20    4.90
  12  -5   4   36.50    5.20
  12  -5   4   31.50    5.40
  12  -5  -4   35.20    5.40
  12   5   4   33.20    6.90
 -12  -5   4   31.40    3.80
  12  -5  -4   32.00    4.80
  12  -5  -4   35.90    5.20
 -12   5  -4   37.00    5.70
  12  -5  -4   32.60    6.30
 -13   5   4  104.09   11.40
  13   5  -4   96.09    9.50
  13  -5   4  118.19   11.20
  13  -5   4  101.79   10.20
  13  -5   4  117.59   11.10
  13   5   4   96.99   15.70
 -13   5  -4  100.99   10.30
  13  -5  -4   87.09    9.30
  13   5   4   99.79    9.10
  13  -5  -4   95.09   11.20
  13  -5  -4   88.89    9.80
 -13  -5   4  115.69    8.40
  14  -5   4   15.90    3.70
  14  -5   4   13.70    4.00
  14   5  -4   13.80    4.30
  14  -5   4   18.60    5.10
 -14   5   4   19.40    5.50
  14  -5   4   14.50    4.10
  14   5   4   18.60    5.60
 -14  -5   4   20.70    3.60
 -14   5  -4    8.40    3.30
  14   5   4   20.80    4.60
  14  -5  -4   15.20    4.00
  14  -5  -4   16.70    5.50
  15  -5   4   34.80    5.40
  15   5  -4   32.60    5.50
  15  -5   4   34.00    5.90
  15  -5   4   37.30    6.20
  15  -5   4   37.10    5.80
 -15   5   4   51.59    7.10
  15  -5  -4   39.60    5.80
  15  -5  -4   38.90    7.20
  15   5   4   31.50    4.90
 -15  -5   4   35.70    4.40
  15   5   4   45.50    9.30
  15  -5  -4   30.60    5.60
 -15   5  -4   34.00    5.70
   0   6   4  882.01   58.49
   0  -6   4  875.91   52.99
   0  -6   4  951.10   53.59
   0   6  -4  932.31   55.89
   0   6   4  974.20   55.09
   0  -6   4  983.30   52.99
   0   6  -4  977.30   53.49
   0  -6   4  931.01   53.39
   0  -6   4  808.92   53.59
   0  -6   4  898.81   54.19
   0  -6  -4  949.31   56.39
  -1  -6  -4   97.69    8.70
   1  -6   4   66.49    5.20
  -1   6   4   70.49    7.50
  -1   6   4   81.49    7.20
   1  -6   4   73.99    5.70
   1  -6   4   72.39    6.10
   1  -6   4   78.69    5.90
   1  -6   4   66.19    6.30
   1  -6   4   76.59    6.20
  -1  -6   4   81.59    6.30
  -1  -6   4   73.69    5.60
   1   6   4   74.29    7.30
  -1  -6   4   71.49    5.40
  -1  -6   4   72.09    6.90
   1   6   4   72.69    7.00
  -2  -6  -4  746.83   44.00
   2  -6   4  828.62   46.20
  -2   6   4  765.42   48.10
   2  -6   4  749.13   44.50
  -2  -6  -4  775.72   48.80
  -2   6   4  819.82   47.00
   2  -6   4  786.02   44.90
   2   6  -4  768.62   45.30
   2  -6   4  784.32   46.40
   2  -6   4  810.32   45.60
   2  -6   4  733.13   44.90
  -2  -6   4  761.02   44.50
   2   6   4  789.52   47.10
  -2  -6   4  791.32   45.60
  -2  -6   4  789.92   45.30
  -2   6  -4  747.63   47.90
  -2  -6   4  695.23   47.00
   2  -6  -4  793.32   48.30
   2   6   4  778.22   46.70
  -2  -6   4  822.32   44.20
   2  -6  -4  816.12   47.80
  -2  -6   4  797.22   44.40
   3  -6   4  424.66   24.90
  -3   6   4  458.95   27.40
   3  -6   4  452.75   27.10
  -3   6   4  436.46   28.60
   3  -6   4  421.76   26.60
   3   6  -4  416.36   25.70
  -3   6  -4  381.66   28.10
   3  -6  -4  390.46   27.50
   3  -6  -4  410.96   28.40
  -3  -6   4  432.46   25.90
   3   6   4  430.86   27.40
  -3  -6   4  458.65   25.40
   4  -6   4   38.70    4.70
   4  -6   4   37.00    3.30
   4   6  -4   38.80    3.90
  -4  -6  -4   39.80    6.10
  -4   6   4   36.30    4.60
  -4   6   4   34.70    5.30
   4  -6   4   37.00    4.50
   4  -6   4   37.80    4.20
   4  -6  -4   38.50    5.60
   4  -6  -4   37.30    4.80
   4   6   4   35.50    4.80
  -4   6  -4   33.70    5.30
   4   6   4   38.30    4.20
  -4  -6   4   33.00    3.60
  -4  -6   4   35.90    3.20
   4  -6  -4   34.40    4.70
  -5   6   4  554.74   32.20
  -5  -6  -4  481.95   34.20
   5  -6   4  548.85   32.10
   5  -6   4  540.65   32.00
  -5   6   4  492.55   33.50
   5  -6   4  504.05   30.00
   5  -6   4  504.55   31.40
   5  -6  -4  467.55   31.90
   5  -6  -4  494.85   33.30
  -5  -6   4  523.25   29.30
  -5   6  -4  487.05   33.30
  -5  -6   4  494.85   30.30
   5   6   4  515.95   32.40
   5  -6  -4  478.65   32.10
   5   6   4  523.05   30.70
  -6  -6  -4   13.20    4.20
   6  -6   4    9.40    1.90
  -6   6   4    6.50    2.70
   6   6  -4   13.40    2.70
   6  -6   4   13.90    3.40
   6  -6   4   10.20    2.90
   6  -6   4    9.90    2.80
   6  -6  -4   11.30    3.20
  -6   6  -4    7.80    2.80
   6   6   4    7.50    2.70
  -6  -6   4    8.40    1.10
   6  -6  -4    7.50    2.50
  -6  -6   4   10.90    2.30
   6   6   4   10.30    2.10
   6  -6  -4   13.30    4.30
   7   6  -4  272.77   17.60
  -7   6   4  268.17   20.40
   7  -6   4  277.57   18.60
   7  -6   4  272.27   19.10
   7  -6   4  263.47   18.70
   7  -6   4  268.47   17.50
  -7  -6   4  273.47   17.10
   7  -6  -4  282.97   19.60
   7  -6  -4  264.87   18.70
   7   6   4  255.27   19.10
  -7   6  -4  258.37   19.90
   7   6   4  270.37   16.40
   7  -6  -4  254.77   19.90
  -8   6   4  424.26   28.30
   8  -6   4  458.65   27.30
   8  -6   4  425.76   26.30
   8  -6   4  423.16   26.40
   8  -6   4  410.56   25.20
   8  -6  -4  346.47   27.00
  -8  -6   4  430.16   24.50
   8  -6  -4  354.76   25.60
   8  -6  -4  370.56   26.40
   8  -6  -4  358.66   25.70
   8   6   4  407.56   26.90
  -8   6  -4  357.96   27.10
   9   6  -4   84.29    7.50
  -9   6   4   90.39    9.90
   9  -6   4   94.39    9.30
   9  -6   4   96.99    8.90
   9  -6   4   86.79    7.90
   9  -6   4   89.59    8.60
   9  -6  -4   91.59    8.70
   9  -6  -4   87.09    9.80
   9   6   4   89.69    9.30
   9  -6  -4   90.09    8.50
  -9   6  -4   90.59    9.70
   9  -6  -4   97.79    9.30
  -9  -6   4   89.29    7.10
  10  -6   4  777.32   44.90
  10   6  -4  665.13   42.90
  10  -6   4  738.43   44.90
  10  -6   4  733.43   45.40
 -10   6   4  751.42   46.60
  10  -6   4  789.62   44.80
  10   6   4  760.22   46.00
  10  -6  -4  674.03   44.20
 -10   6  -4  642.54   45.30
  10  -6  -4  647.84   43.60
 -10  -6   4  763.42   42.40
  10  -6  -4  684.93   46.30
  10  -6  -4  687.43   44.90
  11  -6   4   75.19    8.10
  11  -6   4   81.19    9.00
  11  -6   4   87.09    8.90
  11  -6   4   86.49   10.80
  11   6  -4   89.19    7.90
  11  -6  -4   78.89    9.70
  11  -6  -4   94.39   11.40
 -11  -6   4   84.29    6.90
 -11   6  -4   85.79    9.50
  11   6   4   82.19    9.50
  11  -6  -4   90.69    9.30
  11  -6  -4   78.69    7.90
 -12   6   4  360.76   27.60
  12  -6   4  375.16   26.50
  12   6  -4  395.16   25.50
  12  -6   4  383.86   26.10
  12  -6   4  360.16   25.90
  12  -6   4  381.46   27.30
 -12  -6   4  354.26   23.70
 -12   6  -4  382.06   31.50
  12  -6  -4  383.96   25.70
  12  -6  -4  411.66   26.50
  12   6   4  378.96   27.80
  12  -6  -4  410.66   27.30
  12  -6  -4  403.86   28.70
  13  -6   4   82.69    9.10
  13  -6   4   92.49   10.10
 -13   6   4   91.89   10.60
  13   6  -4   83.19    8.50
  13  -6   4   85.49    9.20
  13  -6   4   90.89    9.10
 -13  -6   4   86.69    7.40
  13   6   4   91.79   10.80
  13  -6  -4   93.79    9.40
  13  -6  -4   97.19   11.10
 -13   6  -4   79.19    9.50
   0   7   4    0.50    1.40
   0  -7   4    1.70    1.10
   0   7  -4    2.30    1.80
   0  -7   4    1.40    1.00
   0  -7   4    0.80    1.00
   0  -7   4    0.40    0.70
   0  -7   4    2.30    1.10
   0   7   4    0.00    1.10
   0  -7  -4    0.00    1.20
   1   7  -4  228.58   15.20
  -1  -7  -4  238.18   18.10
   1   7  -4  222.78   17.20
  -1   7   4  226.88   16.50
   1  -7   4  240.48   14.60
   1  -7   4  234.08   15.10
   1  -7   4  221.08   15.40
   1  -7   4  231.68   15.50
   1  -7   4  259.77   16.20
  -1   7   4  238.58   17.70
   1  -7   4  220.48   15.40
  -1  -7   4  230.68   14.50
   1   7   4  226.68   16.70
   1   7   4  235.68   17.00
  -1  -7   4  257.37   16.50
  -1  -7   4  226.98   14.80
  -1   7  -4  220.88   17.60
   1  -7  -4  201.28   18.60
  -1  -7   4  255.77   15.60
  -2  -7  -4  107.79   11.10
   2  -7   4  120.19    8.30
   2  -7   4  122.19    9.00
   2  -7   4  116.89    8.80
   2   7  -4  112.69    8.60
  -2   7   4  122.39   11.30
  -2  -7  -4  107.69    7.20
   2  -7   4  117.09    9.50
  -2   7   4  110.19    9.80
   2  -7   4  108.89    7.80
   2  -7   4  117.59    9.20
   2  -7   4  113.19    8.30
  -2  -7   4  119.19    8.50
  -2  -7   4  122.29    7.80
  -2   7  -4  108.79   10.80
  -2  -7   4  113.19    7.90
   2  -7  -4  105.89   10.20
  -2  -7   4  123.09    8.90
   2  -7  -4  107.79   10.70
   2   7   4  123.59   10.20
   2   7   4  130.69   10.30
   3  -7   4 1222.58   72.59
   3  -7   4 1264.27   73.19
  -3   7   4 1328.97   77.49
  -3  -7  -4 1349.36   78.29
   3   7  -4 1287.77   73.69
   3  -7   4 1286.87   74.19
   3  -7   4 1288.57   74.99
  -3   7   4 1263.87   75.19
   3  -7   4 1218.78   74.49
   3  -7  -4 1280.47   76.09
  -3   7  -4 1273.97   76.99
  -3  -7   4 1252.87   73.09
   3   7   4 1332.07   75.09
  -3  -7   4 1293.47   73.79
   3  -7  -4 1307.07   77.19
   3   7   4 1289.07   75.59
   3  -7  -4 1268.57   75.69
   4   7  -4  808.22   46.80
  -4   7   4  781.92   47.30
  -4   7   4  775.92   49.50
   4  -7   4  809.72   47.30
   4  -7   4  729.83   44.80
   4  -7   4  798.32   46.50
  -4  -7  -4  801.42   50.39
   4  -7   4  732.13   46.80
  -4  -7   4  762.92   44.70
  -4  -7   4  764.62   45.50
   4   7   4  784.72   47.70
  -4   7  -4  797.62   49.30
   4  -7  -4  777.32   47.80
   4  -7  -4  747.33   47.60
   4  -7  -4  810.52   49.10
   4   7   4  771.52   46.50
  -5   7   4   23.70    5.30
   5   7  -4   33.30    3.80
  -5  -7  -4   30.50    5.90
  -5   7   4   29.80    4.60
   5  -7   4   34.00    4.30
   5  -7   4   24.40    4.70
   5  -7   4   31.10    5.30
   5  -7   4   29.50    3.20
   5  -7  -4   32.20    4.60
  -5  -7   4   36.30    3.80
   5   7   4   30.50    3.80
  -5  -7   4   29.70    2.70
   5  -7  -4   29.10    5.20
   5   7   4   32.50    4.90
  -5   7  -4   28.00    5.60
   5  -7  -4   28.50    4.80
   6  -7   4  216.48   15.30
   6  -7   4  210.18   15.80
   6  -7   4  232.18   15.90
  -6  -7  -4  186.58   17.70
   6  -7   4  220.48   13.90
   6   7  -4  188.78   14.10
  -6   7   4  211.48   17.70
   6   7   4  202.08   15.90
   6  -7  -4  195.98   15.40
  -6  -7   4  224.58   14.10
   6  -7  -4  203.78   16.10
  -6   7  -4  194.68   16.90
  -6  -7   4  205.18   12.40
   6  -7  -4  207.18   17.10
   6   7   4  232.88   14.20
   7  -7   4  225.38   17.70
  -7   7   4  215.88   19.10
   7  -7   4  243.98   17.30
  -7  -7  -4  263.37   21.10
   7  -7   4  224.68   15.80
   7   7  -4  245.68   16.30
   7  -7   4  243.48   17.60
   7  -7  -4  253.97   18.40
  -7  -7   4  241.48   15.80
   7   7   4  223.88   17.80
   7  -7  -4  254.97   17.70
   7  -7  -4  274.37   19.60
   7  -7  -4  233.08   17.40
  -7   7  -4  236.88   19.10
   8   7  -4   58.19    5.50
  -8   7   4   45.00    7.20
   8  -7   4   47.00    6.00
   8  -7   4   41.20    4.80
  -8  -7  -4   57.19    8.50
   8  -7   4   37.50    5.70
   8  -7   4   36.90    5.70
  -8   7  -4   53.29    7.50
  -8  -7   4   39.90    4.50
   8  -7  -4   55.09    6.80
   8  -7  -4   51.79    5.90
   8   7   4   45.20    6.20
   8  -7  -4   57.29    7.40
   8  -7  -4   54.89    6.40
   9  -7   4   29.30    5.10
  -9   7   4   22.70    5.60
   9  -7   4   30.50    5.80
   9  -7   4   26.30    3.70
   9  -7   4   28.20    5.00
  -9  -7   4   23.60    3.20
 -10   7   4  112.89   11.90
  10  -7   4  104.09    9.70
  10   7  -4   95.39    8.50
  10  -7   4   99.79   10.30
  10  -7   4  102.69    9.10
  10  -7   4  102.09    9.90
  10  -7  -4   99.29   11.10
  10  -7  -4  103.09   10.30
 -10   7  -4   93.19   10.60
  10   7   4  101.59   10.50
 -10  -7   4   94.59    7.80
  10  -7  -4  100.29    9.10
  10  -7  -4   93.79    9.70
  11  -7   4  836.12   50.59
  11  -7   4  877.61   51.19
  11   7  -4  816.42   49.10
  11  -7   4  829.32   51.69
 -11   7   4  816.22   52.99
  11  -7   4  696.23   51.59
 -11  -7   4  838.02   48.00
  11  -7  -4  844.12   50.89
  11  -7  -4  754.22   52.69
 -11   7  -4  834.82   52.39
  11  -7  -4  783.72   49.20
  11   7   4  845.12   51.99
   0  -8  -4   45.60    6.50
   0   8  -4   47.60    4.90
   0  -8   4   46.60    4.30
   0  -8   4   45.50    5.30
   0   8  -4   50.19    6.70
   0  -8   4   49.40    4.60
   0   8   4   40.30    5.60
   0  -8   4   52.49    5.00
   0  -8   4   48.90    5.10
   0   8   4   47.50    6.50
   0  -8   4   47.70    5.00
  -1   8   4   72.99    7.30
   1  -8   4   58.29    6.10
  -1   8   4   69.19    8.00
   1  -8   4   54.59    5.00
  -1  -8  -4   76.29    8.60
   1   8  -4   78.89    6.30
   1  -8   4   67.89    6.10
   1  -8   4   63.89    5.80
   1  -8   4   57.49    5.90
   1  -8  -4   68.99    7.90
  -1  -8   4   61.99    5.90
  -1  -8   4   55.49    5.40
  -1  -8   4   62.59    6.00
  -1  -8   4   61.69    5.20
   1  -8  -4   73.89    7.60
   1   8   4   59.29    7.20
   1  -8  -4   74.59    8.50
   1   8   4   66.99    7.20
  -1  -8   4   66.89    5.60
  -1   8  -4   84.49    8.80
  -2   8   4   85.29    8.40
   2  -8   4   96.59    8.20
   2  -8   4   86.29    8.10
  -2  -8  -4   92.49   10.00
   2  -8   4   80.59    6.30
   2  -8   4   77.09    6.50
  -2   8   4   79.19    9.20
   2   8  -4   99.49    7.50
   2  -8   4   80.69    7.60
  -2  -8  -4   96.29    5.80
   2  -8   4   80.79    7.20
   2   8   4   83.19    8.40
   2   8   4   81.79    8.50
   2  -8  -4  100.79    9.20
  -2  -8   4   82.09    7.20
  -2  -8   4   80.69    6.90
   2  -8  -4  106.59    9.70
  -2   8  -4   94.69   10.00
  -2  -8   4   86.29    6.20
   2  -8  -4   98.49   10.00
   3  -8   4  425.76   28.10
   3  -8   4  436.26   28.90
  -3   8   4  435.66   29.30
   3  -8   4  411.36   28.50
  -3   8   4  401.76   30.80
   3   8  -4  514.05   28.30
  -3  -8  -4  510.75   32.80
   3   8   4  411.06   29.40
  -3  -8   4  411.86   27.60
  -3   8  -4  491.15   31.80
  -3  -8   4  400.96   26.90
   3  -8  -4  505.45   30.60
   3  -8  -4  500.65   30.60
   3  -8  -4  515.25   31.90
   3   8   4  429.76   29.10
   4  -8   4    7.60    2.60
  -4   8   4   10.00    4.30
   4  -8   4    9.90    2.80
   4   8  -4    4.90    2.00
   4  -8   4    8.40    2.80
  -4  -8  -4    4.10    2.80
  -4   8   4   12.20    3.90
   4  -8  -4    6.80    3.10
   4   8   4   13.20    3.70
  -4  -8   4    9.50    2.40
  -4  -8   4   10.10    2.40
   4  -8  -4    6.90    2.70
   4   8   4   12.80    3.20
   4  -8  -4    5.20    2.60
  -5   8   4  371.96   25.70
   5  -8   4  371.56   25.60
  -5  -8  -4  419.16   29.60
   5   8  -4  410.16   24.50
   5  -8   4  356.46   25.50
   5  -8   4  372.46   25.10
   5   8   4  363.36   24.50
  -5  -8   4  357.96   22.50
   5  -8  -4  395.16   27.60
   5  -8  -4  431.66   27.30
  -5  -8   4  375.06   23.90
  -5   8  -4  380.16   27.80
   5  -8  -4  409.06   26.30
  -6   8   4  101.19   11.00
   6  -8   4   91.79    8.60
   6  -8   4   93.69    9.00
   6  -8   4   94.69   10.00
  -6  -8  -4   90.09   11.20
   6   8  -4   96.39    7.90
   6  -8  -4   82.29   10.00
   6  -8  -4   91.09   10.20
   6  -8  -4   88.19    9.40
  -6  -8   4   84.19    7.30
  -6   8  -4   97.19   10.60
   6   8   4   91.89    8.00
   6   8   4  104.39    9.70
   6  -8  -4   93.09    9.00
  -7   8   4  297.37   23.30
   7  -8   4  286.87   20.90
   7  -8   4  300.47   21.30
  -7  -8  -4  291.67   24.20
   7   8  -4  296.07   19.50
   7  -8   4  286.97   18.40
   7  -8   4  302.77   20.70
  -7  -8   4  291.97   18.80
   7  -8  -4  291.87   22.40
  -7   8  -4  289.97   22.80
   7  -8  -4  301.07   21.10
   7  -8  -4  278.27   21.50
   7   8   4  292.57   21.40
  -8  -8  -4    6.20    3.70
   8   8  -4   10.10    2.50
   8  -8   4    8.10    2.00
   8  -8   4    6.20    2.80
   8  -8   4    2.80    2.30
  -8   8   4    4.60    3.10
   8  -8   4    4.70    2.70
  -8   8  -4    9.40    3.80
   8  -8  -4    7.40    3.70
  -8  -8   4    7.90    2.20
   8  -8  -4    6.90    2.90
   8   8   4    6.70    2.90
   8  -8  -4    5.30    2.50
  -9   8   4  117.49   12.70
   9  -8   4  117.99   10.90
   9  -8   4  116.09    9.20
  -9  -8  -4  117.79   14.50
   9  -8   4  129.89   11.40
   9   8  -4  101.39    9.20
   9  -8   4  122.59   11.60
   9  -8  -4  117.69   11.60
   9  -8  -4  114.69   10.30
  -9  -8   4  118.79    8.90
   9   8   4  126.69   11.70
   9  -8  -4  108.19   11.90
   9  -8  -4  126.49   11.40
  -9   8  -4  109.39   12.10
   0  -9   4    0.90    1.40
   0  -9  -4    0.00    1.60
   0  -9   4    1.30    1.00
   0   9   4    0.30    1.70
   0   9   4    1.40    2.00
   0  -9  -4    0.30    1.50
   0  -9   4    0.20    1.10
   0  -9  -4    0.80    1.60
   0  -9   4   -0.30    1.00
   0  -9   4    0.40    1.10
   0  -9   4    0.10    0.90
   1  -9   4  197.58   14.70
   1  -9   4  208.88   14.30
  -1   9   4  203.88   16.10
  -1  -9  -4  208.88   12.80
   1  -9   4  191.78   14.10
  -1   9   4  182.28   18.90
   1  -9   4  205.38   14.90
   1  -9   4  196.58   14.60
  -1  -9  -4  227.28   16.60
   1   9  -4  240.38   15.10
  -1  -9  -4  237.08   18.30
   1   9   4  213.58   16.30
  -1   9  -4  254.17   18.60
  -1  -9   4  188.88   13.40
  -1  -9   4  193.98   13.70
  -1  -9   4  193.48   14.30
   1  -9  -4  223.18   17.20
  -1  -9   4  195.08   13.80
   1  -9  -4  240.38   17.00
   1  -9  -4  221.38   17.90
   1   9   4  211.48   16.70
  -1  -9   4  211.58   15.80
  -1  -9   4  201.48   14.50
  -2   9   4  136.49   12.70
   2  -9   4  119.49    9.90
   2  -9   4  127.79   10.00
   2  -9   4  130.89    9.60
  -2   9   4  133.49   11.00
  -2  -9  -4   95.89    7.10
   2   9  -4  106.99    9.20
  -2  -9  -4  100.39   11.60
   2  -9  -4  107.19   11.60
  -2  -9   4  129.39    9.00
   2  -9  -4  107.89   10.80
  -2  -9   4  122.09   11.00
  -2  -9   4  116.19    7.90
   2   9   4  124.19   11.10
  -2  -9   4  117.69    9.00
   2  -9  -4  105.09   10.90
  -2   9  -4  123.49   12.30
   2   9   4  129.99   11.10
  -2  -9   4  122.39    9.40
   3  -9   4   24.90    4.00
  -3   9   4   24.20    5.70
   3  -9   4   20.20    4.30
   3   9  -4   32.50    3.90
   3  -9   4   22.90    3.90
  -3   9   4   17.00    4.50
  -3  -9  -4   37.60    6.40
  -3  -9   4   22.70    2.90
   3  -9  -4   35.80    5.30
   3   9   4   24.70    5.40
   3  -9  -4   34.20    5.90
  -3   9  -4   42.10    6.70
  -3  -9   4   22.30    3.40
   3  -9  -4   38.70    5.70
   3   9   4   25.70    5.00
  -4  -9  -4  214.78   19.30
  -4   9   4  217.98   19.10
   4  -9   4  218.28   16.50
  -4   9   4  231.88   17.20
   4   9  -4  219.98   15.40
   4  -9   4  234.58   16.20
   4  -9   4  223.88   16.60
   4   9   4  219.58   17.30
   4   9   4  242.58   16.60
  -4  -9   4  238.38   14.20
  -4  -9   4  219.18   15.10
  -4   9  -4  203.38   18.50
   4  -9  -4  212.08   17.00
   4  -9  -4  228.18   18.00
   0   0   5    7.10    1.00
  -1   0  -5    4.30    1.40
   1   0   5    2.30    0.70
   1   0   5    1.30    0.60
   1   0   5    0.70    0.50
   1   0  -5    2.60    0.60
   1   0   5    1.30    0.70
  -1   0   5    1.10    0.50
  -1   0   5    1.60    1.00
   1   0  -5    1.60    0.60
  -1   0   5    0.30    0.40
   1   0   5    0.50    0.60
   1   0  -5    3.50    1.10
   2   0  -5 2763.92  186.38
  -2   0   5 2657.03  184.58
  -2   0  -5 2625.84  183.08
   2   0   5 2827.62  186.98
   3   0  -5    0.90    0.80
   3   0   5    1.90    0.90
  -3   0  -5    0.40    0.50
  -3   0   5    1.80    0.70
  -3   0   5    1.50    0.70
   3   0   5    1.00    0.60
   3   0  -5    0.70    0.40
   3   0  -5    0.30    0.70
   3   0   5    0.70    0.60
  -3   0   5    2.30    1.20
   3   0   5    0.70    0.60
  -3   0  -5    1.00    0.80
  -4   0  -5   29.00    3.40
   4   0  -5   32.60    2.60
  -4   0  -5   36.00    3.60
   4   0  -5   28.00    3.50
   4   0  -5   31.00    3.90
  -5   0   5    0.50    0.60
   5   0   5    2.20    1.10
   5   0  -5    1.40    1.30
   5   0  -5    1.30    1.20
   5   0   5    1.40    0.90
   5   0   5    3.20    0.90
  -5   0   5    1.00    0.80
  -5   0  -5    3.40    1.50
   5   0   5    1.50    0.70
  -5   0  -5    4.30    1.30
   5   0  -5    2.50    1.00
   6   0   5 1659.33   89.89
   6   0   5 1549.45   88.99
  -6   0  -5 1408.76   89.89
  -6   0   5 1681.23   89.09
  -6   0   5 1625.34   90.89
   6   0  -5 1435.66   90.39
   6   0  -5 1536.55   90.89
   6   0   5 1754.92   90.59
  -6   0  -5 1512.85   90.09
  -6   0   5 1564.04   88.69
   7   0  -5    5.10    2.30
  -7   0  -5    2.00    1.00
   7   0   5    1.80    1.30
   7   0  -5    0.50    0.70
  -7   0   5    0.20    0.70
   7   0   5    0.70    0.70
   7   0   5    2.20    1.30
   7   0  -5    1.60    1.40
   7   0  -5    0.30    0.70
  -7   0   5    0.80    0.80
   8   0  -5 1849.52  111.29
   8   0  -5 1798.92  108.79
   8   0  -5 1837.92  109.09
   8   0   5 2037.10  110.79
   8   0   5 1986.10  110.09
  -8   0   5 2049.70  109.29
   8   0  -5 1900.11  111.59
   8   0   5 1970.70  108.99
   9   0   5    1.10    0.90
   9   0   5    6.50    2.20
  -9   0   5    0.50    1.00
   9   0  -5    0.90    1.50
   9   0   5    3.50    1.70
   9   0  -5    1.40    1.00
   9   0  -5    4.80    2.40
   9   0  -5    1.70    1.00
  10   0  -5  919.01   53.09
 -10   0   5  787.12   50.39
  10   0   5  799.72   51.09
 -10   0   5  791.62   49.70
  10   0  -5  926.01   49.80
  10   0   5  807.42   50.59
  10   0  -5  932.41   50.29
 -11   0   5   11.30    2.70
  11   0   5   -0.10    1.20
  11   0  -5    4.50    1.80
  11   0  -5    3.20    1.60
  11   0   5    2.10    1.60
 -11   0   5    4.30    1.90
  11   0  -5    2.20    2.10
  11   0   5    2.00    1.20
  12   0   5   39.30    5.40
  12   0  -5   46.50    5.00
  12   0  -5   45.70    6.80
  12   0   5   41.00    5.20
 -12   0   5   42.70    5.20
  12   0   5   40.80    4.20
 -12   0   5   49.20    5.00
 -13   0   5    2.30    1.60
  13   0  -5    1.90    2.30
  13   0  -5    1.50    1.40
  13   0   5    2.50    1.80
 -13   0   5    0.30    1.40
  13   0   5    1.70    1.10
  13   0  -5   -0.40    1.00
  13   0   5    4.70    2.10
 -14   0   5  140.39   11.70
  14   0   5  152.88   10.60
 -14   0   5  144.89   11.40
  14   0   5  163.98   12.40
  14   0   5  138.39   12.40
  15   0   5    4.10    2.40
  15   0   5    4.10    2.50
 -15   0   5    1.00    1.30
 -15   0   5    0.20    1.40
  15   0  -5    2.20    1.60
  15   0  -5    0.90    1.20
  15   0  -5   -0.10    2.10
  15   0   5    2.20    1.20
  16   0  -5 1001.00   59.49
  16   0   5  945.61   57.19
  16   0  -5 1028.30   58.79
  16   0   5  927.61   62.89
 -16   0   5  966.00   59.09
  16   0   5  982.80   60.29
  16   0  -5 1021.80   64.09
  17   0   5    2.40    2.30
 -17   0   5    2.00    1.80
  17   0  -5    3.60    1.90
  17   0   5    1.20    1.80
  17   0  -5    1.90    1.50
  17   0   5    0.30    0.90
  17   0  -5    3.50    2.90
 -17   0   5   -0.10    1.30
   0   1   5 1064.09   59.69
   0  -1  -5  897.51   57.89
   0   1   5  971.30   57.99
   0  -1   5 1166.58   58.29
   0   1  -5 1071.59   59.29
   0  -1   5 1021.20   58.39
   0   1  -5  956.10   58.29
   0  -1  -5  992.70   59.99
   0   1   5 1087.69   58.69
   0  -1   5 1148.79   59.29
   0   1   5 1061.39   58.39
   0   1  -5  901.81   58.09
   0  -1   5 1085.79   58.59
   1  -1   5  962.10   54.49
  -1  -1  -5  929.41   55.99
  -1   1   5 1067.09   54.79
   1   1  -5  888.01   55.39
   1   1  -5  874.91   54.59
  -1  -1  -5  987.90   54.99
  -1   1   5 1005.40   54.69
   1   1  -5  845.22   54.29
   1  -1   5 1018.90   54.59
   1  -1   5 1101.79   55.49
   1   1  -5  907.01   54.19
   1  -1   5 1025.00   54.79
  -1   1   5  901.91   54.29
   1  -1   5 1077.29   55.29
  -1   1   5  927.51   55.79
   1   1   5 1010.00   54.59
  -1  -1   5  894.01   54.49
   1   1   5  893.61   53.99
   1   1   5 1014.60   54.99
  -1   1  -5 1004.80   55.09
  -1   1  -5  849.72   54.79
  -1  -1   5 1053.99   55.69
  -1   1  -5  910.81   55.19
   1   1   5  939.51   55.79
  -1  -1   5  995.20   54.59
   2  -1   5  651.33   35.70
   2  -1   5  639.04   35.80
  -2   1   5  652.03   35.50
  -2   1   5  636.04   35.30
  -2   1   5  667.03   36.90
   2   1  -5  629.34   35.00
   2  -1   5  625.04   35.90
  -2   1   5  703.43   35.60
   2   1  -5  633.64   36.80
  -2  -1  -5  560.84   35.80
   2   1  -5  581.14   35.80
  -2  -1   5  575.64   35.60
   2   1   5  610.74   35.90
  -2   1  -5  605.34   36.10
  -2  -1   5  588.14   35.40
   2   1   5  604.24   35.40
  -2  -1   5  567.34   35.30
  -2   1  -5  606.04   35.90
   2   1   5  620.74   36.70
   2  -1  -5  623.84   36.60
   2   1   5  576.84   34.80
  -2  -1   5  642.94   36.60
   2   1   5  609.84   35.70
   3  -1   5 1249.77   79.19
   3   1  -5 1523.85   78.19
   3   1  -5 1270.17   79.49
  -3  -1  -5 1391.16   80.39
   3  -1   5 1410.96   79.79
   3   1  -5 1439.66   80.49
   3  -1   5 1389.46   79.19
  -3   1   5 1419.26   80.39
  -3   1   5 1395.96   78.99
  -3   1   5 1388.56   78.89
  -3   1   5 1401.66   78.89
   3  -1   5 1469.15   79.29
  -3  -1  -5 1456.25   79.59
   3  -1  -5 1395.96   80.39
   3   1   5 1348.17   78.79
  -3   1  -5 1438.76   79.39
   3   1   5 1328.37   78.19
  -3  -1   5 1473.85   80.39
  -3   1  -5 1389.06   79.19
  -3   1  -5 1339.67   79.69
  -3  -1   5 1529.95   78.99
   3   1   5 1408.06   79.29
  -3  -1   5 1386.06   78.69
   3   1   5 1329.27   79.49
  -4   1   5  251.27   15.90
   4  -1   5  210.98   14.70
   4   1  -5  222.78   13.90
   4  -1   5  235.98   15.20
  -4  -1  -5  234.18   15.90
   4  -1   5  240.28   14.70
   4   1  -5  231.08   15.90
  -4  -1  -5  241.08   15.10
  -4   1   5  236.28   14.40
  -4   1   5  241.08   14.40
   4   1  -5  229.78   15.30
  -4  -1   5  241.98   15.80
  -4  -1   5  243.88   14.40
  -4  -1   5  236.58   14.10
   4  -1  -5  233.78   15.70
   4   1   5  200.48   15.00
   4   1   5  248.58   14.90
  -4   1  -5  232.28   14.70
  -4   1  -5  245.98   15.10
   4   1   5  241.18   14.30
   4  -1  -5  234.88   15.90
  -4   1  -5  228.68   15.30
   4   1   5  243.78   15.20
  -5  -1  -5 3848.11  272.97
   5  -1   5 4036.80  278.27
  -5   1   5 3894.91  265.67
  -5   1   5 4320.07  274.47
  -5  -1   5 4002.90  267.27
  -5  -1   5 4142.49  273.47
   5   1   5 4518.15  281.27
  -5   1  -5 4097.89  276.07
   6  -1   5  993.40   59.19
  -6   1   5  986.10   58.49
  -6  -1  -5  965.20   59.39
   6  -1   5  968.50   58.59
   6   1  -5 1004.40   57.79
   6   1  -5 1023.70   60.09
   6   1  -5 1032.50   58.09
   6  -1   5 1025.70   59.69
   6   1  -5 1082.19   60.89
  -6   1   5 1055.99   60.19
   6  -1  -5 1037.80   58.79
  -6  -1   5  950.30   60.09
   6  -1  -5 1054.79   60.39
  -6   1  -5 1072.69   58.99
   6   1   5 1081.39   59.69
  -6  -1   5  994.80   57.89
   6   1   5 1007.90   58.19
   6  -1  -5 1005.40   60.19
   6   1   5 1043.20   59.19
  -6   1  -5 1008.90   59.69
  -6  -1   5 1073.79   58.39
   6   1   5 1006.50   59.89
   7   1  -5 1025.80   60.89
  -7   1   5 1139.99   63.59
  -7   1   5 1080.69   62.69
  -7  -1  -5 1036.30   62.69
   7  -1   5  983.30   63.29
   7   1  -5 1036.60   61.19
   7   1  -5  946.11   63.09
   7  -1   5 1121.89   61.79
   7   1  -5 1086.09   64.09
  -7   1  -5  948.21   61.59
   7   1   5 1144.69   63.69
  -7   1  -5 1006.60   62.79
  -7   1  -5 1056.49   62.09
   7   1   5 1239.38   63.29
   7   1   5 1142.29   61.29
   7  -1  -5 1099.29   62.09
  -7  -1   5 1136.69   60.99
   7  -1  -5 1016.60   63.39
   7   1   5 1105.59   60.59
  -7  -1   5 1160.28   62.29
  -8   1   5  150.78   10.50
  -8   1   5  162.98   11.70
   8  -1   5  168.78   12.00
   8   1  -5  139.19    9.80
   8  -1   5  146.99   11.70
   8   1  -5  148.19   12.40
   8   1  -5  149.88   10.90
   8  -1   5  157.18   11.20
   8  -1   5  164.68   11.40
   8   1   5  155.68    9.20
   8  -1  -5  147.59   12.00
   8   1   5  159.78   10.10
   8   1   5  163.38   11.30
   8  -1  -5  142.79   10.70
   8  -1  -5  134.59   10.30
  -8   1  -5  142.99   10.50
  -8  -1   5  170.28   10.50
   8   1   5  180.98   12.00
  -8   1  -5  138.89   11.00
   9   1  -5  139.19    8.50
   9  -1   5  120.09    8.70
  -9   1   5  126.19    9.90
  -9   1   5  116.69    9.70
   9  -1   5  120.69   10.00
   9  -1   5  154.48   12.30
   9   1  -5  109.89   10.50
   9  -1   5  110.19    9.90
   9   1   5  121.29   10.30
   9   1   5  124.89    9.90
   9  -1  -5  108.79    8.90
   9  -1  -5  112.79    8.70
  -9   1  -5  103.39    8.50
   9  -1  -5  110.99   10.30
  -9  -1   5  119.09    8.60
   9   1   5  124.89    8.30
 -10   1   5  396.36   26.60
  10  -1   5  419.26   26.40
  10   1  -5  490.35   30.10
 -10   1   5  383.66   27.50
  10  -1   5  396.86   27.30
  10   1  -5  483.75   26.80
  10  -1   5  401.56   28.30
  10  -1   5  415.56   28.10
  10   1  -5  493.45   26.40
  10  -1  -5  451.55   29.10
  10   1   5  433.66   27.50
  10  -1  -5  451.85   29.50
 -10  -1   5  400.16   26.40
  10   1   5  407.86   27.80
  10  -1  -5  487.65   27.50
  10   1   5  403.46   25.80
  10  -1  -5  475.25   26.90
 -11   1   5   26.90    4.10
 -11   1   5   23.60    3.50
  11  -1   5   21.60    3.10
  11   1  -5   30.20    3.40
  11   1  -5   29.90    3.60
  11  -1   5   21.20    4.10
  11  -1   5   23.00    4.10
  11   1  -5   31.50    5.40
  11  -1  -5   32.10    3.80
  11  -1  -5   33.20    5.50
  11   1   5   27.20    5.00
  11  -1  -5   31.70    5.00
 -11   1  -5   36.50    3.80
  11  -1  -5   34.50    4.10
  11   1   5   24.80    2.90
  11   1   5   26.90    4.30
 -11  -1   5   23.90    3.40
  12   1  -5  352.36   27.10
  12  -1   5  416.96   26.90
  12  -1   5  401.06   25.30
  12  -1   5  412.66   24.00
  12   1  -5  365.06   23.60
 -12   1   5  450.05   25.90
  12   1  -5  352.26   24.00
  12  -1   5  388.56   25.80
 -12   1   5  411.96   24.50
  12  -1  -5  337.37   26.70
  12  -1  -5  341.77   24.40
 -12  -1   5  352.56   24.30
  12   1   5  430.76   25.40
  12  -1  -5  350.06   24.00
 -12   1  -5  330.07   23.40
 -12  -1   5  400.96   24.20
  12   1   5  419.86   25.90
  13  -1   5  906.71   56.99
 -13   1   5  921.61   56.59
  13  -1   5  891.31   57.89
  13  -1   5  934.71   54.89
  13  -1   5  932.01   56.39
 -13   1   5  987.00   55.79
  13   1  -5  980.90   59.69
  13   1  -5  970.60   55.69
  13   1  -5  945.61   55.09
 -13  -1   5  899.31   55.79
 -13  -1   5  938.21   55.39
  13   1   5  904.51   56.09
  13   1   5  928.41   56.79
  13   1   5  918.71   54.09
  13  -1  -5 1015.40   60.09
 -13   1  -5  940.41   54.79
  13  -1  -5  964.80   55.69
  13  -1  -5  925.21   56.19
  14   1  -5  436.36   26.30
  14  -1   5  401.26   27.90
  14  -1   5  398.86   25.80
  14  -1   5  410.46   27.40
  14   1  -5  425.76   30.70
  14   1  -5  430.96   26.80
 -14   1   5  389.16   26.50
  14  -1   5  379.16   28.70
 -14   1   5  394.06   27.40
 -14   1  -5  439.76   25.80
  14   1   5  408.76   25.10
  14   1   5  395.26   27.00
 -14  -1   5  414.96   26.40
  14  -1  -5  461.05   31.20
  14  -1  -5  433.06   27.50
  14   1   5  402.66   27.70
 -14  -1   5  404.96   26.70
  14  -1  -5  444.56   27.00
  15  -1   5  361.66   26.10
  15   1  -5  306.77   22.80
  15  -1   5  381.76   24.40
  15   1  -5  286.27   22.20
  15   1  -5  298.57   26.50
  15  -1   5  388.06   25.20
 -15   1   5  401.06   23.90
  15  -1   5  378.96   22.60
 -15   1   5  368.76   24.40
  15   1   5  414.76   24.50
  15  -1  -5  301.47   22.90
  15  -1  -5  315.87   23.60
  15   1   5  393.96   25.00
 -15  -1   5  377.76   23.30
  15   1   5  386.56   21.80
 -15  -1   5  365.16   23.40
 -15   1  -5  311.67   21.80
  15  -1  -5  314.57   26.60
  16   1  -5   67.09    7.00
  16   1  -5   68.89   10.30
 -16   1   5   88.79    8.70
  16  -1   5   85.69    9.00
  16  -1   5   91.89    7.40
  16  -1   5   88.89    8.80
  16   1  -5   66.69    7.30
 -16   1   5   90.19    8.40
  16  -1   5   92.89   10.30
  16   1   5   86.29    8.80
 -16  -1   5   87.69    8.00
  16  -1  -5   76.09    8.30
  16   1   5   87.49    6.50
  16  -1  -5   70.79    7.70
  16  -1  -5   68.39   10.10
 -16  -1   5   86.89    8.10
  17  -1   5   86.09    8.90
  17  -1   5  102.89   12.70
 -17   1   5   96.79    8.90
 -17   1   5   89.49    9.00
  17  -1   5   94.79    7.60
  17   1  -5   71.99    7.50
  17   1  -5   71.69    7.80
  17   1  -5   74.89   11.00
  17  -1  -5   79.29    8.60
 -17  -1   5   85.49    8.20
  17   1   5   84.29    6.50
  17   1   5   87.89    8.70
 -17  -1   5   91.99    8.40
  17   1   5   89.39    9.20
  17  -1  -5   76.49   10.90
  17  -1  -5   77.39    8.70
   0  -2   5    2.50    0.80
   0   2   5    1.80    0.70
   0  -2  -5    2.20    1.10
   0  -2   5    1.30    0.50
   0  -2   5    1.20    0.60
   0   2  -5    2.50    0.70
   0   2  -5    1.10    0.40
   0   2   5    0.50    0.60
   0   2   5    2.10    0.60
   0   2  -5    1.90    1.00
   0  -2   5    1.00    0.70
   0   2  -5    2.00    0.70
   0   2   5    4.30    1.60
   0  -2   5    2.40    0.90
   1   2  -5 3089.59  172.48
  -1   2  -5 3094.49  172.98
   2   2  -5   97.39    8.50
  -2   2   5   79.99    6.50
  -2   2   5   94.19    6.40
   2  -2   5   79.49    6.50
   2  -2   5   91.09    6.40
   2  -2   5   95.29    6.30
  -2   2   5   84.69    6.10
   2   2  -5  100.59    5.80
   2  -2   5   92.09    6.70
   2   2  -5   99.39    6.70
   2   2  -5  105.09    5.70
  -2  -2  -5   95.09    7.80
  -2   2   5   93.19    7.50
  -2   2   5   95.49    7.40
  -2   2  -5  101.79    7.00
  -2  -2   5   83.99    6.10
  -2  -2   5   81.59    6.10
  -2  -2   5   91.59    7.10
  -2   2  -5  102.89    6.50
   2  -2  -5   98.29    7.60
  -2  -2   5   85.29    6.30
   2  -2  -5   99.69    7.70
   2   2   5   94.49    5.70
   2   2   5   84.79    6.10
   2   2   5   79.09    6.70
   3   2  -5 2449.95  133.29
  -3   2   5 2319.97  133.79
   3  -2   5 2219.18  132.79
  -3  -2   5 2460.95  133.89
  -3  -2   5 2456.25  132.79
  -3   2  -5 2330.87  133.19
  -3   2  -5 2425.76  132.09
   3   2   5 2216.88  131.29
   4   2  -5 1067.79   61.29
  -4  -2  -5  947.71   60.49
  -4   2   5  952.20   59.29
  -4   2   5 1067.19   60.79
  -4   2   5 1027.50   59.19
  -4   2   5 1126.59   60.89
   4   2  -5 1032.90   58.49
   4  -2   5  972.70   59.59
  -4  -2  -5 1097.59   61.59
   4   2  -5 1055.09   60.39
   4  -2   5 1106.19   60.39
   4  -2   5 1056.79   59.69
  -4  -2   5 1056.09   60.79
   4   2   5 1071.39   59.59
   4   2   5 1034.10   58.99
  -4   2  -5 1082.09   59.29
   4   2   5  982.90   57.99
  -4   2  -5  874.61   59.89
  -4  -2   5 1112.19   58.79
  -4   2  -5 1014.10   60.09
   4  -2  -5 1022.40   60.69
   4   2   5 1014.40   60.19
   4   2   5 1048.30   58.79
  -4  -2   5 1038.70   59.09
  -4   2  -5 1112.99   58.79
   5  -2   5   44.70    4.20
   5   2  -5   45.60    3.10
  -5   2   5   39.50    3.90
  -5  -2  -5   49.20    5.50
   5  -2   5   43.00    4.40
   5   2  -5   46.00    5.00
  -5  -2  -5   41.00    4.30
   5  -2   5   49.00    4.80
   5   2  -5   45.30    3.00
  -5   2   5   43.50    4.80
  -5   2   5   47.60    5.00
  -5  -2   5   49.10    3.50
   5   2   5   45.80    3.50
   5   2   5   54.09    3.00
   5   2   5   44.90    4.80
  -5  -2   5   43.80    3.90
   5   2   5   49.30    3.60
   5  -2  -5   44.80    5.10
   5   2   5   43.70    2.90
  -5   2  -5   49.20    4.20
   5   2   5   54.29    4.50
  -5   2  -5   47.40    6.50
  -5  -2   5   44.00    5.00
   5  -2  -5   42.70    4.90
  -5   2  -5   45.70    3.50
  -5   2  -5   45.10    4.60
   6   2  -5  133.59    7.80
   6  -2   5  134.39    9.20
   6  -2   5  130.49    9.80
  -6   2   5  118.49    8.60
  -6   2   5  124.59    9.80
   6   2  -5  123.09   10.10
   6   2  -5  121.99    7.60
  -6  -2  -5  119.89    9.20
  -6   2   5  111.09    9.70
   6  -2   5  112.49    8.80
   6  -2   5  120.29    9.20
  -6   2  -5  119.89    9.30
  -6  -2   5  126.19    7.90
   6  -2  -5  135.59    9.40
  -6  -2   5  119.59   10.10
   6   2   5  119.39    9.70
   6   2   5  118.89    7.40
   6   2   5  124.29    7.40
  -6   2  -5  124.49    9.60
   6   2   5  119.39    8.00
  -6   2  -5  132.89    8.10
   6  -2  -5  141.59   10.30
  -6  -2   5  117.39    8.40
   6   2   5  118.79    8.90
  -7   2   5  739.33   46.60
   7   2  -5  681.03   44.10
   7  -2   5  838.92   46.30
   7   2  -5  728.23   47.20
   7   2  -5  741.83   44.40
   7  -2   5  835.22   46.90
  -7   2   5  783.62   46.90
   7  -2   5  796.82   46.30
  -7   2   5  837.42   45.60
   7  -2   5  810.52   45.80
   7   2   5  783.72   47.10
  -7   2  -5  699.53   45.80
   7   2   5  801.72   46.40
   7   2   5  756.72   44.00
  -7   2  -5  759.02   44.70
  -7  -2   5  815.02   45.20
  -7  -2   5  842.62   44.40
   7  -2  -5  773.92   47.00
   7   2   5  797.52   45.90
   7   2   5  784.82   44.60
   7  -2  -5  765.12   46.00
   8   2  -5   35.50    5.00
  -8   2   5   24.70    3.20
  -8   2   5   23.60    4.50
   8  -2   5   24.40    3.60
   8  -2   5   21.60    3.40
   8   2  -5   33.40    2.70
   8  -2   5   20.70    3.10
   8   2  -5   34.20    3.10
   8  -2   5   25.90    3.90
   8  -2  -5   33.70    4.00
   8  -2  -5   38.00    3.80
   8   2   5   28.80    5.50
   8  -2  -5   30.90    4.70
   8  -2  -5   34.70    4.50
   8   2   5   25.80    3.80
  -8  -2   5   22.40    2.90
   8   2   5   26.60    2.30
  -8   2  -5   34.50    3.80
   8   2   5   21.30    3.40
   8   2   5   20.70    2.40
   9  -2   5  574.34   37.10
   9  -2   5  480.25   33.90
   9  -2   5  509.65   34.60
  -9   2   5  490.15   33.30
   9   2  -5  608.34   32.70
   9   2  -5  631.94   33.10
   9   2  -5  637.14   36.70
   9   2   5  472.05   35.00
   9   2   5  502.45   34.30
   9  -2  -5  620.84   34.40
   9   2   5  488.55   32.30
  -9   2  -5  574.24   34.10
   9  -2  -5  613.34   35.60
   9  -2  -5  612.34   36.30
   9  -2  -5  647.64   34.50
   9   2   5  463.15   33.80
 -10   2   5  421.46   26.80
  10  -2   5  434.66   25.50
  10  -2   5  417.36   30.60
  10  -2   5  377.56   28.00
  10   2  -5  407.56   24.60
  10  -2   5  412.26   26.20
  10   2  -5  394.96   27.90
  10   2  -5  384.66   24.20
 -10   2   5  437.66   25.60
  10   2   5  414.96   26.50
 -10   2  -5  408.76   24.80
  10   2   5  430.36   26.10
 -10   2  -5  359.76   26.30
  10  -2  -5  420.46   26.00
  10  -2  -5  397.76   27.00
  10   2   5  410.76   24.10
  10  -2  -5  396.86   27.70
 -10  -2   5  422.26   25.00
 -10   2  -5  392.46   24.90
  10   2   5  389.46   27.40
  10  -2  -5  390.06   25.40
  11  -2   5 1974.00  107.39
  11   2  -5 1704.13  104.19
  11  -2   5 1695.13  106.99
  11   2  -5 1788.42  108.69
  11   2  -5 1799.22  104.69
 -11   2   5 1956.40  105.59
  11  -2   5 1885.81  106.39
 -11   2   5 1871.01  106.89
  11  -2   5 1844.12  105.29
  11   2   5 1779.02  103.79
  11  -2  -5 1790.52  107.39
  11  -2  -5 1795.22  105.39
  11   2   5 1974.70  108.49
 -11   2  -5 1711.43  105.39
 -11   2  -5 1811.42  105.09
  11   2   5 1877.21  106.09
  11   2   5 1910.21  106.79
  11  -2  -5 1903.31  108.69
 -11  -2   5 1930.81  104.99
 -12   2   5   72.99    7.70
 -12   2   5   80.79    7.00
  12   2  -5   70.39    6.20
  12  -2   5   70.79    8.00
  12  -2   5   72.29    6.60
  12  -2   5   75.29    7.50
  12   2  -5   64.09    5.70
  12  -2   5   76.99    7.90
  12   2  -5   68.29    8.80
  12   2   5   74.29    7.50
 -12   2  -5   66.19    6.60
 -12   2  -5   62.89    6.10
  12  -2  -5   64.19    6.50
  12   2   5   77.79    7.30
  12  -2  -5   70.99    8.60
  12   2   5   77.69    8.70
 -12  -2   5   68.99    6.30
  12  -2  -5   61.99    7.70
  12  -2  -5   63.69    6.90
  12   2   5   72.69    5.40
  13   2  -5  754.12   40.30
  13   2  -5  742.33   40.70
 -13   2   5  615.64   41.90
  13   2  -5  726.53   45.30
  13  -2   5  600.54   42.70
  13  -2   5  652.33   41.70
 -13   2   5  649.34   40.90
  13  -2   5  654.53   42.50
  13  -2   5  640.54   40.40
 -13   2  -5  739.13   41.10
  13   2   5  641.44   41.90
  13   2   5  646.64   39.00
  13   2   5  661.43   43.60
  13   2   5  633.54   41.20
 -13  -2   5  628.34   40.20
  13  -2  -5  696.73   41.90
  13  -2  -5  695.53   41.10
  13  -2  -5  715.13   44.70
  14  -2   5  175.88   14.50
  14   2  -5  176.58   12.10
  14  -2   5  170.78   12.50
  14  -2   5  171.88   13.70
 -14   2   5  172.28   14.00
  14   2  -5  165.88   16.10
  14  -2   5  167.18   14.80
 -14   2   5  167.78   13.10
  14   2  -5  168.98   12.50
  14   2   5  174.78   14.00
 -14   2  -5  158.38   12.60
  14   2   5  167.48   11.10
  14   2   5  174.28   15.30
  14  -2  -5  171.18   13.60
  14  -2  -5  165.08   13.00
  14   2   5  173.98   13.40
 -14   2  -5  190.18   16.60
  14  -2  -5  168.98   16.00
 -14  -2   5  167.58   12.50
 -14  -2   5  163.08   12.60
  15  -2   5   38.50    4.50
 -15   2   5   36.40    5.20
  15  -2   5   31.70    5.70
  15  -2   5   44.20    6.20
  15  -2   5   32.20    6.50
 -15   2   5   40.90    5.80
  15   2   5   34.80    5.20
 -15   2  -5   22.60    4.50
  15   2   5   35.90    3.80
  15   2   5   24.20    6.20
 -15  -2   5   35.40    4.60
  15   2   5   40.90    5.30
 -15  -2   5   34.50    4.50
  15  -2  -5   20.50    6.50
  16  -2   5   38.00    6.10
  16  -2   5   44.60    7.10
  16  -2   5   42.60    6.00
 -16   2   5   47.60    5.80
 -16   2   5   45.40    6.30
  16  -2   5   42.00    5.00
  16   2  -5   54.49    5.50
  16   2   5   33.80    8.50
  16   2   5   48.60    7.40
  16   2   5   40.80    5.90
 -16  -2   5   42.60    5.30
  16  -2  -5   57.19    6.70
 -16  -2   5   39.20    5.00
  16  -2  -5   58.79    8.80
  16   2   5   42.80    3.80
  16  -2  -5   61.89    6.60
  17   2  -5  208.68   15.90
 -17   2   5  234.08   17.00
  17  -2   5  220.98   20.70
  17  -2   5  228.78   18.20
 -17   2   5  225.78   17.80
  17   2  -5  231.78   20.80
  17   2  -5  215.18   15.50
  17  -2   5  230.58   17.60
  17   2   5  232.08   19.40
 -17  -2   5  232.98   16.10
 -17  -2   5  234.08   16.40
  17  -2  -5  225.28   17.10
  17   2   5  221.48   14.00
  17  -2  -5  210.48   20.30
  17  -2  -5  221.78   17.60
  17   2   5  217.88   17.30
  17   2   5  234.58   17.10
 -17   2  -5  226.98   15.90
   0   3   5  169.38   10.10
   0  -3   5  168.58   10.80
   0   3   5  171.88   10.60
   0  -3  -5  140.59    9.80
   0   3   5  180.98   11.90
   0  -3   5  183.38   11.10
   0  -3  -5  161.98   12.20
   0  -3   5  193.38   10.20
   0   3  -5  141.39   10.00
   0  -3   5  153.18   10.20
   0  -3   5  189.38   10.30
   0   3  -5  147.59    9.90
   0   3   5  165.88   11.30
  -1   3   5  599.44   34.40
   1  -3   5  558.24   33.00
  -1  -3  -5  634.74   35.90
  -1  -3  -5  582.74   32.60
   1  -3   5  598.64   33.60
   1  -3   5  592.24   33.90
  -1   3   5  545.05   33.20
   1  -3   5  541.65   33.80
   1  -3   5  624.04   33.50
  -1   3   5  572.84   35.00
   1   3  -5  597.34   32.70
   1  -3  -5  638.44   35.60
  -1  -3   5  597.84   34.30
  -1   3  -5  570.24   33.40
  -1  -3   5  517.55   33.40
  -1  -3   5  563.04   33.60
   1   3   5  581.94   34.50
   1   3   5  570.54   33.40
   1   3   5  548.45   32.70
   1   3   5  584.14   34.40
  -1  -3   5  553.64   32.80
  -1  -3   5  546.15   32.70
  -1  -3   5  590.84   32.70
  -2   3   5  883.01   51.19
  -2   3   5  890.21   52.99
  -2   3   5  937.61   52.19
   2  -3   5  884.31   51.79
  -2  -3  -5  930.11   53.79
   2   3  -5  867.91   51.29
   2  -3   5  929.51   50.99
  -2   3   5  785.52   53.99
   2  -3   5  916.51   51.89
   2  -3   5 1003.50   51.69
   2   3   5  909.11   51.09
   2  -3  -5  892.61   53.29
  -2  -3   5  937.11   52.59
   2   3   5  923.91   52.39
  -2  -3   5  865.21   51.09
  -2   3  -5  893.61   52.79
  -2  -3   5  879.11   51.39
  -2  -3   5  911.91   50.99
   2   3   5  880.11   51.99
   2  -3  -5  892.31   53.09
  -2   3  -5  842.92   51.49
   3  -3   5  863.41   53.49
  -3   3   5  885.11   53.29
   3   3  -5  912.11   52.39
  -3   3   5  927.51   55.09
[truncated: 431,567 more chars]
