# Supplementary material for: Crystal structure of chain silicate Cs3LuSi3O9
Source: Acta Crystallogr E Crystallogr Commun. 2021 Nov 4;77(Pt 12):1239–42. doi: 10.1107/S2056989021011439 (PMC8647736; doi:10.1107/S2056989021011439)
Supplement: Supplementary file 2 [file e-77-01239-Isup2.hkl]

data_I                                                                          
_shelx_title ' CsLuSiO_b_0m_a.res in Pna2(1)'                                   
_shelx_refln_list_code          4                                               
_shelx_F_calc_maximum      564.40                                               
_exptl_crystal_F_000      1400.00                                               
_reflns_d_resolution_high  0.7199                                               
                                                                                
loop_                                                                           
 _space_group_symop_operation_xyz                                               
 'x, y, z'                                                                      
 '-x, -y, z+1/2'                                                                
 'x+1/2, -y+1/2, z'                                                             
 '-x+1/2, y+1/2, z+1/2'                                                         
                                                                                
_cell_length_a    13.3322                                                       
_cell_length_b     6.8618                                                       
_cell_length_c    12.2313                                                       
_cell_angle_alpha  90.000                                                       
_cell_angle_beta   90.000                                                       
_cell_angle_gamma  90.000                                                       
                                                                                
_shelx_F_squared_multiplier     1.000                                           
                                                                                
loop_                                                                           
 _refln_index_h                                                                 
 _refln_index_k                                                                 
 _refln_index_l                                                                 
 _refln_F_squared_calc                                                          
 _refln_F_squared_meas                                                          
 _refln_F_squared_sigma                                                         
 _refln_observed_status                                                         
   0   0 -16      34573.30      35410.55      1500.18 o                         
   2   0 -16       4807.64       4854.78       214.19 o                         
   4   0 -16       3603.26       3398.85       159.00 o                         
   6   0 -16       2156.80       2107.49       147.18 o                         
   1   1 -16       7856.54       7570.97       200.67 o                         
   2   1 -16       2048.22       1960.14        79.94 o                         
   3   1 -16       6348.99       6148.15       184.61 o                         
   4   1 -16      11240.64      10758.96       263.77 o                         
   5   1 -16       4299.38       4296.02       149.04 o                         
   0   2 -16        445.14        406.31        60.53 o                         
   1   2 -16       2207.80       2188.77        87.92 o                         
   2   2 -16       2865.72       2779.27       117.45 o                         
   3   2 -16       4630.61       4323.32       150.85 o                         
   4   2 -16       1646.69       1522.65        71.68 o                         
   1   3 -16       9590.02       9124.14       287.41 o                         
   2   3 -16        970.10       1104.42        59.89 o                         
   2   0 -15       2742.73       2494.20       132.45 o                         
   4   0 -15      30118.54      29704.42       993.37 o                         
   6   0 -15      20044.76      20016.36       753.15 o                         
   8   0 -15      10882.22      10322.74       460.99 o                         
   0   1 -15      23836.41      23788.23       697.47 o                         
   1   1 -15        693.81        734.20        45.37 o                         
   2   1 -15       8881.17       8739.28       244.45 o                         
   3   1 -15       1186.73       1235.98        62.79 o                         
   5   1 -15       3119.22       3098.35       116.22 o                         
   6   1 -15        469.21        518.18        48.08 o                         
   8   1 -15       6731.15       6332.04       189.29 o                         
   1   2 -15       5457.00       5728.14       155.91 o                         
   2   2 -15       1963.47       1926.85        79.05 o                         
   3   2 -15       7377.76       7285.82       200.66 o                         
   4   2 -15       4063.62       4162.07       134.95 o                         
   5   2 -15       3505.00       3395.41       121.68 o                         
   6   2 -15       1808.63       1770.19        68.41 o                         
   7   2 -15       2792.73       2647.88        90.92 o                         
   0   3 -15       8371.32       8235.19       371.44 o                         
   1   3 -15       1823.75       1821.17       106.01 o                         
   2   3 -15       1410.80       1398.41        74.38 o                         
   3   3 -15       4608.93       4613.78       163.65 o                         
   4   3 -15        178.17        191.83        47.21 o                         
   5   3 -15       4847.72       4736.48       193.72 o                         
   6   3 -15        397.40        434.33        47.26 o                         
   1   4 -15       4056.90       4023.99       164.15 o                         
   2   4 -15       5073.42       5150.17       256.10 o                         
   3   4 -15       8441.85       8157.27       335.32 o                         
   2   0 -14      12146.69      11874.72       412.92 o                         
   4   0 -14      13775.04      14239.96       522.60 o                         
   6   0 -14       3424.23       3385.79       187.76 o                         
   8   0 -14       3612.16       3746.95       179.95 o                         
  10   0 -14       7416.83       7406.48       246.89 o                         
   1   1 -14       7882.66       8013.64       198.59 o                         
   2   1 -14       5571.27       5541.72       154.16 o                         
   3   1 -14       8607.55       8502.45       233.07 o                         
   4   1 -14       4930.74       4814.77       153.85 o                         
   5   1 -14        887.66        816.34        52.20 o                         
   6   1 -14       3607.25       3602.87       138.18 o                         
   7   1 -14       1349.23       1482.35        67.83 o                         
   8   1 -14       2990.81       3062.68        99.99 o                         
   9   1 -14       5097.03       4994.38       138.31 o                         
  10   1 -14       1807.03       1766.56        66.93 o                         
   0   2 -14      16732.88      16875.45       531.37 o                         
   1   2 -14      13705.99      13408.87       319.06 o                         
   2   2 -14        418.79        517.98        55.68 o                         
   3   2 -14      14014.29      13606.90       331.13 o                         
   4   2 -14        333.63        355.61        38.52 o                         
   5   2 -14      15974.36      15878.61       365.19 o                         
   6   2 -14       3846.83       3844.03       112.16 o                         
   7   2 -14      32168.93      32334.11       723.67 o                         
   8   2 -14       8744.87       8686.83       204.84 o                         
   9   2 -14       1454.36       1395.31        54.21 o                         
   1   3 -14      15989.86      15560.64       378.68 o                         
   2   3 -14        545.81        504.75        46.82 o                         
   3   3 -14       3559.64       3630.15       127.44 o                         
   4   3 -14       1101.50       1118.86        56.88 o                         
   5   3 -14        158.61        158.49        32.72 o                         
   6   3 -14         29.24         76.76        23.41 o                         
   7   3 -14       1629.54       1596.56        82.86 o                         
   8   3 -14        799.44        772.90       102.27 o                         
   0   4 -14       1838.57       1949.95       146.68 o                         
   1   4 -14       6820.26       7139.16       238.50 o                         
   2   4 -14       1482.41       1523.31       109.82 o                         
   3   4 -14       1535.41       1504.60       106.27 o                         
   4   4 -14       3151.83       3104.53       154.92 o                         
   5   4 -14      12236.23      11688.76       358.64 o                         
   6   4 -14       2238.29       2462.85       294.33 o                         
   7   4 -14        866.70        998.72       193.55 o                         
   1   5 -14        762.79        606.54        87.44 o                         
   2   5 -14       4092.14       4158.06       241.02 o                         
   3   5 -14        530.37        577.83        93.58 o                         
   2   0 -13      16734.44      16719.81       616.11 o                         
   6   0 -13      29432.99      30528.29      1057.19 o                         
   8   0 -13      26552.81      25522.87       802.16 o                         
  10   0 -13         22.15         79.97        20.34 o                         
   0   1 -13      15286.87      15636.95       475.11 o                         
   1   1 -13       4581.57       4511.00       141.39 o                         
   2   1 -13      12469.84      12475.83       345.51 o                         
   3   1 -13       4938.79       5044.62       170.54 o                         
   4   1 -13        852.93        902.96        56.12 o                         
   5   1 -13       7822.64       7761.54       237.81 o                         
   6   1 -13        183.95        173.57        35.81 o                         
   7   1 -13       4320.46       4194.72       183.19 o                         
   8   1 -13       4623.75       4498.36       132.59 o                         
   9   1 -13        298.74        354.05        29.47 o                         
  10   1 -13      10847.48      10435.73       252.51 o                         
  11   1 -13       3453.06       3355.31       102.47 o                         
   1   2 -13       7062.72       6740.36       203.88 o                         
   2   2 -13       2019.30       2045.11        77.80 o                         
   3   2 -13      28529.70      27814.03       654.70 o                         
   4   2 -13      14080.08      14013.29       332.42 o                         
   5   2 -13       4375.34       4193.86       128.67 o                         
   6   2 -13        685.15        585.79        40.70 o                         
   7   2 -13       5764.43       5539.49       153.83 o                         
   8   2 -13        963.99        967.63        37.16 o                         
   9   2 -13       4295.88       4401.98       119.49 o                         
  10   2 -13       3054.22       2995.46        92.97 o                         
  11   2 -13      12915.09      13007.60       277.09 o                         
   0   3 -13      11212.59      11615.93       449.61 o                         
   1   3 -13       3610.73       3521.60       111.15 o                         
   2   3 -13       2015.20       2120.53        84.70 o                         
   3   3 -13      10656.10      10299.88       272.40 o                         
   4   3 -13         14.37         48.12        13.25 o                         
   5   3 -13      10309.53      10021.36       306.55 o                         
   6   3 -13        757.11        778.85        57.17 o                         
   7   3 -13       7888.28       8053.55       253.06 o                         
   8   3 -13       2640.87       2697.33       108.70 o                         
   9   3 -13       3316.45       3149.68       124.59 o                         
  10   3 -13       5450.62       5371.68       181.02 o                         
   1   4 -13      10060.96       9908.29       284.23 o                         
   2   4 -13       3381.19       3341.12       125.68 o                         
   3   4 -13       2803.24       2929.18       171.81 o                         
   4   4 -13       8195.76       8212.96       271.91 o                         
   5   4 -13       6680.87       6641.82       233.75 o                         
   6   4 -13      15063.08      15249.07       507.22 o                         
   7   4 -13       1005.89       1128.67        88.46 o                         
   8   4 -13       6725.34       6568.12       237.72 o                         
   9   4 -13      14321.16      14544.84       534.77 o                         
   0   5 -13      13706.27      12515.67       783.66 o                         
   1   5 -13        854.46        912.84        84.68 o                         
   2   5 -13      11714.38      12113.57       493.55 o                         
   3   5 -13        123.61        160.45        48.27 o                         
   4   5 -13       2265.56       2216.62       158.45 o                         
   5   5 -13       1333.92       1369.92       138.38 o                         
   6   5 -13       1990.95       1960.75       192.58 o                         
   1   6 -13       6639.82       6615.94       302.15 o                         
   0   0 -12      65215.43      64899.50      2559.22 o                         
   2   0 -12      34630.41      35774.36      1092.23 o                         
   4   0 -12       3894.79       3766.66       201.69 o                         
   6   0 -12       6352.53       6362.81       352.64 o                         
   8   0 -12      29619.62      28919.11       872.22 o                         
  10   0 -12      16028.00      16534.44       477.92 o                         
  12   0 -12       3755.25       3524.91       139.51 o                         
   1   1 -12      15007.10      15188.45       366.28 o                         
   2   1 -12       3740.73       3818.70       122.72 o                         
   3   1 -12       3382.81       3558.31       111.76 o                         
   4   1 -12      31117.45      31614.76       710.16 o                         
   5   1 -12       3818.38       4061.47       125.11 o                         
   6   1 -12      15737.83      15749.67       380.13 o                         
   7   1 -12       3024.50       3017.41       103.05 o                         
   8   1 -12       2249.07       2199.20        81.56 o                         
   9   1 -12      12754.95      12688.17       278.43 o                         
  10   1 -12       3154.54       3113.22        95.30 o                         
  12   1 -12       1765.49       1769.74        66.48 o                         
   0   2 -12       2177.91       2115.65       111.77 o                         
   1   2 -12       2329.30       2263.24        78.71 o                         
   2   2 -12       4073.31       4054.59       113.01 o                         
   4   2 -12       1308.51       1354.16        58.47 o                         
   5   2 -12      17495.23      17740.90       395.68 o                         
   6   2 -12       2379.54       2427.64        77.37 o                         
   7   2 -12      11195.20      11449.27       265.51 o                         
   8   2 -12       1237.14       1182.69        44.16 o                         
   9   2 -12      17313.86      16658.91       333.79 o                         
  10   2 -12       2583.14       2313.17        71.65 o                         
  11   2 -12       1420.17       1596.90        57.03 o                         
  12   2 -12       4513.30       4547.68       111.61 o                         
   1   3 -12       8582.45       8573.09       228.03 o                         
   2   3 -12        233.87        293.13        28.23 o                         
   3   3 -12      17219.27      16858.47       417.55 o                         
   4   3 -12      20048.89      20401.60       473.60 o                         
   5   3 -12        748.74        887.12        56.05 o                         
   6   3 -12       4459.57       4557.50       160.62 o                         
   7   3 -12        422.03        479.94        49.70 o                         
   8   3 -12       1057.18       1028.31        62.32 o                         
   9   3 -12        861.66        844.89       138.45 o                         
  10   3 -12       3898.46       3974.07       143.81 o                         
  11   3 -12      11560.70      11958.03       369.61 o                         
   0   4 -12      17716.67      17729.14       572.28 o                         
   1   4 -12       5371.34       5218.40       148.09 o                         
   2   4 -12      20945.68      20099.61       581.35 o                         
   3   4 -12       6562.78       6708.88       269.42 o                         
   4   4 -12       2421.36       2351.56       105.99 o                         
   5   4 -12       7516.67       7315.46       260.90 o                         
   6   4 -12       2951.25       2924.17       147.24 o                         
   7   4 -12      12354.09      12053.20       414.02 o                         
   8   4 -12      11518.49      11566.70       370.95 o                         
   9   4 -12        515.99        663.18       101.67 o                         
  10   4 -12       9404.42       9596.81       326.70 o                         
   1   5 -12       1801.79       1985.65       113.33 o                         
   2   5 -12      25156.36      24963.90       913.71 o                         
   3   5 -12       1374.39       1344.45       143.27 o                         
   4   5 -12       2638.71       2657.12       166.93 o                         
   5   5 -12        429.49        521.11        85.48 o                         
   6   5 -12      15141.45      15548.88       612.36 o                         
   7   5 -12       2586.09       2546.79       144.42 o                         
   8   5 -12      14825.02      14199.32       623.67 o                         
   1   6 -12        950.42       1051.31       107.73 o                         
   2   6 -12       4399.04       4630.15       289.55 o                         
   3   6 -12       1130.61       1092.15       110.65 o                         
   4   6 -12       4382.49       4580.81       305.92 o                         
   5   6 -12        648.60        622.86        96.75 o                         
   2   0 -11       5052.18       5223.25       460.31 o                         
   4   0 -11      14791.87      14379.19       594.17 o                         
   6   0 -11      10540.34      10823.77       415.30 o                         
   8   0 -11       8606.33       8731.34       365.53 o                         
  10   0 -11      15048.67      14560.47       413.72 o                         
  12   0 -11       5623.86       5474.30       186.66 o                         
  14   0 -11        808.30        757.48        59.30 o                         
   0   1 -11      14240.67      14597.95       468.96 o                         
   1   1 -11      14873.98      15102.88       333.45 o                         
   2   1 -11      11979.52      12223.13       270.57 o                         
   3   1 -11      14848.19      15464.86       373.15 o                         
   4   1 -11        825.98        858.52        44.00 o                         
   5   1 -11      35865.08      36449.62       828.93 o                         
   6   1 -11       1657.79       1715.06        87.13 o                         
   7   1 -11      22352.46      22434.03       448.19 o                         
   8   1 -11       3495.71       3648.66       128.07 o                         
   9   1 -11       4329.23       4634.66       131.56 o                         
  10   1 -11       4338.22       4356.02       124.66 o                         
  11   1 -11       7814.99       7978.94       178.62 o                         
  12   1 -11       5523.93       5650.44       146.82 o                         
  13   1 -11       9666.99       9170.88       216.16 o                         
   1   2 -11      51024.96      50513.50       927.18 o                         
   2   2 -11       2740.96       2792.08        83.95 o                         
   3   2 -11      15257.52      15615.22       342.10 o                         
   4   2 -11       1625.46       1640.67        57.68 o                         
   5   2 -11       5729.71       5560.10       165.02 o                         
   6   2 -11       4762.81       4670.90       137.64 o                         
   7   2 -11       8257.10       8537.45       194.25 o                         
   8   2 -11       4268.22       4212.91       112.92 o                         
   9   2 -11      35618.55      34836.99       657.97 o                         
  10   2 -11        209.77        218.83        18.38 o                         
  11   2 -11       9436.28       9449.94       215.84 o                         
  12   2 -11        181.02        211.97        20.14 o                         
  13   2 -11       9450.48       8952.01       217.63 o                         
   0   3 -11      18575.31      17557.95       671.80 o                         
   1   3 -11       8018.49       7993.12       200.01 o                         
   2   3 -11       1810.06       1947.76        75.62 o                         
   3   3 -11      14796.72      14612.34       356.76 o                         
   4   3 -11       3797.23       3699.42       103.54 o                         
   5   3 -11      22525.64      23264.74       554.51 o                         
   6   3 -11      10664.28      10682.89       301.07 o                         
   7   3 -11      13990.85      13965.69       422.49 o                         
   8   3 -11       7471.06       7943.03       269.20 o                         
   9   3 -11       5409.86       5399.99       167.38 o                         
  10   3 -11       1931.84       1989.84       120.85 o                         
  11   3 -11        320.10        434.77        50.27 o                         
  12   3 -11       5590.08       5471.31       158.11 o                         
   1   4 -11        965.41        960.08        52.16 o                         
   2   4 -11       2798.12       2696.46       214.59 o                         
   3   4 -11       7367.48       7292.36       269.01 o                         
   5   4 -11        436.63        433.93        52.11 o                         
   6   4 -11      11722.58      11535.31       407.33 o                         
   7   4 -11         98.43        129.00        79.98 o                         
   8   4 -11       4362.01       4462.20       166.00 o                         
   9   4 -11        193.20        252.18        44.97 o                         
  10   4 -11       5327.43       5486.01       201.79 o                         
  11   4 -11       6650.28       6667.72       242.77 o                         
   0   5 -11      24571.05      25824.77      1004.16 o                         
   1   5 -11        657.39        643.46        55.87 o                         
   2   5 -11      19760.79      19545.04       640.80 o                         
   3   5 -11       1092.37       1095.33       103.70 o                         
   4   5 -11       3465.89       3534.17       212.23 o                         
   5   5 -11       3059.26       3266.07       192.14 o                         
   6   5 -11       8316.14       8165.16       455.44 o                         
   7   5 -11        890.25        872.89        79.64 o                         
   9   5 -11        109.83        165.19        37.59 o                         
  10   5 -11       7175.11       7444.35       264.02 o                         
   1   6 -11       6949.60       6522.03       504.34 o                         
   2   6 -11       5552.89       5847.75       271.52 o                         
   3   6 -11       5959.96       6267.23       306.87 o                         
   4   6 -11       9859.94       9804.87       413.89 o                         
   5   6 -11        958.52       1042.50       106.65 o                         
   6   6 -11      15012.38      15552.24       613.33 o                         
   7   6 -11       2225.41       2219.61       168.02 o                         
   0   7 -11      10145.27      10600.74       579.11 o                         
   1   7 -11       6798.24       6454.84       394.90 o                         
   2   7 -11       4379.78       4456.43       403.06 o                         
   3   7 -11       4611.82       4895.84       261.50 o                         
   2   0 -10      32894.10      34365.95       950.02 o                         
   4   0 -10      15707.52      16471.01       587.24 o                         
   6   0 -10        432.37        500.23        73.49 o                         
   8   0 -10       4343.30       4706.26       176.67 o                         
  10   0 -10      29668.50      29375.24       779.36 o                         
  12   0 -10      22207.04      22571.37       628.05 o                         
  14   0 -10       7254.49       7593.64       264.69 o                         
   1   1 -10      14170.31      14406.85       323.17 o                         
   2   1 -10      23073.76      23283.36       484.19 o                         
   3   1 -10      47013.97      47316.30      1008.03 o                         
   4   1 -10       6629.19       6948.00       194.38 o                         
   5   1 -10       8744.06       8755.41       224.97 o                         
   6   1 -10      17537.74      18038.08       389.89 o                         
   7   1 -10       2000.39       2180.44        85.86 o                         
   8   1 -10      13589.36      13629.63       275.32 o                         
   9   1 -10      13810.52      13670.24       306.94 o                         
  10   1 -10       3089.26       2977.40        93.36 o                         
  11   1 -10      18425.06      18929.59       373.23 o                         
  12   1 -10       1450.03       1564.51        56.98 o                         
  13   1 -10       6002.95       5901.63       146.47 o                         
  14   1 -10       1500.02       1424.41        66.76 o                         
   0   2 -10       8569.35       8592.88       291.28 o                         
   1   2 -10      11871.49      11669.50       247.51 o                         
   2   2 -10       1719.05       1764.11        54.56 o                         
   3   2 -10      17232.90      16883.14       416.55 o                         
   4   2 -10        697.99        705.36        37.38 o                         
   5   2 -10      30880.75      30534.85       708.57 o                         
   6   2 -10        270.61        321.47        22.92 o                         
   7   2 -10      18119.58      18103.83       385.27 o                         
   8   2 -10       3092.79       3213.47        77.05 o                         
   9   2 -10        990.63       1174.99        50.17 o                         
  10   2 -10       2763.75       2765.97        87.65 o                         
  11   2 -10       4001.23       4078.75       105.33 o                         
  12   2 -10        255.07        298.27        25.15 o                         
  13   2 -10       2612.26       2568.72        83.18 o                         
  14   2 -10       1349.65       1277.54        57.80 o                         
   1   3 -10      32626.37      32615.43       687.23 o                         
   2   3 -10      26363.42      26309.97       605.45 o                         
   3   3 -10       2058.34       2136.97        93.42 o                         
   4   3 -10       4793.73       4775.05       164.00 o                         
   5   3 -10       3095.03       3206.04       126.15 o                         
   6   3 -10       9711.22      10355.50       267.82 o                         
   8   3 -10       8358.00       8459.91       229.93 o                         
   9   3 -10      18715.80      19375.66       552.68 o                         
  10   3 -10       7710.97       7787.40       231.72 o                         
  11   3 -10       4661.64       4497.92       155.34 o                         
  12   3 -10       2252.25       2469.93        93.27 o                         
  13   3 -10      11478.02      11256.92       294.11 o                         
   1   4 -10       2759.82       2547.30        93.21 o                         
   2   4 -10      12355.73      12517.58       391.35 o                         
   3   4 -10       6744.27       6558.28       284.30 o                         
   4   4 -10       5644.34       5812.52       232.65 o                         
   5   4 -10      10149.44      10497.38       342.04 o                         
   6   4 -10       4337.95       4285.99       180.57 o                         
   7   4 -10       6766.55       6754.22       258.02 o                         
   8   4 -10       3606.81       3627.00       155.36 o                         
   9   4 -10       5052.47       4961.88       194.33 o                         
  10   4 -10      15452.04      15427.59       451.08 o                         
  11   4 -10       1443.13       1410.92        81.25 o                         
  12   4 -10      10418.03      10493.25       270.60 o                         
   1   5 -10       7655.59       7750.63       279.94 o                         
   2   5 -10       2542.15       2624.67       170.94 o                         
   3   5 -10        419.04        330.66        64.33 o                         
   4   5 -10      44291.78      45767.52      1511.76 o                         
   5   5 -10        428.43        544.17        82.81 o                         
   6   5 -10      11242.08      11193.34       434.05 o                         
   7   5 -10        679.74        773.38        75.41 o                         
   9   5 -10       4015.43       3915.48       180.54 o                         
  10   5 -10      16665.92      17111.76       522.00 o                         
  11   5 -10        341.07        350.15        55.42 o                         
   0   6 -10      14894.05      14507.95      1003.97 o                         
   1   6 -10       1118.63       1248.10       107.74 o                         
   2   6 -10       6824.84       7121.29       331.48 o                         
   3   6 -10       3489.37       3628.20       235.34 o                         
   4   6 -10       2067.05       2108.83       151.18 o                         
   5   6 -10      10964.68      10965.47       478.45 o                         
   6   6 -10        712.47        819.85       105.17 o                         
   7   6 -10       1060.51       1225.52        94.37 o                         
   8   6 -10       6575.79       6322.07       324.31 o                         
   9   6 -10        463.58        358.03        56.11 o                         
   1   7 -10      20594.82      20607.75       772.40 o                         
   2   7 -10       2542.94       2858.41       181.87 o                         
   4   7 -10       1959.78       2190.55       165.82 o                         
   5   7 -10       2522.41       2644.48       209.12 o                         
   6   7 -10       1661.59       1646.03       117.67 o                         
   2   0  -9      16848.65      17292.93       502.39 o                         
   4   0  -9      72078.12      71573.47      2215.45 o                         
   6   0  -9      71543.16      73390.63      2428.45 o                         
   8   0  -9      14504.16      14990.21       632.90 o                         
  10   0  -9       9790.64       9926.13       282.49 o                         
  12   0  -9       6441.80       6899.94       230.97 o                         
  14   0  -9       9926.79       9876.73       350.77 o                         
   0   1  -9      17829.45      17836.47       547.08 o                         
   1   1  -9      22604.78      21728.90       435.87 o                         
   2   1  -9      44051.16      44385.61       958.25 o                         
   4   1  -9        916.21        967.90        37.35 o                         
   5   1  -9      11393.61      11345.18       246.80 o                         
   6   1  -9      11071.74      11018.54       247.97 o                         
   7   1  -9      28709.62      28470.54       656.37 o                         
   8   1  -9       4820.09       4901.56       119.91 o                         
   9   1  -9       3407.64       3349.20        91.25 o                         
  10   1  -9      16241.80      16597.14       339.82 o                         
  11   1  -9        417.96        496.27        31.32 o                         
  12   1  -9      17123.77      17331.82       371.53 o                         
  13   1  -9       7376.41       7666.74       176.84 o                         
  14   1  -9       3329.93       3193.59       102.03 o                         
  15   1  -9       6749.67       6606.42       185.11 o                         
   2   2  -9       5200.73       5295.86       115.86 o                         
   3   2  -9       7456.63       7773.76       194.91 o                         
   4   2  -9       5306.00       5468.83       159.31 o                         
   5   2  -9       6056.38       6265.66       148.98 o                         
   6   2  -9       2001.72       2098.99        68.67 o                         
   7   2  -9       4271.04       4352.66       100.49 o                         
   8   2  -9      10095.27      10225.94       218.08 o                         
   9   2  -9      16702.57      16703.89       350.72 o                         
  10   2  -9       2854.55       2893.05        89.90 o                         
  11   2  -9      10800.90      10574.26       233.00 o                         
  12   2  -9        263.87        302.96        24.75 o                         
  13   2  -9      12295.85      12523.34       264.84 o                         
  14   2  -9        234.57        230.17        24.63 o                         
  15   2  -9      11870.97      11885.85       282.60 o                         
   0   3  -9        834.17        790.18        68.00 o                         
   1   3  -9        953.07        926.00        57.55 o                         
   2   3  -9      34411.42      34264.61       713.42 o                         
   3   3  -9       9948.85      10285.93       261.05 o                         
   4   3  -9       2130.36       2089.89        90.61 o                         
   5   3  -9      20467.37      21072.49       515.72 o                         
   6   3  -9      24188.99      24249.98       605.58 o                         
   8   3  -9       1405.91       1480.81        70.30 o                         
   9   3  -9      12766.47      13114.41       349.38 o                         
  10   3  -9       1909.20       2044.40        87.51 o                         
  11   3  -9       3710.72       3871.70       127.40 o                         
  12   3  -9       7260.17       7396.82       249.73 o                         
  13   3  -9       4276.69       4318.41       161.73 o                         
  14   3  -9       2415.88       2514.20       100.62 o                         
   1   4  -9       9027.44       9099.68       289.69 o                         
   2   4  -9      16719.44      16728.17       593.28 o                         
   3   4  -9      19943.06      19721.48       586.71 o                         
   4   4  -9      18647.34      18855.48       586.81 o                         
   5   4  -9       4902.82       5062.15       204.74 o                         
   6   4  -9      35186.76      35263.88      1076.78 o                         
   7   4  -9       9584.82       9565.55       298.06 o                         
   8   4  -9       6115.05       6351.26       242.15 o                         
   9   4  -9      11901.44      12068.79       384.63 o                         
  10   4  -9        111.50        152.68        24.23 o                         
  11   4  -9       8295.63       8885.58       234.57 o                         
  12   4  -9       4213.72       4378.18       140.62 o                         
  13   4  -9       4374.28       4155.97       139.31 o                         
   0   5  -9      70481.02      72004.41      4263.71 o                         
   1   5  -9        552.62        568.25        47.08 o                         
   2   5  -9      10011.77      10194.95       384.29 o                         
   3   5  -9       8705.06       8571.73       310.79 o                         
   5   5  -9       8247.96       8477.08       367.69 o                         
   6   5  -9       3750.91       4080.58       212.19 o                         
   7   5  -9          5.69         35.34        24.25 o                         
   8   5  -9      18533.96      19333.81       622.21 o                         
   9   5  -9         66.21         66.42        25.06 o                         
  10   5  -9      13477.30      13430.39       404.68 o                         
  11   5  -9        975.32       1143.29        56.46 o                         
  12   5  -9       4832.67       4783.14       164.05 o                         
   1   6  -9        169.37        178.03        95.46 o                         
   2   6  -9       1943.56       1784.74       150.41 o                         
   3   6  -9       7279.90       7729.56       323.78 o                         
   4   6  -9       3873.68       4016.18       222.22 o                         
   5   6  -9       1257.63       1366.75       113.43 o                         
   6   6  -9       5079.72       5086.98       215.27 o                         
   7   6  -9        326.35        362.03        58.23 o                         
   8   6  -9      14719.45      14588.90       480.50 o                         
   9   6  -9        435.53        434.43        63.80 o                         
  10   6  -9       1024.44        979.28        87.94 o                         
   0   7  -9       6427.51       6657.85       530.10 o                         
   1   7  -9        323.67        361.84        71.10 o                         
   2   7  -9        288.44        311.79        65.06 o                         
   3   7  -9       8258.71       8613.19       399.24 o                         
   4   7  -9        875.45        879.77        95.66 o                         
   5   7  -9      24100.43      24288.85       770.48 o                         
   6   7  -9         85.15        152.45        41.00 o                         
   1   8  -9      21130.00      21037.12       769.78 o                         
   2   8  -9       4695.23       4725.97       295.39 o                         
   0   0  -8      83860.48      84382.92      4786.93 o                         
   2   0  -8         41.26        198.67        20.22 o                         
   4   0  -8       2237.20       2471.15       111.90 o                         
   6   0  -8      28856.39      30091.27      1008.92 o                         
   8   0  -8      30737.15      32313.13      1002.78 o                         
  10   0  -8      16990.40      17899.09       492.34 o                         
  14   0  -8      39519.20      40672.49      1156.66 o                         
  16   0  -8       6068.41       6203.99       241.49 o                         
   1   1  -8      41474.14      40772.04       730.64 o                         
   2   1  -8       8800.17       8747.68       230.80 o                         
   3   1  -8      11175.29      11223.15       254.65 o                         
   4   1  -8       5709.85       5933.67       151.16 o                         
   5   1  -8       1059.59       1079.03       136.82 o                         
   6   1  -8       7997.16       8414.56       212.95 o                         
   7   1  -8       5444.32       5465.11       138.15 o                         
   8   1  -8      11240.22      11656.88       278.31 o                         
   9   1  -8      29470.17      30220.46       574.65 o                         
  10   1  -8       9170.39       9193.67       197.21 o                         
  11   1  -8       4798.62       4782.24       142.26 o                         
  12   1  -8        230.94        297.87        27.25 o                         
  13   1  -8      10024.67       9817.25       242.26 o                         
  14   1  -8       2567.88       2696.01        96.87 o                         
  15   1  -8       1169.44       1272.87        58.08 o                         
  16   1  -8       6465.35       6520.98       177.60 o                         
   0   2  -8       7236.84       7007.95       219.54 o                         
   1   2  -8       6656.27       6319.31       143.14 o                         
   2   2  -8      20611.61      20324.99       387.77 o                         
   3   2  -8      23709.73      22984.54       462.80 o                         
   4   2  -8       8636.02       8718.43       178.18 o                         
   5   2  -8     111519.45     113392.12      3096.08 o                         
   6   2  -8      17977.46      17942.12       337.57 o                         
   7   2  -8      11311.44      11846.37       222.92 o                         
   8   2  -8        230.61        260.77        19.88 o                         
   9   2  -8      14955.73      14975.87       345.15 o                         
  10   2  -8       2041.71       2092.96        65.48 o                         
  11   2  -8       3174.88       3341.13        92.66 o                         
  12   2  -8      15925.29      16119.63       337.78 o                         
  13   2  -8      28444.14      27792.07       526.04 o                         
  14   2  -8        539.12        607.01        35.32 o                         
  15   2  -8       6677.65       6485.82       187.14 o                         
   1   3  -8      37554.64      37572.89       841.45 o                         
   2   3  -8      10016.11       9744.22       243.74 o                         
   3   3  -8      17123.19      17137.17       372.77 o                         
   4   3  -8       1859.65       1894.12        68.70 o                         
   5   3  -8       1111.52       1021.04        73.64 o                         
   6   3  -8        196.37        227.73        23.26 o                         
   7   3  -8       4557.84       4834.46       140.44 o                         
   8   3  -8       2062.50       2098.32        85.23 o                         
   9   3  -8      15519.27      15647.33       390.05 o                         
  10   3  -8      13660.04      13879.51       335.12 o                         
  11   3  -8      18475.17      18868.21       432.95 o                         
  12   3  -8         37.98         52.67        17.30 o                         
  13   3  -8      12344.74      12322.23       292.05 o                         
  14   3  -8         38.21         56.15        14.51 o                         
  15   3  -8       2918.62       2726.53        90.14 o                         
   0   4  -8       5946.47       6320.41       507.12 o                         
   1   4  -8      15123.83      14832.10       406.73 o                         
   2   4  -8       9258.96       8940.56       319.72 o                         
   3   4  -8       2876.07       2765.65       144.70 o                         
   4   4  -8       1640.30       1607.92        95.10 o                         
   5   4  -8       1770.65       1729.09       112.39 o                         
   6   4  -8       2743.01       2834.88       135.88 o                         
   7   4  -8      32742.05      33572.17      1012.82 o                         
   8   4  -8       1989.43       2079.59        79.16 o                         
   9   4  -8       1068.59       1062.92       121.27 o                         
  10   4  -8       4311.73       4514.71       160.75 o                         
  11   4  -8       4928.78       5006.86       151.04 o                         
  12   4  -8       5871.73       6128.10       178.57 o                         
  13   4  -8       5943.82       6024.36       181.11 o                         
  14   4  -8       7432.54       7244.27       206.55 o                         
   1   5  -8       9395.55       8894.50       292.45 o                         
   2   5  -8       7594.61       7548.60       275.77 o                         
   3   5  -8       1258.93       1269.47        76.50 o                         
   4   5  -8      16638.89      17200.85       693.36 o                         
   5   5  -8       1268.01       1181.34        99.69 o                         
   6   5  -8      23627.92      24829.63       833.70 o                         
   7   5  -8       2123.81       2234.59       122.71 o                         
   8   5  -8      11178.13      11553.90       335.63 o                         
   9   5  -8       4704.51       4763.18       157.07 o                         
  10   5  -8       4154.34       4345.24       143.16 o                         
  11   5  -8       1000.15       1014.19        51.96 o                         
  12   5  -8         27.23         66.35        16.89 o                         
  13   5  -8        383.29        434.29        40.41 o                         
   1   6  -8      13123.09      12979.48       498.04 o                         
   2   6  -8      21116.94      21715.83       785.34 o                         
   3   6  -8       3680.44       3558.50       186.78 o                         
   4   6  -8       8465.36       8429.81       371.47 o                         
   5   6  -8       5348.90       5484.89       246.93 o                         
   6   6  -8       5643.22       5675.67       227.17 o                         
   7   6  -8      24495.23      24721.19       686.00 o                         
   8   6  -8       5154.77       5142.07       184.30 o                         
   9   6  -8        941.25        832.08        52.88 o                         
  10   6  -8      11186.29      11464.71       299.93 o                         
  11   6  -8       1894.56       1858.65        96.03 o                         
   1   7  -8      13182.62      13304.39       545.26 o                         
   2   7  -8       4179.31       4266.95       225.99 o                         
   3   7  -8       6388.67       6719.45       296.53 o                         
   4   7  -8      15377.21      15543.04       583.61 o                         
   5   7  -8        245.00        231.18        52.42 o                         
   6   7  -8       3868.07       3972.94       182.97 o                         
   7   7  -8        992.56       1117.42        90.18 o                         
   8   7  -8        887.78        915.21        59.99 o                         
   9   7  -8       4635.80       4437.75       174.70 o                         
   0   8  -8       2383.30       2110.04       189.78 o                         
   1   8  -8          6.02         13.83        28.83 o                         
   2   8  -8       3395.00       3166.20       192.60 o                         
   3   8  -8       5181.47       4841.12       263.74 o                         
   4   8  -8       1011.87        970.84       110.15 o                         
   5   8  -8       6736.94       6843.81       333.18 o                         
   2   0  -7      99060.65     104247.20      5816.16 o                         
   4   0  -7      51317.78      52809.14      1522.79 o                         
   6   0  -7      57680.01      60046.92      1599.17 o                         
   8   0  -7      35408.34      36509.68       875.08 o                         
  10   0  -7      42249.09      43708.72      1135.63 o                         
  12   0  -7       1811.66       1679.57        87.32 o                         
  14   0  -7       8920.56       8862.19       301.12 o                         
  16   0  -7      26235.78      26502.06       735.66 o                         
   0   1  -7      18560.60      18624.14       539.05 o                         
   1   1  -7       2025.66       2041.10        57.50 o                         
   2   1  -7      31417.82      31411.25       628.93 o                         
   3   1  -7      41021.52      40996.58       875.03 o                         
   4   1  -7       3948.16       4189.38       107.40 o                         
   5   1  -7      20057.17      20279.09       505.34 o                         
   6   1  -7       5581.00       5565.38       146.42 o                         
   7   1  -7       7552.94       8044.94       179.07 o                         
   8   1  -7      10862.40      11239.39       220.97 o                         
   9   1  -7       3025.96       3106.03        81.49 o                         
  10   1  -7      15813.31      15768.91       304.78 o                         
  11   1  -7       1989.01       2002.59        64.25 o                         
  12   1  -7      13518.19      13858.52       308.21 o                         
  13   1  -7       2710.15       2925.83        91.91 o                         
  14   1  -7      12590.47      12926.03       299.75 o                         
  15   1  -7        781.91        877.04        47.88 o                         
  16   1  -7        350.33        408.82        36.71 o                         
   1   2  -7      67602.26      65295.25      1400.57 o                         
   2   2  -7      31773.52      31267.64       524.95 o                         
   3   2  -7      15561.64      14859.33       273.75 o                         
   4   2  -7      17431.44      17313.49       345.20 o                         
   5   2  -7      26229.54      26899.32       507.65 o                         
   6   2  -7      11403.66      11654.93       240.59 o                         
   7   2  -7       4851.28       4846.54       120.52 o                         
   8   2  -7      14710.79      14787.86       325.11 o                         
   9   2  -7      54753.27      55514.85      1171.85 o                         
  10   2  -7      16393.08      16588.30       382.89 o                         
  11   2  -7      10803.84      11447.20       248.62 o                         
  12   2  -7        604.68        666.10        31.38 o                         
  13   2  -7       9173.12       9229.16       205.07 o                         
  14   2  -7        860.66       1064.83        44.90 o                         
  15   2  -7       4404.19       4060.45       127.60 o                         
  16   2  -7       5878.18       5857.95       177.99 o                         
   0   3  -7      16325.81      15735.17       516.80 o                         
   1   3  -7       6082.03       6119.73       224.27 o                         
   2   3  -7      17788.33      17250.69       332.95 o                         
   3   3  -7      25961.82      25615.92       671.09 o                         
   4   3  -7        837.89        884.30        46.24 o                         
   5   3  -7      33556.37      33031.41       718.13 o                         
   6   3  -7       6491.62       6506.57       176.87 o                         
   7   3  -7      20018.31      20664.67       486.84 o                         
   8   3  -7       4080.98       4132.28       131.01 o                         
   9   3  -7       6109.64       6618.37       198.89 o                         
  10   3  -7       4538.29       4506.12       121.19 o                         
  11   3  -7        154.53        173.95        16.74 o                         
  12   3  -7       2291.88       2311.49        70.72 o                         
  13   3  -7       2900.82       2901.54        93.04 o                         
  14   3  -7       5404.02       5163.98       145.56 o                         
  15   3  -7       7594.78       7047.18       206.87 o                         
   1   4  -7      23877.41      22251.48       930.90 o                         
   2   4  -7       2917.12       2974.83       118.18 o                         
   3   4  -7      44217.34      44297.31      1562.55 o                         
   4   4  -7      12167.77      12025.59       321.76 o                         
   5   4  -7       6519.26       6687.84       268.90 o                         
   6   4  -7      24342.13      24946.89       587.67 o                         
   7   4  -7       1090.67       1075.93        45.36 o                         
   8   4  -7       8555.07       8599.14       249.95 o                         
   9   4  -7      23082.15      23879.86       515.66 o                         
  10   4  -7       5177.41       5226.02       139.09 o                         
  11   4  -7      13259.58      13157.24       312.50 o                         
  12   4  -7       3759.31       3819.28       121.86 o                         
  13   4  -7       7039.32       6879.07       186.45 o                         
  14   4  -7       4054.89       4077.58       125.92 o                         
   0   5  -7      23767.97      22724.74      1460.28 o                         
   1   5  -7        157.46        142.62        17.39 o                         
   2   5  -7      16505.98      16426.65       530.90 o                         
   3   5  -7      11658.95      11442.02       379.02 o                         
   4   5  -7       3029.57       3145.93       129.42 o                         
   5   5  -7       3175.05       3428.89       126.78 o                         
   6   5  -7          3.20         39.11        12.66 o                         
   7   5  -7        420.96        470.96        37.76 o                         
   8   5  -7       4885.15       4981.48       189.18 o                         
   9   5  -7        479.21        513.17        41.21 o                         
  10   5  -7      15398.26      15212.81       369.15 o                         
  11   5  -7       3719.74       3607.85       117.73 o                         
  12   5  -7      13967.58      13926.69       335.94 o                         
  13   5  -7        426.82        501.36        43.38 o                         
   1   6  -7       6975.95       6959.59       344.58 o                         
   2   6  -7      13730.53      13473.23       548.17 o                         
   3   6  -7      18925.13      19433.66       748.71 o                         
   4   6  -7       9862.87      10475.68       297.15 o                         
   5   6  -7       3925.04       4075.52       145.81 o                         
   6   6  -7      14969.54      15075.05       435.79 o                         
   7   6  -7       5612.83       5434.22       175.78 o                         
   8   6  -7      13667.00      13505.70       382.72 o                         
   9   6  -7       3535.37       3713.69       131.06 o                         
  10   6  -7       4912.34       4875.62       153.50 o                         
  11   6  -7      11574.32      12173.63       371.79 o                         
  12   6  -7       1918.38       1906.83        84.89 o                         
   0   7  -7      10505.13      10092.98       764.11 o                         
   1   7  -7       2291.67       2506.87       156.35 o                         
   2   7  -7       4571.88       4718.09       255.07 o                         
   3   7  -7       6760.64       6540.06       323.19 o                         
   4   7  -7       1242.45       1139.38        66.85 o                         
   5   7  -7      13251.57      13093.72       355.33 o                         
   6   7  -7       2394.88       2424.40        99.49 o                         
   7   7  -7      11575.35      11924.91       347.15 o                         
   8   7  -7       2493.85       2497.07       127.26 o                         
   9   7  -7       3209.95       3179.24       124.48 o                         
   1   8  -7       9904.92       9880.59       406.00 o                         
   2   8  -7       2470.01       2380.62       162.41 o                         
   3   8  -7       6591.05       6701.92       263.92 o                         
   4   8  -7       7037.04       7280.65       271.75 o                         
   5   8  -7       1917.23       2036.67        96.76 o                         
   6   8  -7       1084.72       1122.80        81.49 o                         
   0   0  -6      87476.59      94073.23      6759.10 o                         
   2   0  -6     174781.58     175396.12      7834.52 o                         
   4   0  -6      28221.57      28421.46       757.47 o                         
   6   0  -6      67871.46      67045.21      1852.60 o                         
   8   0  -6      20398.69      20526.99       591.38 o                         
  10   0  -6      43332.39      44172.29      1497.05 o                         
  12   0  -6      70348.45      72050.65      2307.21 o                         
  14   0  -6        540.95        764.65        70.88 o                         
  16   0  -6        569.34        722.81        74.52 o                         
   2   1  -6      28887.27      29221.47       547.15 o                         
   3   1  -6      19022.03      19993.25       346.05 o                         
   4   1  -6      50597.32      51002.62       936.39 o                         
   5   1  -6       1056.36       1062.23        40.82 o                         
   6   1  -6      49855.55      51695.31       846.48 o                         
   7   1  -6       4012.21       4363.45       112.02 o                         
   8   1  -6      13148.39      13668.45       287.15 o                         
   9   1  -6      10834.23      10934.92       244.22 o                         
  10   1  -6        532.09        634.88        32.38 o                         
  11   1  -6      11471.31      11823.88       275.07 o                         
  12   1  -6       1827.55       2124.64        73.97 o                         
  13   1  -6      10141.02      10700.46       291.92 o                         
  14   1  -6       3696.21       3784.92       134.12 o                         
  15   1  -6       1313.37       1371.71        90.77 o                         
  16   1  -6       9256.41       8843.71       263.55 o                         
  17   1  -6       1154.47       1156.60        66.19 o                         
   0   2  -6      44187.11      41727.80      1061.28 o                         
   1   2  -6      39096.19      38970.64       683.84 o                         
   2   2  -6       4587.51       4467.40        97.64 o                         
   3   2  -6       1925.34       1887.76        79.68 o                         
   4   2  -6       4284.51       4306.61        76.84 o                         
   5   2  -6       1590.58       1921.17        45.67 o                         
   6   2  -6      21589.93      20933.80       396.50 o                         
   7   2  -6      42478.41      42591.59       784.62 o                         
   8   2  -6       5951.62       6026.86       168.35 o                         
   9   2  -6       6485.76       6355.43       154.74 o                         
  10   2  -6       1729.82       1780.96        55.10 o                         
  11   2  -6       1910.92       1916.63        56.97 o                         
  12   2  -6       2664.73       2723.84        77.91 o                         
  13   2  -6       3734.07       3929.73       118.44 o                         
  14   2  -6       9552.78       9828.35       211.78 o                         
  15   2  -6       7994.62       8254.77       198.01 o                         
  16   2  -6         88.10        153.60        24.02 o                         
   1   3  -6      23620.61      22999.21       539.18 o                         
   2   3  -6      38188.96      38067.36       952.65 o                         
   3   3  -6      15689.62      16014.68       365.85 o                         
   4   3  -6      16723.90      17187.72       424.46 o                         
   5   3  -6       6006.10       6112.17       158.07 o                         
   6   3  -6      14588.71      14900.95       323.48 o                         
   7   3  -6          8.52         46.15        13.08 o                         
   8   3  -6       7598.52       7796.04       214.28 o                         
   9   3  -6      12780.67      12884.90       350.56 o                         
  10   3  -6       8620.21       8466.43       187.23 o                         
  11   3  -6      14326.97      14330.42       286.61 o                         
  12   3  -6       1341.07       1426.83        56.84 o                         
  13   3  -6      14050.77      14324.43       302.48 o                         
  14   3  -6       1002.53        956.96        45.97 o                         
  15   3  -6       6477.50       6521.82       191.47 o                         
  16   3  -6       2657.20       2426.59        87.37 o                         
   0   4  -6      55673.61      52390.96      2141.67 o                         
   1   4  -6      18941.42      18231.46       564.70 o                         
   2   4  -6      28286.21      28350.87       824.47 o                         
   3   4  -6      16967.25      16865.54       390.20 o                         
   4   4  -6       7459.53       7487.79       216.40 o                         
   5   4  -6      48012.75      48011.38      1016.50 o                         
   6   4  -6       1675.88       1660.54        62.91 o                         
   7   4  -6      10439.87      10577.80       284.76 o                         
   8   4  -6      21352.16      21255.28       505.89 o                         
   9   4  -6       9992.93      10191.97       271.28 o                         
  10   4  -6      21903.22      22504.51       580.20 o                         
  11   4  -6       4877.98       4748.97       143.08 o                         
  12   4  -6       9922.13       9514.81       254.36 o                         
  13   4  -6      17017.34      17137.28       418.01 o                         
  14   4  -6       4184.91       4203.76       130.87 o                         
  15   4  -6       1459.71       1432.13        79.20 o                         
   1   5  -6      14733.33      13881.10       520.42 o                         
   2   5  -6       4344.46       4466.03       147.83 o                         
   3   5  -6       1155.81       1206.38        53.80 o                         
   4   5  -6      33485.96      33163.34       840.16 o                         
   5   5  -6        658.56        807.00        59.64 o                         
   6   5  -6      23406.73      24519.46       570.32 o                         
   7   5  -6       8425.54       8502.01       235.60 o                         
   8   5  -6       8694.91       9012.44       243.93 o                         
   9   5  -6       3241.69       3254.07       123.40 o                         
  10   5  -6       7150.71       7136.89       207.26 o                         
  11   5  -6        107.53        140.62        34.18 o                         
  12   5  -6       1802.14       1883.16        83.38 o                         
  13   5  -6        685.79        772.13        56.10 o                         
  14   5  -6       6932.05       6647.25       229.21 o                         
   0   6  -6      28345.87      28494.25      1556.07 o                         
   1   6  -6       3686.73       3457.50       166.79 o                         
   2   6  -6       3076.56       3000.92       178.35 o                         
   3   6  -6        296.44        417.64        36.40 o                         
   4   6  -6       1259.79       1229.97       108.56 o                         
   5   6  -6      13238.16      13856.75       375.09 o                         
   6   6  -6       4950.01       5052.11       163.83 o                         
   7   6  -6       1511.36       1800.47       135.09 o                         
   8   6  -6       2569.95       2708.90       123.07 o                         
   9   6  -6       4378.63       4620.79       141.33 o                         
  10   6  -6       3968.27       3967.20       143.59 o                         
  11   6  -6       6416.49       6735.21       194.71 o                         
  12   6  -6       2333.98       2372.30       106.38 o                         
   1   7  -6      18772.82      18945.87       609.83 o                         
   2   7  -6       1505.39       1532.29       100.24 o                         
   3   7  -6       3707.34       3813.32       136.13 o                         
   4   7  -6       6305.46       6360.10       189.08 o                         
   5   7  -6       1620.59       1572.68        87.57 o                         
   6   7  -6        125.08        150.99        27.15 o                         
   7   7  -6       1367.62       1400.14        73.59 o                         
   8   7  -6       4704.23       4617.06       154.75 o                         
   9   7  -6       8718.75       8624.10       236.52 o                         
  10   7  -6       2430.40       2452.12       107.48 o                         
   0   8  -6      11432.21      11267.45       777.14 o                         
   1   8  -6       1608.97       1669.42       123.41 o                         
   2   8  -6        362.84        329.02        65.89 o                         
   3   8  -6      11513.67      11334.75       312.96 o                         
   4   8  -6       1294.38       1155.61        64.97 o                         
   5   8  -6      17344.32      16922.29       507.89 o                         
   6   8  -6       3098.32       3164.80       123.47 o                         
   7   8  -6      19151.09      19445.66       623.09 o                         
   2   0  -5      70121.38      73981.84      3584.84 o                         
   4   0  -5        524.95        817.52        38.10 o                         
   6   0  -5      38726.87      39046.49      1195.34 o                         
   8   0  -5      48855.85      48964.93      1460.61 o                         
  10   0  -5      22747.68      24160.73       768.19 o                         
  12   0  -5       1150.85       1193.10       103.98 o                         
  16   0  -5      25414.37      26475.94       911.68 o                         
   0   1  -5      25724.51      25543.55       728.55 o                         
   1   1  -5      23096.69      24069.32       482.49 o                         
   2   1  -5      15302.96      15861.72       355.68 o                         
   3   1  -5      37211.56      37463.39       705.94 o                         
   4   1  -5       5895.33       6050.25       124.92 o                         
   5   1  -5     116834.72     110860.27      5412.78 o                         
   6   1  -5      26447.16      27023.28       493.09 o                         
   7   1  -5      26866.84      26951.08       517.12 o                         
   8   1  -5       3566.82       3689.24        99.30 o                         
   9   1  -5       2859.88       2999.12       111.00 o                         
  10   1  -5      11757.40      12392.20       274.04 o                         
  11   1  -5        744.57        838.75        37.68 o                         
  12   1  -5       8917.88       8997.95       241.11 o                         
  13   1  -5      24888.09      25084.57       557.93 o                         
  14   1  -5      10971.19      11364.14       271.26 o                         
  15   1  -5       8161.51       7893.88       230.56 o                         
  16   1  -5       1897.79       1797.82        86.16 o                         
  17   1  -5       1844.40       1936.97        92.66 o                         
   1   2  -5      84637.27      85065.27      3360.15 o                         
   2   2  -5       2815.13       2603.10        59.11 o                         
   3   2  -5      65260.32      64968.01      2073.41 o                         
   4   2  -5      28233.57      27240.35       499.82 o                         
   5   2  -5       1332.11       1177.22        32.49 o                         
   6   2  -5       3353.10       3319.56        76.65 o                         
   7   2  -5      19691.20      19210.90       449.25 o                         
   8   2  -5        833.28        888.05        33.98 o                         
   9   2  -5      16027.31      16089.26       318.11 o                         
  10   2  -5      10224.74      10266.77       211.43 o                         
  11   2  -5      47793.78      47120.70       988.66 o                         
  12   2  -5       1781.98       1696.09        58.53 o                         
  13   2  -5      19050.74      18856.76       413.05 o                         
  14   2  -5       4362.52       4400.88       125.73 o                         
  15   2  -5        355.85        566.72        95.47 o                         
  16   2  -5       1473.25       1491.10        85.47 o                         
  17   2  -5       5612.45       5683.55       168.76 o                         
   0   3  -5       3882.30       3802.06       133.88 o                         
   1   3  -5      16894.27      15760.93       396.25 o                         
   2   3  -5      23045.54      23223.32       562.51 o                         
   3   3  -5      24355.80      24109.51       503.62 o                         
   4   3  -5       2235.82       2384.59        68.50 o                         
   5   3  -5      36092.27      36362.46       688.64 o                         
   6   3  -5      63085.61      60892.08      1338.59 o                         
   7   3  -5      61847.35      61380.52      1376.44 o                         
   8   3  -5       1193.63       1300.13        58.03 o                         
   9   3  -5       5190.27       5406.83       132.72 o                         
  10   3  -5       1313.57       1466.90        48.76 o                         
  11   3  -5       4505.08       4473.09       116.93 o                         
  12   3  -5       3516.63       3391.44        84.76 o                         
  13   3  -5       1973.96       1932.04        62.14 o                         
  14   3  -5      12989.67      12872.50       255.95 o                         
  15   3  -5      10062.74       9803.01       230.40 o                         
  16   3  -5       1104.42       1045.36        46.57 o                         
   1   4  -5      19222.55      18783.86       438.36 o                         
   2   4  -5       1246.78       1310.55        81.65 o                         
   3   4  -5       6673.76       6567.14       183.99 o                         
   4   4  -5      13061.90      12786.67       394.06 o                         
   5   4  -5      10654.77      10457.69       287.58 o                         
   6   4  -5       9574.08       9857.04       281.92 o                         
   7   4  -5       2655.96       2567.62        96.55 o                         
   8   4  -5       7454.10       7682.19       268.40 o                         
   9   4  -5      18192.52      18826.61       465.14 o                         
  10   4  -5       7197.81       7311.80       186.29 o                         
  12   4  -5       1764.95       1823.44        66.71 o                         
  13   4  -5       4053.28       3951.78       118.72 o                         
  14   4  -5       1573.10       1762.32        94.96 o                         
  15   4  -5       8303.63       8242.04       219.98 o                         
   1   5  -5       2037.58       1976.57        71.57 o                         
   2   5  -5      32059.31      31793.32       791.70 o                         
   3   5  -5       7854.00       7965.40       242.92 o                         
   4   5  -5      15762.22      15221.33       370.79 o                         
   5   5  -5      15557.22      15866.04       405.02 o                         
   6   5  -5       9794.18      10179.95       266.36 o                         
   7   5  -5        863.00        856.90        52.66 o                         
   8   5  -5       4239.80       4407.96       196.91 o                         
   9   5  -5       3243.77       3347.46       114.28 o                         
  10   5  -5      10918.67      11285.99       304.32 o                         
  11   5  -5        363.21        417.01        46.15 o                         
  12   5  -5      28799.14      29407.01       705.73 o                         
  13   5  -5       2106.56       1960.65        93.40 o                         
  14   5  -5       6093.56       6173.79       270.46 o                         
   1   6  -5      22426.27      22428.30       650.06 o                         
   2   6  -5       4892.45       5006.32       172.97 o                         
   3   6  -5       2889.13       3116.76       112.11 o                         
   4   6  -5      38150.50      39455.23       925.46 o                         
   5   6  -5       4660.75       4756.60       155.44 o                         
   6   6  -5      20568.86      21016.85       525.09 o                         
   7   6  -5       2023.24       2106.03        89.97 o                         
   8   6  -5       4988.24       5472.62       165.15 o                         
   9   6  -5      14692.63      15380.39       400.17 o                         
  10   6  -5       3927.29       4102.60       155.73 o                         
  11   6  -5       4327.59       4301.94       138.88 o                         
  12   6  -5        668.60        708.05        52.71 o                         
  13   6  -5       3064.47       3127.07       125.90 o                         
   0   7  -5      42835.56      42762.52      2342.72 o                         
   1   7  -5       6252.49       6101.76       217.30 o                         
   2   7  -5       3795.05       3890.16       140.58 o                         
   3   7  -5       6428.66       6307.93       207.73 o                         
   4   7  -5        871.58        923.86        53.87 o                         
   5   7  -5       7891.16       7993.29       242.62 o                         
   6   7  -5        462.71        507.46        42.85 o                         
   7   7  -5      23324.62      23845.52       559.50 o                         
   8   7  -5      12901.63      13282.89       361.50 o                         
   9   7  -5       5008.95       4782.12       154.65 o                         
  10   7  -5       3687.77       3631.16       125.44 o                         
  11   7  -5       1839.47       1717.02        79.58 o                         
   1   8  -5       5780.48       5309.06       173.37 o                         
   2   8  -5       2118.59       2354.22        98.59 o                         
   3   8  -5       5729.59       5768.02       203.43 o                         
   4   8  -5       4135.26       4238.76       152.03 o                         
   5   8  -5        251.79        227.48        33.24 o                         
   6   8  -5        125.30         86.91        21.78 o                         
   7   8  -5        114.35        119.29        25.51 o                         
   8   8  -5        230.41        224.02        35.97 o                         
   0   9  -5       9887.55       9699.67       401.37 o                         
   1   9  -5       7698.07       7279.82       283.56 o                         
   2   9  -5       5166.88       4925.48       187.40 o                         
   0   0  -4     161048.70     187096.69     11291.54 o                         
   4   0  -4      12218.60      13147.40       361.49 o                         
   6   0  -4       2103.59       2504.03        97.56 o                         
   8   0  -4      19906.33      19914.11       460.84 o                         
  10   0  -4       9158.62       9317.31       268.80 o                         
  12   0  -4      29178.77      29437.80       871.09 o                         
  14   0  -4      27472.31      28166.09       895.62 o                         
  16   0  -4       5759.15       5979.07       292.99 o                         
   1   1  -4     135496.52     141671.34      4477.32 o                         
   2   1  -4       9897.96      10383.95       180.42 o                         
   3   1  -4      38237.07      39313.62      1252.90 o                         
   4   1  -4      43479.98      43469.97       825.98 o                         
   5   1  -4      17768.23      17642.05       314.06 o                         
   6   1  -4      28485.81      28738.95       548.25 o                         
   7   1  -4      12833.30      12180.95       243.23 o                         
   8   1  -4      14010.36      13988.75       293.28 o                         
   9   1  -4      81641.65      84493.27      2113.61 o                         
  10   1  -4      18352.03      18560.94       399.10 o                         
  11   1  -4       4085.40       3969.48       121.84 o                         
  12   1  -4       5405.88       5477.01       133.90 o                         
  13   1  -4       1317.35       1272.32        77.28 o                         
  14   1  -4      11904.09      12249.18       302.89 o                         
  15   1  -4      15158.78      15181.22       368.66 o                         
  16   1  -4       2871.53       3088.59       111.42 o                         
  17   1  -4       4401.60       4551.71       156.69 o                         
   0   2  -4      16810.06      17089.95       467.55 o                         
   1   2  -4       9152.28       9134.63       174.06 o                         
   2   2  -4       6296.66       6316.63       140.87 o                         
   3   2  -4      37281.41      36257.58       733.30 o                         
   4   2  -4        507.98        511.90        23.69 o                         
   5   2  -4      45965.78      44373.02       824.07 o                         
   6   2  -4       1456.33       1456.16        39.35 o                         
   7   2  -4      41697.21      41163.60       846.78 o                         
   8   2  -4       6380.07       6093.75       141.91 o                         
   9   2  -4      17469.79      17316.98       360.49 o                         
  10   2  -4       4399.27       4404.19       110.91 o                         
  11   2  -4       8479.32       8506.26       197.73 o                         
  12   2  -4       2070.71       2180.07        71.28 o                         
  13   2  -4       7345.45       7690.32       189.50 o                         
  14   2  -4        559.63        598.99        45.20 o                         
  15   2  -4       9484.86       9524.95       258.55 o                         
  16   2  -4        416.35        422.21        42.99 o                         
  17   2  -4      13889.38      13516.86       313.64 o                         
   1   3  -4      37751.78      39271.27       839.62 o                         
   2   3  -4      65251.66      63874.50      2495.94 o                         
   3   3  -4      61022.17      60287.34      1326.68 o                         
   4   3  -4      43015.95      42525.69       863.13 o                         
   5   3  -4       3969.90       3791.85        82.24 o                         
   6   3  -4      12518.71      12321.56       228.29 o                         
   7   3  -4      19817.30      20040.20       467.07 o                         
   8   3  -4        825.21        871.57        30.08 o                         
   9   3  -4       4204.90       4410.44       104.15 o                         
  10   3  -4      30768.62      30439.11       559.66 o                         
  11   3  -4      39894.91      39699.76       670.73 o                         
  12   3  -4       4257.14       4210.80        94.41 o                         
  13   3  -4      10246.52      10118.99       211.13 o                         
  14   3  -4       9723.50       9648.27       220.91 o                         
  15   3  -4        380.30        422.80        47.09 o                         
  16   3  -4       1654.77       1638.46        67.17 o                         
  17   3  -4       2540.76       2601.00        98.21 o                         
   0   4  -4      40939.19      41431.97      1126.23 o                         
   1   4  -4       5535.65       5420.44       153.45 o                         
   2   4  -4      17453.41      16966.98       495.53 o                         
   3   4  -4      12288.73      12355.45       291.09 o                         
   4   4  -4       3817.72       4020.01       359.39 o                         
   5   4  -4      12812.29      12954.74       286.81 o                         
   6   4  -4       2356.78       2308.55        94.10 o                         
   7   4  -4      15561.97      15277.08       332.91 o                         
   8   4  -4       3189.94       3299.54       100.15 o                         
   9   4  -4       1578.68       1626.45        75.67 o                         
  10   4  -4       5764.55       5673.66       150.72 o                         
  11   4  -4       3729.94       3818.25       109.31 o                         
  12   4  -4      12203.74      12253.81       280.62 o                         
  13   4  -4        367.13        417.47        35.67 o                         
  14   4  -4       8495.24       8434.54       227.09 o                         
  15   4  -4       8457.09       8088.37       238.43 o                         
  16   4  -4       3052.48       3088.06       117.86 o                         
   1   5  -4      16293.22      15780.69       393.12 o                         
   2   5  -4      35759.19      35774.56       952.52 o                         
   3   5  -4       2795.45       3020.57       109.53 o                         
   4   5  -4        984.40        971.90        84.10 o                         
   5   5  -4       1042.67        967.15        48.99 o                         
   6   5  -4      40419.21      41675.59      1010.67 o                         
   7   5  -4       4945.38       5083.47       144.84 o                         
   8   5  -4      53177.36      53306.14      1256.89 o                         
   9   5  -4       3087.12       3077.60       108.29 o                         
  10   5  -4       5040.18       5158.77       160.55 o                         
  11   5  -4       3113.10       2885.10       109.15 o                         
  12   5  -4        771.05        881.33        55.54 o                         
  13   5  -4       2373.52       2416.32       114.96 o                         
  14   5  -4        324.16        339.90        52.51 o                         
  15   5  -4        913.78        905.38        67.83 o                         
   0   6  -4      24320.27      24888.15       831.53 o                         
   1   6  -4       2477.36       2523.18       224.71 o                         
   2   6  -4      19774.83      20160.51       498.56 o                         
   3   6  -4      10221.85      10392.36       354.58 o                         
   4   6  -4        875.85        960.27        51.74 o                         
   5   6  -4      12325.61      12497.94       381.91 o                         
   6   6  -4        220.70        285.42        32.43 o                         
   7   6  -4       6749.87       6919.56       220.69 o                         
   8   6  -4       8850.46       9266.30       304.94 o                         
   9   6  -4       2128.74       2324.63        92.79 o                         
  10   6  -4      17940.52      17326.19       471.73 o                         
  11   6  -4       2187.90       2221.28        95.56 o                         
  12   6  -4      10285.79      10319.94       288.77 o                         
  13   6  -4       2092.18       2272.79       122.59 o                         
   1   7  -4       5633.45       5781.82       199.03 o                         
   2   7  -4       2905.88       2806.10        99.16 o                         
   3   7  -4      34662.77      33857.79       814.53 o                         
   4   7  -4      20253.20      20561.35       514.41 o                         
   5   7  -4        708.32        796.33        50.85 o                         
   6   7  -4       5063.53       5070.15       169.64 o                         
   7   7  -4       6738.52       6499.77       179.32 o                         
   8   7  -4       1290.41       1430.95        65.00 o                         
  10   7  -4       2228.22       2518.20       102.88 o                         
  11   7  -4      21291.65      21001.74       590.19 o                         
   0   8  -4       1154.89       1233.12        87.21 o                         
   1   8  -4       1861.00       1973.76        82.13 o                         
   2   8  -4       2489.02       2538.65        81.68 o                         
   3   8  -4      12922.44      13129.99       326.94 o                         
   4   8  -4        138.81        142.20        29.47 o                         
   5   8  -4      10234.62      10570.62       285.92 o                         
   6   8  -4       2226.11       2370.06        93.55 o                         
   7   8  -4       7407.74       7550.36       229.85 o                         
   8   8  -4        208.30        198.89        31.90 o                         
   9   8  -4       2862.01       2924.20       110.10 o                         
   1   9  -4       6030.21       5953.81       149.37 o                         
   2   9  -4       2980.43       2716.36        97.53 o                         
   3   9  -4        781.41        932.15        56.65 o                         
   4   9  -4       5322.10       5591.27       202.00 o                         
   2   0  -3     112897.66     112864.02      7632.59 o                         
   4   0  -3      94295.05      91748.80      4307.61 o                         
   6   0  -3     119897.34     121031.38      5543.31 o                         
   8   0  -3      38636.17      39315.44      1014.96 o                         
  10   0  -3       2556.39       2530.61        99.32 o                         
  12   0  -3       4678.91       4827.83       178.83 o                         
  14   0  -3      10014.21       9850.90       316.94 o                         
  16   0  -3      24492.88      23836.84       680.15 o                         
  18   0  -3       9633.92       9010.90       498.98 o                         
   0   1  -3     133505.95     146543.77      6302.03 o                         
   1   1  -3      89510.34      93874.05      2861.48 o                         
   2   1  -3      43672.32      45331.18      1222.16 o                         
   3   1  -3      10629.45      11232.16       205.37 o                         
   4   1  -3       2580.08       2269.99        43.14 o                         
   5   1  -3      35740.68      35351.14       647.78 o                         
   6   1  -3      10238.69      10476.82       190.31 o                         
   7   1  -3      61328.20      59853.97      1314.82 o                         
   8   1  -3      30544.54      29571.08       578.08 o                         
   9   1  -3       8205.44       7851.21       185.43 o                         
  10   1  -3      36134.80      37234.21       793.96 o                         
  11   1  -3      19029.94      19204.59       421.81 o                         
  12   1  -3      16766.78      17099.20       374.79 o                         
  13   1  -3       9886.04      10167.95       289.03 o                         
  14   1  -3       4963.66       4833.14       148.00 o                         
  15   1  -3       4626.84       4890.86       139.57 o                         
  16   1  -3        647.75        696.40        45.36 o                         
  18   1  -3       2867.24       2744.01       105.22 o                         
   2   2  -3       2132.32       2262.07        51.53 o                         
   3   2  -3       6219.54       6170.07       116.71 o                         
   4   2  -3       9395.06       9512.52       178.06 o                         
   5   2  -3      15049.16      14831.46       268.43 o                         
   6   2  -3       3496.98       3607.67        83.90 o                         
   7   2  -3        307.91        581.94        21.39 o                         
   8   2  -3         87.02        129.64        11.10 o                         
   9   2  -3       1734.76       1676.47        53.96 o                         
  10   2  -3       2272.08       2291.49        66.18 o                         
  11   2  -3      23432.69      23586.65       555.45 o                         
  12   2  -3        128.89        165.54        21.49 o                         
  13   2  -3      28833.83      29895.79       616.37 o                         
  14   2  -3       1272.52       1339.62        62.83 o                         
  15   2  -3      11555.58      12197.20       321.84 o                         
  16   2  -3        316.48        413.41        39.99 o                         
  17   2  -3        863.90        887.07        42.35 o                         
   0   3  -3     107843.19     109042.25      6307.82 o                         
   1   3  -3      17066.57      16375.74       422.73 o                         
   2   3  -3      33780.14      33179.08      1325.17 o                         
   3   3  -3      10064.05      10497.90       297.49 o                         
   4   3  -3       2912.79       2916.31        67.69 o                         
   5   3  -3      30468.66      30776.68       529.63 o                         
   6   3  -3      38024.38      36722.77       669.27 o                         
   7   3  -3      47011.06      46649.05       795.57 o                         
   8   3  -3      30825.05      30506.31       526.24 o                         
   9   3  -3      15485.06      15456.32       265.54 o                         
  10   3  -3      15259.40      15126.44       296.11 o                         
  11   3  -3        827.49        884.20        35.42 o                         
  12   3  -3       7142.24       7266.67       160.20 o                         
  13   3  -3       6210.76       6351.03       156.04 o                         
  14   3  -3       5248.07       5200.29       136.57 o                         
  15   3  -3       8482.64       8621.37       212.48 o                         
  16   3  -3         50.66         81.78        19.09 o                         
  17   3  -3      11057.37      11318.60       277.45 o                         
   1   4  -3      42993.78      42314.44       906.73 o                         
   2   4  -3      24792.87      24341.02       640.43 o                         
   3   4  -3       1888.43       1992.83        84.55 o                         
   4   4  -3      66343.37      66987.16      1717.50 o                         
   5   4  -3        563.97        601.62        25.88 o                         
   6   4  -3      27310.02      26824.11       638.15 o                         
   7   4  -3       3754.93       3631.92       105.96 o                         
   8   4  -3      10404.63      10836.68       289.16 o                         
   9   4  -3      25812.00      25209.63       566.78 o                         
  11   4  -3       7286.19       7170.26       174.90 o                         
  12   4  -3       4423.32       4541.58       133.48 o                         
  13   4  -3       7602.07       7703.54       204.45 o                         
  14   4  -3       7939.84       7792.14       230.85 o                         
  15   4  -3       2764.99       2650.86       102.00 o                         
  16   4  -3       6345.32       5769.04       184.81 o                         
   0   5  -3      42894.49      43461.33      1570.53 o                         
   1   5  -3      14870.83      15429.79       374.94 o                         
   2   5  -3      34664.23      35588.20       886.34 o                         
   3   5  -3      10590.17      10857.45       280.59 o                         
   4   5  -3      15217.43      15183.88       418.63 o                         
   5   5  -3       8374.80       8623.33       223.32 o                         
   6   5  -3      26856.30      26626.86       792.33 o                         
   7   5  -3       5047.65       5447.09       163.88 o                         
   8   5  -3      20436.82      21176.75       532.17 o                         
   9   5  -3        924.39        949.41        58.97 o                         
  10   5  -3      15836.22      16398.15       409.61 o                         
  11   5  -3       3889.10       3898.13       129.67 o                         
  12   5  -3      32368.57      32442.44       828.89 o                         
  13   5  -3       3118.02       3108.93       151.86 o                         
  14   5  -3       6920.55       6738.23       246.54 o                         
  15   5  -3         16.97         19.32        21.53 o                         
   1   6  -3       5890.62       6032.22       176.93 o                         
   2   6  -3       1924.46       1805.56       200.12 o                         
   3   6  -3        130.96        179.57        15.50 o                         
   4   6  -3       9695.20       9734.77       260.09 o                         
   5   6  -3       3994.45       4121.54       149.02 o                         
   6   6  -3       7402.62       7832.73       222.33 o                         
   7   6  -3       1380.76       1367.79        71.06 o                         
   8   6  -3       4101.16       4235.92       136.51 o                         
   9   6  -3        485.62        474.94        41.69 o                         
  10   6  -3       4708.19       4728.90       153.04 o                         
  11   6  -3       3026.39       2919.42       114.65 o                         
  12   6  -3        468.09        544.06        59.19 o                         
  13   6  -3       5628.39       6000.55       226.29 o                         
  14   6  -3       3017.19       2984.60       172.72 o                         
   0   7  -3       3508.61       3496.84       179.95 o                         
   1   7  -3       9676.30       9610.33       303.38 o                         
   2   7  -3       1472.87       1527.91        52.50 o                         
   3   7  -3       7929.81       7941.51       212.98 o                         
   4   7  -3       3187.23       3275.39        94.51 o                         
   5   7  -3      21334.26      21712.86       510.76 o                         
   6   7  -3       5314.61       5381.26       138.71 o                         
   7   7  -3      28697.04      29203.85       719.77 o                         
   8   7  -3       1259.91       1316.26        68.19 o                         
   9   7  -3       4634.63       4528.49       161.73 o                         
  10   7  -3        988.79        972.85        56.63 o                         
  11   7  -3       2866.91       2771.15       104.03 o                         
  12   7  -3       4709.36       4828.69       176.60 o                         
   1   8  -3      29575.10      29315.67       622.94 o                         
   2   8  -3        488.21        569.10        33.11 o                         
   3   8  -3      10959.55      11171.08       290.94 o                         
   4   8  -3       8190.36       8107.93       238.19 o                         
   5   8  -3       1341.49       1362.61        65.50 o                         
   6   8  -3       1477.22       1433.26        66.58 o                         
   7   8  -3       2977.55       3038.55       106.19 o                         
   8   8  -3         72.08        111.21        23.34 o                         
   9   8  -3      11761.19      11647.19       347.14 o                         
   0   9  -3       4012.09       4092.71       151.72 o                         
   1   9  -3       2987.03       2981.31        87.74 o                         
   2   9  -3       4487.81       4170.20       119.79 o                         
   3   9  -3       7709.05       7601.26       200.11 o                         
   4   9  -3       3139.14       3047.88       106.34 o                         
   5   9  -3      22839.70      22047.55       492.03 o                         
   0   0  -2       7527.68       8174.67       208.67 o                         
   4   0  -2      53483.17      56487.88      2873.68 o                         
   6   0  -2      52157.50      52052.50      1659.67 o                         
   8   0  -2       5226.75       5356.85       191.03 o                         
  10   0  -2      14792.93      15768.46       516.01 o                         
  12   0  -2      85037.78      85477.38      2794.15 o                         
  14   0  -2      14385.41      15069.82       467.60 o                         
  16   0  -2       7607.90       7628.63       263.45 o                         
  18   0  -2       1002.47       1016.03        71.66 o                         
   1   1  -2       3738.12       4042.85        60.75 o                         
   2   1  -2       9820.57       9708.32       145.09 o                         
   3   1  -2     154461.52     163353.19      4755.73 o                         
   4   1  -2      16733.63      16985.64       508.33 o                         
   5   1  -2      34604.80      34748.49       690.45 o                         
   6   1  -2      27956.47      28476.79       498.15 o                         
   7   1  -2      27100.92      26727.54       465.68 o                         
   8   1  -2      34834.96      34510.86       588.57 o                         
   9   1  -2        766.93        857.20        30.17 o                         
  11   1  -2      60685.95      60109.63      1128.34 o                         
  12   1  -2       1448.07       1496.35        51.13 o                         
  13   1  -2       3235.83       3358.45       105.98 o                         
  14   1  -2       3539.03       3550.27       150.86 o                         
  15   1  -2       9382.25       9815.27       265.57 o                         
  16   1  -2       9563.38       9794.06       246.69 o                         
  17   1  -2       2144.21       2165.49        85.41 o                         
  18   1  -2       8521.22       8720.44       228.66 o                         
   0   2  -2      60602.71      62525.87      2915.65 o                         
   1   2  -2      40885.88      41199.40      1228.19 o                         
   2   2  -2       2816.68       2265.40        94.23 o                         
   4   2  -2       1271.12       1256.60        25.35 o                         
   5   2  -2      78127.77      76676.36      4021.88 o                         
   6   2  -2      12824.89      12202.57       201.59 o                         
   7   2  -2      60713.86      59584.05      1137.67 o                         
   8   2  -2      18323.27      17846.03       298.91 o                         
   9   2  -2       2519.12       2641.70        61.44 o                         
  10   2  -2       2034.39       2008.71        60.85 o                         
  11   2  -2        820.23        856.57        42.59 o                         
  12   2  -2       4509.32       4566.79       132.89 o                         
  13   2  -2       8925.14       8614.74       319.82 o                         
  14   2  -2       6732.65       6957.13       188.47 o                         
  15   2  -2      20376.55      19499.86       422.28 o                         
  16   2  -2        326.41        349.43        28.45 o                         
  17   2  -2      13566.68      13217.53       311.71 o                         
   2   3  -2      13731.80      14416.64       301.04 o                         
   3   3  -2       5962.77       5968.44       151.75 o                         
   4   3  -2      63821.91      61944.78      1327.60 o                         
   5   3  -2      11626.02      11421.20       204.14 o                         
   6   3  -2        685.85        801.40        25.69 o                         
   7   3  -2      10215.25      10318.84       179.14 o                         
   8   3  -2      20776.86      20455.74       343.53 o                         
   9   3  -2      57880.92      58058.32       950.42 o                         
  10   3  -2      10092.16      10052.76       194.75 o                         
  11   3  -2      21388.04      21702.97       413.84 o                         
  12   3  -2      10526.76      10103.85       226.72 o                         
  13   3  -2      13721.01      13507.14       289.48 o                         
  14   3  -2       5152.31       5023.27       136.58 o                         
  15   3  -2       5151.94       5394.12       134.88 o                         
  16   3  -2       6749.40       7070.50       184.50 o                         
  17   3  -2        786.48        880.00        53.57 o                         
   0   4  -2      31673.05      30092.21      1081.99 o                         
   1   4  -2      10285.51      10080.62       226.64 o                         
   3   4  -2       4364.36       4621.26       115.11 o                         
   4   4  -2       3672.20       3598.77       104.79 o                         
   5   4  -2      40632.13      40155.57       746.55 o                         
   6   4  -2       2649.55       2750.73        72.14 o                         
   8   4  -2       5693.70       5556.79       160.24 o                         
   9   4  -2      11520.60      11307.89       242.57 o                         
  10   4  -2       7571.81       7545.36       185.54 o                         
  11   4  -2       6428.32       6428.04       166.01 o                         
  12   4  -2      17344.77      16971.72       434.23 o                         
  13   4  -2      11831.87      11574.61       320.53 o                         
  14   4  -2       8325.67       8805.34       217.45 o                         
  15   4  -2       1229.26       1393.25        59.63 o                         
  16   4  -2       1735.87       1705.75        89.34 o                         
   1   5  -2       9356.34       9268.75       256.52 o                         
   2   5  -2      15220.73      15074.96       447.79 o                         
   3   5  -2       8723.48       9305.90       222.05 o                         
   4   5  -2      60805.10      62542.41      1401.48 o                         
   5   5  -2       2595.13       2621.88        68.65 o                         
   6   5  -2      20631.05      20868.08       467.75 o                         
   7   5  -2       5980.83       5697.43       145.55 o                         
   8   5  -2       9343.30       9355.55       222.50 o                         
   9   5  -2       1463.37       1468.59        55.31 o                         
  10   5  -2      18812.98      19242.07       419.30 o                         
  11   5  -2       2418.04       2348.26        88.20 o                         
  12   5  -2       4566.93       4699.78       167.60 o                         
  13   5  -2         29.44         59.54        23.23 o                         
  14   5  -2       7165.00       7111.19       237.33 o                         
  15   5  -2       3590.11       3706.66       187.56 o                         
   0   6  -2      62667.16      63512.89      2049.11 o                         
   1   6  -2       8213.94       8199.48       215.39 o                         
   2   6  -2      24849.89      25340.15       564.27 o                         
   3   6  -2      25749.95      25467.99       533.22 o                         
   5   6  -2      23348.59      23516.93       510.35 o                         
   6   6  -2       5411.08       5161.44       155.23 o                         
   7   6  -2       5082.29       4751.51       341.28 o                         
   8   6  -2      15422.17      15225.41       386.58 o                         
   9   6  -2       3914.04       4007.82       135.69 o                         
  10   6  -2      11454.45      11465.14       311.10 o                         
  11   6  -2       2263.46       2260.13       106.15 o                         
  12   6  -2       8953.26       8754.95       336.73 o                         
  13   6  -2       2559.72       2562.58       120.23 o                         
  14   6  -2       9762.09       9700.01       314.87 o                         
   1   7  -2      21894.27      21935.99       497.07 o                         
   2   7  -2      11565.62      11538.00       238.32 o                         
   3   7  -2       5700.31       5743.70       159.23 o                         
   5   7  -2       6727.37       6806.30       170.74 o                         
   6   7  -2      17629.18      17501.89       408.86 o                         
   7   7  -2       2527.27       2403.80        96.07 o                         
   8   7  -2       5662.70       5969.43       173.04 o                         
   9   7  -2      21238.25      20971.40       520.58 o                         
  10   7  -2       5149.43       5216.24       163.20 o                         
  11   7  -2       5042.07       5173.96       195.91 o                         
  12   7  -2       1106.07       1051.82        75.58 o                         
   0   8  -2       9123.83       9165.60       312.11 o                         
   1   8  -2       1632.76       1664.93        63.09 o                         
   2   8  -2        442.10        484.40        31.65 o                         
   3   8  -2       3231.29       3231.47       116.25 o                         
   4   8  -2        614.83        589.01        32.98 o                         
   5   8  -2       4919.60       4987.15       164.22 o                         
   6   8  -2       2779.94       2768.29        96.44 o                         
   7   8  -2       8508.48       8339.72       255.27 o                         
   8   8  -2       2208.23       2293.50        95.78 o                         
   9   8  -2       6563.09       6324.39       193.36 o                         
   1   9  -2       4445.46       4426.23       144.19 o                         
   2   9  -2       1068.33       1100.91        46.97 o                         
   3   9  -2       7637.72       7628.95       178.30 o                         
   4   9  -2       7983.31       7854.95       171.86 o                         
   5   9  -2        538.72        584.42        36.92 o                         
   2   0  -1       2189.23       2567.03        50.31 o                         
   4   0  -1     318544.06     345996.03     13885.86 o                         
   6   0  -1      35260.85      38439.83       860.28 o                         
   8   0  -1      38484.38      38649.12      1193.17 o                         
  10   0  -1      42352.06      42647.21      1074.00 o                         
  12   0  -1      12785.69      12029.95       371.37 o                         
  14   0  -1      25048.95      25499.16       731.97 o                         
  16   0  -1      15315.31      16252.42       557.53 o                         
  18   0  -1      17503.52      17155.25       474.19 o                         
   0   1  -1      15359.19      15437.61       523.88 o                         
   1   1  -1      15504.94      15442.17       248.07 o                         
   2   1  -1      22732.58      24573.53       455.53 o                         
   3   1  -1      38185.43      37107.45      1216.91 o                         
   4   1  -1      29620.27      30558.23       514.57 o                         
   5   1  -1       8034.38       7763.18       145.22 o                         
   6   1  -1       1944.41       2162.85        41.28 o                         
   7   1  -1      67841.74      67031.12      1575.76 o                         
   8   1  -1      15441.52      15602.28       248.91 o                         
   9   1  -1        792.93        951.09        30.31 o                         
  10   1  -1      13683.01      13528.99       233.11 o                         
  11   1  -1      14163.91      14017.13       284.95 o                         
  12   1  -1      27584.67      27842.98       517.40 o                         
  13   1  -1        315.61        308.45        25.59 o                         
  14   1  -1       4387.94       4560.88       123.57 o                         
  15   1  -1       9157.84       8626.65       218.95 o                         
  16   1  -1       3110.34       3093.08        88.62 o                         
  17   1  -1       4146.10       4072.21       115.57 o                         
  18   1  -1        249.17        253.68        26.57 o                         
   1   2  -1     161756.81     174092.14      7219.85 o                         
   2   2  -1      43969.65      41037.19      1867.09 o                         
   3   2  -1      52614.70      55240.83      3422.33 o                         
   4   2  -1      45832.61      44297.58      1050.27 o                         
   5   2  -1      19755.85      18847.92       296.17 o                         
   6   2  -1       6830.96       6552.61       129.96 o                         
   7   2  -1      36272.79      34544.29       558.80 o                         
   8   2  -1      18509.48      17689.67       300.70 o                         
   9   2  -1      25683.84      25762.79       440.03 o                         
  10   2  -1      10002.59       9584.00       206.90 o                         
  11   2  -1      32192.95      31449.19       592.23 o                         
  12   2  -1       2271.43       2242.49        68.93 o                         
  13   2  -1      12184.51      12212.74       243.81 o                         
  14   2  -1       2566.86       2543.03        82.51 o                         
  15   2  -1      14620.30      14792.00       319.65 o                         
  16   2  -1       8309.98       8416.81       200.92 o                         
  17   2  -1       3012.95       2814.24        91.05 o                         
  18   2  -1       1316.41       1291.93        58.16 o                         
   0   3  -1      33444.28      33715.60      1174.09 o                         
   1   3  -1        253.77        449.01        61.93 o                         
   2   3  -1      11399.21      12018.12       243.17 o                         
   3   3  -1      33900.16      33534.38       610.83 o                         
   4   3  -1       5883.91       5851.55       119.66 o                         
   5   3  -1      83852.67      80035.94      3180.09 o                         
   6   3  -1       3044.44       3073.57        60.67 o                         
   7   3  -1      37931.66      38028.18       600.73 o                         
   8   3  -1      14917.97      14556.09       256.69 o                         
   9   3  -1       8059.18       8058.31       158.35 o                         
  10   3  -1       3974.41       3701.16        90.92 o                         
  11   3  -1        296.68        351.77        36.18 o                         
  12   3  -1      11866.66      11780.93       236.84 o                         
  13   3  -1       8331.35       8574.86       188.28 o                         
  14   3  -1         26.11         73.83        14.88 o                         
  15   3  -1       5463.21       5485.79       156.29 o                         
  16   3  -1       4970.72       5000.64       146.00 o                         
  17   3  -1       6941.08       6808.93       179.47 o                         
   1   4  -1       5826.65       5871.17       177.08 o                         
   2   4  -1      17005.17      15964.88       334.72 o                         
   3   4  -1      58599.45      57125.54      1190.56 o                         
   4   4  -1      20721.66      21399.05       407.13 o                         
   5   4  -1      22250.41      21892.55       494.73 o                         
   6   4  -1      14893.73      14328.21       280.82 o                         
   7   4  -1       9566.24       9137.25       178.80 o                         
   8   4  -1      12482.29      12202.13       245.81 o                         
   9   4  -1      10864.89      10588.20       235.10 o                         
  10   4  -1       5177.13       5254.05       137.55 o                         
  11   4  -1      24484.04      24278.13       481.31 o                         
  12   4  -1       1987.92       1977.01        69.21 o                         
  13   4  -1      15627.89      15347.36       336.33 o                         
  14   4  -1       3149.68       3069.57        94.78 o                         
  15   4  -1       5406.22       5464.60       185.57 o                         
  16   4  -1      10357.89      10415.10       299.40 o                         
   0   5  -1      47727.41      48519.90      1978.94 o                         
   1   5  -1         76.44         85.73        15.72 o                         
   2   5  -1       6895.72       7093.93       173.61 o                         
   3   5  -1      10684.28      10620.70       233.79 o                         
   4   5  -1       4870.88       4978.60       119.72 o                         
   5   5  -1       4533.48       4662.71       100.96 o                         
   6   5  -1       6611.20       6342.34       158.54 o                         
   7   5  -1       4654.91       4469.55       113.07 o                         
   8   5  -1      12997.70      13025.63       289.34 o                         
   9   5  -1        245.84        206.58        16.61 o                         
  10   5  -1      23794.31      23576.60       560.18 o                         
  11   5  -1       4930.08       5007.34       151.47 o                         
  12   5  -1       6833.26       6877.50       195.87 o                         
  13   5  -1        973.61        961.47        55.46 o                         
  14   5  -1      10430.03      10523.47       302.23 o                         
  15   5  -1       2310.56       1929.90       111.83 o                         
   1   6  -1      26016.34      25870.96       603.18 o                         
   2   6  -1      20333.25      20160.93       437.10 o                         
   3   6  -1      21630.73      21174.97       431.06 o                         
   4   6  -1      32654.44      32950.64       769.65 o                         
   5   6  -1       1279.02       1297.92        39.58 o                         
   6   6  -1      19370.76      19237.63       422.84 o                         
   7   6  -1       7045.13       7062.77       168.81 o                         
   8   6  -1      15760.86      16037.07       374.10 o                         
   9   6  -1      10731.09      10791.19       309.18 o                         
  10   6  -1        634.40        569.61        38.85 o                         
  11   6  -1      15782.03      16013.11       403.59 o                         
  12   6  -1       2179.39       2073.96        86.11 o                         
  13   6  -1       4041.12       3885.59       129.30 o                         
  14   6  -1       3422.92       3509.14       155.41 o                         
   0   7  -1       5064.34       4911.23       193.58 o                         
   1   7  -1        609.41        721.80        40.00 o                         
   2   7  -1      13342.38      13651.99       304.28 o                         
   3   7  -1       6149.68       6104.92       158.09 o                         
   4   7  -1       1439.14       1471.97        49.08 o                         
   5   7  -1      27120.37      26921.09       558.56 o                         
   6   7  -1       1836.01       1812.15        63.82 o                         
   7   7  -1       9444.23       9432.59       227.76 o                         
   8   7  -1       3169.84       3043.85       106.97 o                         
   9   7  -1       5060.27       5067.46       140.64 o                         
  10   7  -1       5198.29       5172.01       177.73 o                         
  11   7  -1        343.01        376.19        48.99 o                         
  12   7  -1       2529.67       2583.88       139.59 o                         
   1   8  -1      14391.00      14448.69       278.78 o                         
   2   8  -1      10363.53      10185.10       205.41 o                         
   3   8  -1       3517.02       3420.78        86.67 o                         
   4   8  -1       1175.83       1184.97        46.30 o                         
   5   8  -1        237.92        245.70        20.53 o                         
   6   8  -1        948.47        998.82        63.46 o                         
   7   8  -1       3335.06       3203.42       194.51 o                         
   8   8  -1       4692.23       4466.89       128.35 o                         
   9   8  -1       5647.85       5935.23       199.33 o                         
   0   9  -1       8820.42       8808.69       282.37 o                         
   1   9  -1       1954.47       1982.74        60.73 o                         
   2   9  -1       5912.09       5912.51       131.56 o                         
   4   9  -1       1962.64       1951.19        60.27 o                         
   5   9  -1       2772.54       2741.08        81.75 o                         
   6   9  -1         59.98         59.34        46.44 o                         
   2   0   0      23278.28      24906.27      1210.29 o                         
   4   0   0       2580.82       2946.56        63.80 o                         
   6   0   0      13678.17      14122.03       314.18 o                         
   8   0   0     163072.91     159668.08     11145.08 o                         
  10   0   0      47042.59      49221.61      1069.10 o                         
  12   0   0        577.98        724.94        47.13 o                         
  14   0   0      31044.07      29017.22       865.41 o                         
  16   0   0        390.97        508.84        43.70 o                         
  18   0   0      19869.26      19735.21       547.81 o                         
   1   1   0       3024.03       3370.82        55.68 o                         
   2   1   0       5200.03       5344.43        78.68 o                         
   3   1   0        237.04        319.76         8.80 o                         
   4   1   0      72127.68      72438.10      2415.21 o                         
   5   1   0       9357.80       9654.02       158.41 o                         
   6   1   0      79668.54      82056.90      2843.98 o                         
   7   1   0        920.84       1400.57        35.76 o                         
   8   1   0      39653.16      39702.62       628.20 o                         
   9   1   0         27.02         86.74        10.55 o                         
  10   1   0        145.31        186.93        14.47 o                         
  11   1   0        513.48        551.22        26.89 o                         
  12   1   0       6075.78       6363.94       147.94 o                         
  13   1   0       8344.99       9064.96       213.45 o                         
  14   1   0       8860.96       8820.29       185.56 o                         
  15   1   0       2615.66       2811.89        77.55 o                         
  16   1   0       6188.12       5781.21       141.52 o                         
  17   1   0        422.97        420.90        28.88 o                         
  18   1   0       8783.05       8188.57       205.05 o                         
   0   2   0      49658.19      44712.94      2518.58 o                         
   1   2   0      58437.45      61458.33      2547.66 o                         
   2   2   0      33679.00      33175.15       838.21 o                         
   3   2   0        516.19        651.17        14.57 o                         
   4   2   0       7685.43       7134.60       109.76 o                         
   5   2   0      43143.57      43567.27       709.74 o                         
   6   2   0      29774.52      28426.55       450.28 o                         
   7   2   0        982.32       1140.62        30.44 o                         
   8   2   0      23651.23      22440.08       375.95 o                         
   9   2   0      43492.39      40999.09       649.58 o                         
  10   2   0         86.29        137.50        10.00 o                         
  11   2   0      32163.09      32032.39       535.45 o                         
  12   2   0      27662.56      27577.47       488.72 o                         
  13   2   0      11587.80      11367.77       240.70 o                         
  14   2   0       3218.68       3081.06        86.77 o                         
  15   2   0       8030.45       8863.07       200.12 o                         
  16   2   0         32.64         45.39        12.09 o                         
  17   2   0       5853.75       6245.27       164.29 o                         
  18   2   0       2298.26       2370.80        84.40 o                         
   1   3   0      38728.09      40237.44      1018.38 o                         
   2   3   0       8464.24       8569.67       170.36 o                         
   3   3   0      25167.79      26421.97       452.47 o                         
   4   3   0      57143.88      56814.46      2414.55 o                         
   5   3   0       9092.58       8961.38       154.71 o                         
   6   3   0       7198.16       6539.06       117.99 o                         
   7   3   0       2563.53       2751.11        65.46 o                         
   8   3   0      21600.53      22408.41       411.58 o                         
   9   3   0       9863.72       9918.05       190.17 o                         
  10   3   0       1666.88       1676.23        41.62 o                         
  11   3   0      20249.89      20350.10       389.73 o                         
  12   3   0      10551.96      10469.15       217.33 o                         
  13   3   0       9741.78      10203.06       214.70 o                         
  14   3   0       3449.88       3471.33       100.75 o                         
  15   3   0       5963.15       5999.59       151.62 o                         
  16   3   0        780.20        666.02        42.51 o                         
  17   3   0       1019.85       1093.06        61.62 o                         
   2   4   0      53321.86      52675.93      1127.03 o                         
   3   4   0      16425.64      16347.67       338.36 o                         
   4   4   0       2479.92       2348.04        53.79 o                         
   5   4   0        684.00        720.16        27.86 o                         
   6   4   0      27954.75      25488.76       490.17 o                         
   7   4   0      94450.71      92536.09      2123.28 o                         
   8   4   0      13370.15      13500.03       258.44 o                         
   9   4   0         19.95         78.66        15.85 o                         
  10   4   0      15693.30      15426.27       313.46 o                         
  11   4   0       5523.33       5459.99       140.15 o                         
  12   4   0      13551.09      13512.10       302.46 o                         
  13   4   0       5083.10       5235.88       149.65 o                         
  14   4   0        482.34        396.97        36.49 o                         
  15   4   0      13135.81      12890.24       320.96 o                         
  16   4   0        928.05        950.14        57.05 o                         
   1   5   0       7703.09       7623.08       201.98 o                         
   2   5   0       2693.73       2711.82        80.84 o                         
   3   5   0       4154.58       4283.55       105.25 o                         
   4   5   0      17911.36      18093.72       305.38 o                         
   5   5   0        163.20        167.91        16.38 o                         
   6   5   0      38438.63      39075.34       791.64 o                         
   7   5   0       1718.96       1629.17        55.62 o                         
   8   5   0      16972.48      16555.27       352.80 o                         
   9   5   0       7521.02       7603.53       206.73 o                         
  10   5   0        490.96        514.46        26.62 o                         
  11   5   0       1415.65       1401.27        63.87 o                         
  12   5   0        408.16        540.63        37.72 o                         
  13   5   0        457.54        533.83        36.56 o                         
  14   5   0       7139.52       7139.17       179.84 o                         
  15   5   0       1267.38       1358.40        65.11 o                         
   0   6   0       1365.93       1551.30        88.69 o                         
   1   6   0       7322.73       6958.74       182.36 o                         
   2   6   0      20953.53      21015.10       440.88 o                         
   3   6   0        147.46        190.50        18.11 o                         
   4   6   0       5840.87       5841.16       119.41 o                         
   5   6   0       5989.12       5891.76       121.47 o                         
   6   6   0       1746.41       1746.69        56.77 o                         
   7   6   0      32772.99      33142.72       791.30 o                         
   8   6   0       2244.54       2168.33        66.12 o                         
   9   6   0       2329.50       2250.25        77.11 o                         
  10   6   0       1574.41       1686.01        64.84 o                         
  11   6   0         51.43         61.51        17.69 o                         
  12   6   0      24070.27      24009.43       747.32 o                         
  13   6   0       8047.14       8522.34       246.00 o                         
  14   6   0       5000.15       4933.92       163.95 o                         
   1   7   0      15958.58      16522.40       338.65 o                         
   2   7   0        243.88        250.81        22.15 o                         
   3   7   0       8774.04       8737.62       179.25 o                         
   4   7   0       1692.93       1781.46        50.78 o                         
   5   7   0        694.73        795.10        31.27 o                         
   6   7   0        767.70        844.90        36.79 o                         
   7   7   0        403.24        470.88        28.90 o                         
   8   7   0        174.28        230.39        24.64 o                         
   9   7   0      12130.67      11881.06       290.42 o                         
  10   7   0       4103.80       3901.03       129.97 o                         
  11   7   0      19154.38      18174.62       465.46 o                         
  12   7   0        782.84        858.11        52.37 o                         
   0   8   0        360.66        431.98        43.16 o                         
   1   8   0       1806.43       1782.66        53.89 o                         
   2   8   0       8957.00       8892.28       179.24 o                         
   3   8   0      25201.73      25070.64       431.29 o                         
   4   8   0       1589.07       1525.21        48.39 o                         
   5   8   0      29733.46      29599.69       578.49 o                         
   6   8   0      17412.39      16978.22       422.48 o                         
   7   8   0       5737.12       5538.06       167.74 o                         
   8   8   0        271.33        389.91        34.35 o                         
   9   8   0       3387.21       3462.33       121.93 o                         
  10   8   0        123.51        228.49        28.32 o                         
   1   9   0      11923.96      11626.04       211.42 o                         
   2   9   0        405.45        424.94        28.15 o                         
   3   9   0       7575.54       7581.18       165.81 o                         
   4   9   0       2864.43       2699.06        70.89 o                         
   5   9   0          0.68         13.09        10.06 o                         
   6   9   0       7486.27       7089.30       178.90 o                         
   2   0   1       2226.85       2593.55        53.73 o                         
   4   0   1     303670.41     323344.75     24082.67 o                         
   6   0   1      33587.60      36041.91       795.31 o                         
   8   0   1      45167.78      44403.39       985.40 o                         
  10   0   1      40946.33      40927.84       904.82 o                         
  12   0   1      11781.75      11270.14       328.37 o                         
  14   0   1      23421.45      23314.53       588.63 o                         
  16   0   1      18525.85      19421.20       503.61 o                         
  18   0   1      16271.83      16574.91       476.47 o                         
   0   1   1      15521.07      16591.93       452.10 o                         
   1   1   1      16057.05      16415.62       283.85 o                         
   2   1   1      20786.67      21238.13       426.57 o                         
   3   1   1      38935.61      37779.83      1496.11 o                         
   4   1   1      29225.07      29959.02       493.73 o                         
   5   1   1       9065.32       8959.23       126.90 o                         
   6   1   1       1611.57       1749.99        43.88 o                         
   7   1   1      69506.91      66824.01      1334.29 o                         
   8   1   1      13368.75      13334.01       220.58 o                         
   9   1   1        608.01        781.61        25.91 o                         
  10   1   1      11207.07      11271.49       240.60 o                         
  11   1   1      13424.87      13625.42       254.55 o                         
  12   1   1      27388.36      27589.48       493.88 o                         
  13   1   1        481.66        453.74        24.61 o                         
  14   1   1       4167.37       4485.50       107.80 o                         
  15   1   1      10559.90       9876.07       211.69 o                         
  16   1   1       3416.82       3332.03        82.31 o                         
  17   1   1       3751.29       3664.53        99.78 o                         
  18   1   1        154.39        148.17        18.01 o                         
   1   2   1     165604.12     181644.89      4185.77 o                         
   2   2   1      44010.66      42469.73      1176.10 o                         
   3   2   1      62438.76      65172.20      3611.37 o                         
   4   2   1      49808.08      47402.15      1054.13 o                         
   5   2   1      19523.63      18300.77       284.74 o                         
   6   2   1       7790.89       7433.69       138.94 o                         
   7   2   1      38258.38      36307.65       561.36 o                         
   8   2   1      16636.96      15872.77       274.82 o                         
   9   2   1      22199.96      21620.73       414.58 o                         
  10   2   1      10686.78      10415.79       191.92 o                         
  11   2   1      33199.69      32914.88       563.42 o                         
  12   2   1       2440.91       2391.42        64.00 o                         
  13   2   1      11059.16      10469.28       225.52 o                         
  14   2   1       2854.89       2848.42        73.78 o                         
  15   2   1      13403.75      13541.58       280.04 o                         
  16   2   1       7372.54       7567.81       178.22 o                         
  17   2   1       3090.28       3002.10        82.35 o                         
  18   2   1       1701.30       1663.14        57.51 o                         
   0   3   1      32073.64      32278.65      1076.91 o                         
   1   3   1        531.38        626.86        30.80 o                         
   2   3   1      10521.64      11430.07       196.78 o                         
   3   3   1      35732.95      35025.64       667.56 o                         
   4   3   1       5715.46       5613.26       106.24 o                         
   5   3   1      83851.69      80222.51      3172.35 o                         
   6   3   1       3257.58       3266.12        65.92 o                         
   7   3   1      38061.90      37781.08       765.88 o                         
   8   3   1      14262.04      13584.01       267.77 o                         
   9   3   1       8280.00       8216.99       166.75 o                         
  10   3   1       3475.63       3223.48        87.09 o                         
  11   3   1        147.20        165.33        15.66 o                         
  12   3   1      11370.68      11393.29       246.90 o                         
  13   3   1       9020.58       9023.50       184.27 o                         
  14   3   1         30.33         88.70        19.88 o                         
  15   3   1       6068.83       5992.04       155.66 o                         
  16   3   1       5189.54       5232.07       146.57 o                         
  17   3   1       6263.62       5957.51       180.16 o                         
   1   4   1       6433.03       6491.67       178.99 o                         
   2   4   1      14855.81      14012.13       290.03 o                         
   3   4   1      56643.57      54887.50      1302.61 o                         
   4   4   1      18002.43      18672.41       342.58 o                         
   5   4   1      23259.89      23077.54       393.79 o                         
   6   4   1      12099.89      11916.80       259.23 o                         
   7   4   1       8019.07       7573.57       199.59 o                         
   8   4   1      14182.15      13568.52       263.22 o                         
   9   4   1      13315.07      12949.14       279.87 o                         
  10   4   1       6350.23       6217.46       136.00 o                         
  11   4   1      22043.96      21374.16       451.13 o                         
  12   4   1       1728.86       1718.70        50.29 o                         
  13   4   1      15043.83      14910.99       338.45 o                         
  14   4   1       3322.45       3263.70       107.43 o                         
  15   4   1       6310.72       6402.66       175.07 o                         
  16   4   1      10203.36      10553.88       276.30 o                         
   0   5   1      49209.44      49681.10      1617.87 o                         
   1   5   1        195.61        190.94        31.21 o                         
   2   5   1       6867.74       7020.95       150.04 o                         
   3   5   1       9571.39       9494.01       193.48 o                         
   4   5   1       5005.44       5203.95       106.48 o                         
   5   5   1       4758.26       4981.74       108.47 o                         
   6   5   1       6249.31       6279.90       186.05 o                         
   7   5   1       4550.82       4616.46       122.23 o                         
   8   5   1      12979.73      13164.27       287.56 o                         
   9   5   1        343.97        346.67        24.24 o                         
  10   5   1      23079.98      22187.65       482.16 o                         
  11   5   1       4816.76       4827.32       128.46 o                         
  12   5   1       6442.89       6398.39       165.09 o                         
  13   5   1       1093.16       1181.14        51.17 o                         
  14   5   1      11301.32      11426.81       282.30 o                         
  15   5   1       2053.34       1839.15        82.46 o                         
   1   6   1      28276.20      28383.55       564.13 o                         
   2   6   1      21007.12      20881.74       366.10 o                         
   3   6   1      20155.66      19936.28       381.78 o                         
   4   6   1      36713.84      36981.89       615.03 o                         
   5   6   1       1578.19       1649.43        39.16 o                         
   6   6   1      20917.85      21164.37       457.57 o                         
   7   6   1       7397.34       7287.22       182.22 o                         
   8   6   1      13742.82      13331.28       338.17 o                         
   9   6   1      13026.37      13000.30       291.71 o                         
  10   6   1        773.20        816.38        40.37 o                         
  11   6   1      15262.57      15310.34       369.94 o                         
  12   6   1       2500.21       2241.64       103.41 o                         
  13   6   1       3391.30       3388.17       137.20 o                         
  14   6   1       3969.31       3974.49       137.63 o                         
   0   7   1       5764.18       5912.10       174.77 o                         
   1   7   1        439.90        522.34        26.80 o                         
   2   7   1      13796.75      13966.93       269.01 o                         
   3   7   1       6691.84       6843.93       133.22 o                         
   4   7   1       1610.77       1655.29        49.60 o                         
   5   7   1      27590.17      26872.67       525.10 o                         
   6   7   1       1744.97       1700.27        63.04 o                         
   7   7   1       8818.89       8794.79       225.92 o                         
   8   7   1       3459.57       3333.94       100.61 o                         
   9   7   1       4968.19       5081.98       142.68 o                         
  10   7   1       5614.50       5546.23       167.58 o                         
  11   7   1        286.05        313.77        36.68 o                         
  12   7   1       2743.28       2791.63       128.20 o                         
   1   8   1      11960.29      11898.99       223.11 o                         
   2   8   1       9702.77       9375.99       182.32 o                         
   3   8   1       3549.69       3495.17        82.88 o                         
   4   8   1       1419.01       1479.38        41.03 o                         
   5   8   1        500.84        514.15        55.04 o                         
   6   8   1        593.85        684.08        36.25 o                         
   7   8   1       2302.72       2169.85        87.33 o                         
   8   8   1       4768.57       4501.39       129.68 o                         
   9   8   1       4987.24       5168.90       168.42 o                         
  10   8   1       5548.91       5729.78       467.83 o                         
   0   9   1       9132.83       9062.61       228.17 o                         
   1   9   1       1994.77       2033.14        56.21 o                         
   2   9   1       6067.30       6135.95       119.52 o                         
   3   9   1       1103.58       1028.10        34.29 o                         
   4   9   1       1966.04       2039.43        53.40 o                         
   5   9   1       2288.75       2225.97        71.76 o                         
   6   9   1         85.68         20.64        38.70 o                         
   0   0   2       7244.01       8230.86       209.24 o                         
   2   0   2      52762.81      59438.83      3736.15 o                         
   4   0   2      58270.29      63834.66      2930.74 o                         
   6   0   2      50894.13      50377.08      1285.43 o                         
   8   0   2       6466.54       6469.08       140.01 o                         
  10   0   2      13339.53      13714.32       355.13 o                         
  12   0   2      85590.75      85137.04      1971.71 o                         
  14   0   2      11382.08      11697.37       328.68 o                         
  16   0   2       7452.06       7390.24       212.95 o                         
  18   0   2       1087.25       1106.37        63.41 o                         
   1   1   2       4241.14       4685.32        61.63 o                         
   2   1   2      11082.82      11271.53       162.27 o                         
   3   1   2     148260.09     152402.95      6301.40 o                         
   4   1   2      21280.86      21194.25       330.19 o                         
   5   1   2      34447.76      34350.35       505.08 o                         
   6   1   2      26689.95      26660.86       418.77 o                         
   7   1   2      25886.92      24459.77       407.74 o                         
   8   1   2      34114.02      33415.95       520.48 o                         
   9   1   2       1262.23       1173.26        68.59 o                         
  10   1   2        612.30        671.32        24.93 o                         
  11   1   2      59435.98      58624.33       975.94 o                         
  12   1   2       1739.42       1739.74        49.40 o                         
  13   1   2       3389.71       3408.55        78.00 o                         
  14   1   2       4732.88       4813.79        98.64 o                         
  15   1   2      10814.00      11013.24       200.86 o                         
  16   1   2       8844.97       8998.96       188.08 o                         
  17   1   2       2095.99       2145.52        69.09 o                         
  18   1   2       8274.74       8198.91       177.51 o                         
   0   2   2      61766.13      63770.25      2731.49 o                         
   1   2   2      39288.07      40677.27      1026.59 o                         
   2   2   2       2162.32       1933.38        32.84 o                         
   3   2   2      74045.58      66764.24      2654.76 o                         
   4   2   2        932.04        975.42        23.59 o                         
   5   2   2      69906.94      68411.72      2824.63 o                         
   6   2   2      13063.77      12307.67       193.84 o                         
   7   2   2      63222.68      61544.64       989.55 o                         
   8   2   2      18772.79      18606.71       359.63 o                         
   9   2   2       3857.03       3627.14       261.13 o                         
  10   2   2       2223.32       2217.58        53.16 o                         
  11   2   2        854.11        917.04        31.19 o                         
  12   2   2       3630.69       3632.94        88.06 o                         
  13   2   2       6759.76       6486.49       149.27 o                         
  14   2   2       6885.39       6916.03       152.08 o                         
  15   2   2      20080.86      19227.29       357.22 o                         
  16   2   2        426.42        431.28        26.07 o                         
  17   2   2      14318.89      13932.01       264.38 o                         
   1   3   2      81273.45      81370.04      4560.43 o                         
   2   3   2      12451.94      12983.11       237.28 o                         
   3   3   2       7256.42       7265.71       129.78 o                         
   4   3   2      64059.64      63255.03      1434.93 o                         
   5   3   2      11517.96      11308.85       193.29 o                         
   6   3   2        867.77        996.63        27.91 o                         
   7   3   2       9952.04       9667.39       194.30 o                         
   8   3   2      20636.87      19722.93       396.69 o                         
   9   3   2      53952.61      51922.09       993.28 o                         
  10   3   2      10670.71      10328.30       206.47 o                         
  11   3   2      22275.06      21913.41       417.64 o                         
  12   3   2      11224.35      10637.42       213.21 o                         
  13   3   2      13724.35      13500.55       286.32 o                         
  14   3   2       5860.47       5734.91       135.97 o                         
  15   3   2       4641.62       4650.54       126.57 o                         
  16   3   2       6447.82       6601.74       154.33 o                         
  17   3   2        805.41        870.37        48.29 o                         
   0   4   2      34855.07      34787.59       935.25 o                         
   1   4   2       9554.90       9535.35       208.60 o                         
   2   4   2       4742.47       4883.72       100.89 o                         
   3   4   2       4549.55       4744.88        86.44 o                         
   4   4   2       4220.68       4222.92        86.57 o                         
   5   4   2      44127.15      43051.95       749.35 o                         
   6   4   2       2732.79       2729.80        67.80 o                         
   7   4   2       1852.49       1751.74        51.78 o                         
   8   4   2       7762.48       7315.89       165.57 o                         
   9   4   2      10798.74      10452.31       272.97 o                         
  10   4   2       8791.68       8562.58       183.21 o                         
  11   4   2       6349.94       6241.06       148.16 o                         
  12   4   2      17352.89      17159.69       374.14 o                         
  13   4   2      12415.81      12414.82       263.12 o                         
  14   4   2       7349.85       7378.71       194.47 o                         
  15   4   2       1135.35       1177.41        62.06 o                         
  16   4   2       1647.84       1650.43        74.78 o                         
   1   5   2       8946.30       8817.26       195.31 o                         
   2   5   2      18790.47      18176.39       408.38 o                         
   3   5   2       8941.54       9455.64       173.63 o                         
   4   5   2      58862.04      59238.81      1134.56 o                         
   5   5   2       2198.84       2179.31        54.64 o                         
   6   5   2      21085.88      20909.73       408.43 o                         
   7   5   2       5726.29       5559.76       126.27 o                         
   8   5   2      11010.61      10807.84       230.13 o                         
   9   5   2       1459.83       1526.41        53.58 o                         
  10   5   2      17345.99      17102.70       388.60 o                         
  11   5   2       2582.15       2506.65        86.34 o                         
  12   5   2       4251.54       4367.89       123.18 o                         
  13   5   2         48.39         45.74        14.02 o                         
  14   5   2       6714.91       6632.82       195.33 o                         
  15   5   2       3407.97       3309.11       124.31 o                         
   0   6   2      62034.41      61450.65      1575.01 o                         
   1   6   2       7620.02       7746.70       151.99 o                         
   2   6   2      24694.28      25127.93       442.39 o                         
   3   6   2      25830.35      25628.85       470.80 o                         
   4   6   2        167.88        187.09        13.39 o                         
   5   6   2      22410.49      22288.00       447.22 o                         
   6   6   2       5663.08       5760.41       134.56 o                         
   7   6   2       3706.41       3690.18       107.92 o                         
   8   6   2      15298.76      14879.62       350.66 o                         
   9   6   2       4335.15       4472.48       137.11 o                         
  10   6   2      11968.44      11742.56       311.14 o                         
  11   6   2       2425.17       2383.54        81.96 o                         
  12   6   2       7282.75       7044.75       223.50 o                         
  13   6   2       2690.53       2683.63       105.73 o                         
  14   6   2       9544.59       9571.17       277.14 o                         
   1   7   2      21399.64      21630.47       356.98 o                         
   2   7   2      10786.98      10616.27       198.07 o                         
   3   7   2       7282.70       7167.87       128.64 o                         
   4   7   2       1409.05       1359.26        37.70 o                         
   5   7   2       6299.73       6285.78       135.46 o                         
   6   7   2      17457.03      17873.79       356.76 o                         
   7   7   2       2879.33       2781.12        80.22 o                         
   8   7   2       5122.39       5160.41       163.57 o                         
   9   7   2      20252.19      20051.12       519.08 o                         
  10   7   2       4950.89       4946.41       159.89 o                         
  11   7   2       5802.55       6045.77       179.25 o                         
  12   7   2       1198.24       1205.71        64.58 o                         
   0   8   2       9615.82       9280.58       228.85 o                         
   1   8   2       1951.61       2002.17        50.04 o                         
   2   8   2        411.82        412.70        22.45 o                         
   3   8   2       4151.43       4059.74        75.35 o                         
   4   8   2        582.15        532.58        23.57 o                         
   5   8   2       6665.06       6464.94       122.08 o                         
   6   8   2       2621.62       2421.69        68.67 o                         
   7   8   2       9801.10      10167.64       259.20 o                         
   8   8   2       2581.09       2707.67        97.40 o                         
   9   8   2       6548.11       6409.90       191.90 o                         
   1   9   2       5932.96       5863.23       103.87 o                         
   2   9   2       1199.98       1142.91        35.38 o                         
   3   9   2       7577.33       7556.86       150.25 o                         
   4   9   2       7808.22       7516.53       150.12 o                         
   5   9   2        561.65        635.95        29.41 o                         
   2   0   3     114855.55     130141.55      4438.82 o                         
   4   0   3      98296.20      97756.82      4367.55 o                         
   6   0   3     118533.73     117048.40      5506.89 o                         
   8   0   3      37895.93      37641.75       726.77 o                         
  10   0   3       2506.65       2291.59        86.14 o                         
  12   0   3       4894.16       5016.73       148.37 o                         
  14   0   3       9517.66       9327.41       258.42 o                         
  16   0   3      22286.32      20940.67       547.12 o                         
  18   0   3      10619.94       9833.04       270.37 o                         
   0   1   3     139290.62     157613.50      9006.65 o                         
   1   1   3      85601.17      90460.70      2887.59 o                         
   2   1   3      38032.81      39652.02      1715.85 o                         
   3   1   3      12466.91      12975.69       178.38 o                         
   4   1   3       2355.70       2135.80        37.20 o                         
   5   1   3      41816.02      41429.11       722.89 o                         
   6   1   3       9728.58       9479.86       159.50 o                         
   7   1   3      57025.73      55325.86       968.52 o                         
   8   1   3      31411.53      30120.82       462.84 o                         
   9   1   3       8639.79       8365.24       152.27 o                         
  10   1   3      36203.92      35624.81       664.04 o                         
  11   1   3      19840.46      19980.58       328.07 o                         
  12   1   3      17397.72      17377.44       318.61 o                         
  13   1   3      10980.51      11210.13       203.13 o                         
  14   1   3       5884.05       5600.90       120.32 o                         
  15   1   3       3931.89       4051.48        96.07 o                         
  16   1   3        656.74        702.54        33.19 o                         
  17   1   3       2482.49       2739.12        81.87 o                         
  18   1   3       3492.90       3401.08        89.33 o                         
   1   2   3       3307.77       3374.69        47.30 o                         
   2   2   3       2224.93       2426.76        44.02 o                         
   3   2   3       5288.62       5305.84        86.36 o                         
   4   2   3       8967.73       9289.07       183.69 o                         
   5   2   3      17048.96      17067.35       250.17 o                         
   6   2   3       4222.56       4511.15        74.73 o                         
   7   2   3        518.71        823.72        22.43 o                         
   8   2   3        140.64        186.73        13.57 o                         
   9   2   3       1869.30       1892.57        50.86 o                         
  10   2   3       2325.39       2287.07        55.94 o                         
  11   2   3      25358.44      25661.66       444.19 o                         
  12   2   3        111.95        127.73        12.95 o                         
  13   2   3      28513.05      28844.42       497.96 o                         
  14   2   3       1413.01       1454.66        44.53 o                         
  15   2   3      11260.55      11486.40       241.13 o                         
  16   2   3        326.47        393.14        25.45 o                         
  17   2   3        851.46        829.12        37.51 o                         
   0   3   3     111499.11     115109.88      4795.97 o                         
   1   3   3      19087.53      18665.00       260.00 o                         
   2   3   3      32348.02      32677.97       479.11 o                         
   3   3   3      11575.77      11709.37       204.79 o                         
   4   3   3       2854.05       2795.99        55.01 o                         
   5   3   3      26832.88      27702.57       480.01 o                         
   6   3   3      37648.39      37201.82       629.63 o                         
   7   3   3      47161.71      46155.59       728.81 o                         
   8   3   3      31364.92      29859.92       500.09 o                         
   9   3   3      13837.28      13394.48       278.41 o                         
  10   3   3      16151.86      15441.33       284.77 o                         
  11   3   3        561.29        602.03        36.82 o                         
  12   3   3       6233.17       6237.62       165.88 o                         
  13   3   3       5242.18       5425.02       125.96 o                         
  14   3   3       5759.33       5738.90       137.34 o                         
  15   3   3       9818.78      10093.02       205.23 o                         
  16   3   3         49.24         60.84        13.73 o                         
  17   3   3      11170.78      10867.92       248.24 o                         
   1   4   3      42068.79      42251.47       809.34 o                         
   2   4   3      25240.55      24898.45       408.66 o                         
   3   4   3       2087.72       2257.85        51.75 o                         
   4   4   3      69911.57      68904.09      1217.12 o                         
   5   4   3        442.29        505.07        21.90 o                         
   6   4   3      26726.10      26591.90       514.20 o                         
   7   4   3       3826.70       3740.79        95.98 o                         
   8   4   3      11154.75      11207.18       216.89 o                         
   9   4   3      26188.17      24979.47       468.10 o                         
  10   4   3        762.12        757.16        29.16 o                         
  11   4   3       7184.81       6861.96       170.99 o                         
  12   4   3       4311.11       4335.14       120.42 o                         
  13   4   3       7216.95       7277.53       174.01 o                         
  14   4   3       7438.91       7223.29       175.13 o                         
  15   4   3       2700.34       2629.91        82.61 o                         
  16   4   3       5936.61       5381.41       142.40 o                         
   0   5   3      36458.01      36463.30       830.51 o                         
   1   5   3      14680.82      14956.99       269.47 o                         
   2   5   3      38316.11      38446.75       573.39 o                         
   3   5   3       9619.57       9652.23       158.41 o                         
   4   5   3      16013.65      15690.41       308.50 o                         
   5   5   3       8572.70       8436.72       178.62 o                         
   6   5   3      27470.17      27161.68       594.02 o                         
   7   5   3       5472.16       5634.70       148.41 o                         
   8   5   3      18172.68      18206.61       442.70 o                         
   9   5   3        901.61        880.16        44.52 o                         
  10   5   3      14916.11      15551.48       371.56 o                         
  11   5   3       3683.73       3593.74       115.09 o                         
  12   5   3      36834.04      35913.89       768.20 o                         
  13   5   3       3453.56       3368.89        95.14 o                         
  14   5   3       5477.25       5465.59       157.04 o                         
  15   5   3         44.83         52.28        14.66 o                         
   1   6   3       5021.55       4978.94       103.02 o                         
   2   6   3       1486.19       1470.41        38.37 o                         
   3   6   3        163.31        216.56        11.68 o                         
   4   6   3       8453.54       8344.18       148.87 o                         
   5   6   3       4519.79       4566.62       105.19 o                         
   6   6   3       8589.08       8790.68       207.28 o                         
   7   6   3       1353.87       1256.66        59.35 o                         
   8   6   3       4131.66       4206.52       133.88 o                         
   9   6   3        355.78        465.88        40.19 o                         
  10   6   3       4756.96       4791.76       152.26 o                         
  11   6   3       3543.59       3565.90       120.21 o                         
  12   6   3        357.12        341.20        38.91 o                         
  13   6   3       5013.13       5280.72       162.33 o                         
  14   6   3       3240.97       3442.76       163.55 o                         
   0   7   3       4530.01       4446.71       117.30 o                         
   1   7   3      10968.19      10965.56       178.75 o                         
   2   7   3       1085.25       1141.44        34.26 o                         
   3   7   3       8777.00       8773.32       150.07 o                         
   4   7   3       2740.00       2728.31        64.05 o                         
   5   7   3      19056.41      19054.97       378.52 o                         
   6   7   3       5091.93       5154.07       145.32 o                         
   7   7   3      29782.34      29772.06       662.76 o                         
   8   7   3       1510.47       1692.58        66.04 o                         
   9   7   3       4567.81       4526.08       139.63 o                         
  10   7   3        742.81        729.51        52.53 o                         
  11   7   3       2360.07       2191.04        88.60 o                         
  12   7   3       3948.10       4239.84       149.41 o                         
   1   8   3      29758.40      29540.50       431.76 o                         
   2   8   3        493.64        528.91        23.30 o                         
   3   8   3      11980.76      12130.76       191.03 o                         
   4   8   3       8551.43       8204.48       154.36 o                         
   5   8   3       1216.68       1246.67        44.82 o                         
   6   8   3       1395.07       1380.00        54.67 o                         
   7   8   3       2896.83       2814.26        96.62 o                         
   8   8   3         85.52        162.74        23.97 o                         
   9   8   3      12948.67      13006.22       309.99 o                         
   0   9   3       3870.69       3786.94       113.79 o                         
   1   9   3       2816.19       2818.82        64.18 o                         
   2   9   3       4598.24       4255.07        82.51 o                         
   3   9   3       7434.22       7311.19       139.41 o                         
   4   9   3       2889.47       2731.99        84.13 o                         
   5   9   3      23912.92      23223.04       456.04 o                         
   0   0   4     155846.45     189341.94     11254.41 o                         
   2   0   4      35114.88      37535.29      1226.61 o                         
   4   0   4      13418.62      13975.56       323.96 o                         
   6   0   4       2223.21       2713.68        78.64 o                         
   8   0   4      18146.17      17773.47       498.84 o                         
  10   0   4       7743.56       7539.84       218.62 o                         
  12   0   4      30809.85      29745.18       711.01 o                         
  14   0   4      23883.80      23848.07       615.05 o                         
  16   0   4       6328.17       6434.17       188.11 o                         
  18   0   4       1596.57       1600.15       232.32 o                         
   1   1   4     141280.77     153913.03      4528.29 o                         
   2   1   4       8294.25       8876.77       142.90 o                         
   3   1   4      38523.12      38578.59       776.14 o                         
   4   1   4      40419.73      38705.86       821.46 o                         
   5   1   4      16993.29      16385.26       253.20 o                         
   6   1   4      25887.27      26144.26       413.88 o                         
   7   1   4      13674.11      13280.67       223.83 o                         
   8   1   4      13519.71      13203.87       259.64 o                         
   9   1   4      82136.81      82957.81      1928.38 o                         
  10   1   4      18539.79      19007.24       358.45 o                         
  11   1   4       5023.85       4813.54       104.01 o                         
  12   1   4       4936.08       4776.40       108.81 o                         
  13   1   4        924.08        903.71        38.87 o                         
  14   1   4      12459.38      12431.18       238.63 o                         
  15   1   4      15545.88      15423.36       289.56 o                         
  16   1   4       3270.53       3340.79        87.67 o                         
  17   1   4       4431.48       4528.92       107.22 o                         
   0   2   4      18867.44      18957.62       368.62 o                         
   1   2   4      10154.58      10267.48       139.27 o                         
   2   2   4       5637.42       5718.30        97.25 o                         
   3   2   4      42617.14      40732.63       612.54 o                         
   4   2   4        351.71        388.67        15.48 o                         
   5   2   4      48316.50      47569.02       724.46 o                         
   6   2   4       1382.31       1447.84        31.71 o                         
   7   2   4      46929.27      47332.16       710.04 o                         
   8   2   4       6955.61       6764.45       119.52 o                         
   9   2   4      16912.16      16737.13       325.82 o                         
  10   2   4       4809.19       4903.06       113.55 o                         
  11   2   4       8371.90       8288.53       159.05 o                         
  12   2   4       2178.24       2258.69        61.20 o                         
  13   2   4       7691.30       7906.84       153.84 o                         
  14   2   4        747.15        749.02        31.84 o                         
  15   2   4      10748.43      10674.69       197.16 o                         
  16   2   4        329.45        283.02        21.73 o                         
  17   2   4      12322.64      11262.17       250.91 o                         
   1   3   4      38984.65      39334.17       523.04 o                         
   2   3   4      63125.77      62797.71      1181.74 o                         
   3   3   4      58553.37      56022.77       935.53 o                         
   4   3   4      42943.64      43095.37       649.96 o                         
   5   3   4       3721.99       3537.17        64.33 o                         
   6   3   4      11229.92      11314.33       205.41 o                         
   7   3   4      21538.98      21360.04       354.43 o                         
   8   3   4        697.73        765.36        26.23 o                         
   9   3   4       4003.40       4178.85        91.19 o                         
  10   3   4      30097.74      29912.91       557.36 o                         
  11   3   4      40089.48      40876.67       705.25 o                         
  12   3   4       4015.28       3983.20        94.75 o                         
  13   3   4      10463.96      10392.48       203.53 o                         
  14   3   4      10102.29      10081.39       211.36 o                         
  15   3   4        203.70        193.59        23.35 o                         
  16   3   4       1579.72       1586.92        61.87 o                         
  17   3   4       2554.91       2663.34        81.67 o                         
   0   4   4      39279.45      38460.59      1122.96 o                         
   1   4   4       5051.89       5033.32        95.56 o                         
   2   4   4      14825.84      14867.39       288.78 o                         
   3   4   4      10566.08      10648.52       216.00 o                         
   4   4   4       5216.81       5281.66       100.18 o                         
   5   4   4      11848.31      11781.22       222.51 o                         
   6   4   4       2659.07       2730.99        64.98 o                         
   7   4   4      13645.17      13422.22       287.12 o                         
   8   4   4       2680.89       2696.21        78.18 o                         
   9   4   4       2118.76       2202.57        74.25 o                         
  10   4   4       4805.85       4551.09       131.76 o                         
  11   4   4       3824.51       3915.40       110.62 o                         
  12   4   4      11964.04      11970.51       279.10 o                         
  13   4   4        638.46        724.89        54.19 o                         
  14   4   4       8134.38       8226.87       227.21 o                         
  15   4   4       7291.93       7196.08       182.47 o                         
  16   4   4       3516.54       3722.18       121.91 o                         
   1   5   4      15983.83      15923.46       250.47 o                         
   2   5   4      36787.73      36967.38       581.78 o                         
   3   5   4       2730.87       2934.65        72.82 o                         
   4   5   4        593.97        622.42        25.06 o                         
   5   5   4        917.19        856.59        29.38 o                         
   6   5   4      37108.20      37211.20       702.45 o                         
   7   5   4       4792.42       4871.88       122.49 o                         
   8   5   4      53900.12      53558.03      1160.96 o                         
   9   5   4       2924.19       3009.02        97.24 o                         
  10   5   4       4984.65       5041.31       157.91 o                         
  11   5   4       3152.27       2975.59       100.27 o                         
  12   5   4        750.87        859.00        50.15 o                         
  13   5   4       2587.92       2818.51       102.32 o                         
  14   5   4        409.48        463.09        39.68 o                         
  15   5   4       1012.05        968.26        52.30 o                         
   0   6   4      24184.41      23914.96       499.97 o                         
   1   6   4       1892.44       1903.81        42.85 o                         
   2   6   4      20282.09      20384.21       297.67 o                         
   3   6   4      11251.43      11405.23       243.76 o                         
   4   6   4        901.54        939.72        33.29 o                         
   5   6   4      13472.06      13513.21       256.98 o                         
   6   6   4        208.58        242.44        17.69 o                         
   7   6   4       6684.42       6959.31       166.85 o                         
   8   6   4      10537.54      11035.76       257.86 o                         
   9   6   4       2145.00       2345.25        83.63 o                         
  10   6   4      19505.55      19745.05       441.47 o                         
  11   6   4       2081.12       2134.69        90.79 o                         
  12   6   4       9447.08       9585.92       257.42 o                         
  13   6   4       2096.79       2284.49        90.43 o                         
   1   7   4       6015.77       6116.00       108.81 o                         
   2   7   4       3092.79       3059.40        59.29 o                         
   3   7   4      33784.99      33379.62       587.18 o                         
   4   7   4      19917.92      20054.61       383.17 o                         
   5   7   4        700.92        793.51        32.44 o                         
   6   7   4       5608.64       5631.19       127.61 o                         
   7   7   4       6350.90       6005.91       168.09 o                         
   8   7   4       1047.41       1073.93        54.12 o                         
   9   7   4        677.19        680.28        46.29 o                         
  10   7   4       2401.82       2626.82        94.35 o                         
  11   7   4      21026.24      21405.52       501.69 o                         
   0   8   4       1187.78       1231.53        46.29 o                         
   1   8   4       1614.91       1610.69        41.61 o                         
   2   8   4       2121.48       2145.10        53.16 o                         
   3   8   4      10915.45      10840.27       247.57 o                         
   4   8   4        227.61        265.53        25.29 o                         
   5   8   4       9353.14       9497.00       240.79 o                         
   6   8   4       2318.28       2416.43        86.48 o                         
   7   8   4       7632.18       7600.24       200.55 o                         
   8   8   4        142.50        158.52        24.24 o                         
   9   8   4       3130.05       3124.99       104.15 o                         
   1   9   4       5231.80       5162.29        99.44 o                         
   2   9   4       3350.68       3232.28        73.93 o                         
   3   9   4        502.55        588.55        35.04 o                         
   4   9   4       5638.04       5900.92       141.12 o                         
   2   0   5      72431.56      75456.35      3612.33 o                         
   6   0   5      42549.86      43554.11       971.53 o                         
   8   0   5      53271.16      53460.14      1459.01 o                         
  10   0   5      20775.53      20759.28       657.27 o                         
  12   0   5       1085.18       1105.81        57.02 o                         
  14   0   5       3966.53       3841.98       134.50 o                         
  16   0   5      24542.78      24887.91       777.60 o                         
   0   1   5      27726.77      28549.84       548.86 o                         
   1   1   5      24913.87      26303.27       369.14 o                         
   2   1   5      16035.27      16346.76       233.82 o                         
   3   1   5      37654.74      37189.27       544.17 o                         
   4   1   5       6143.29       6144.09       106.53 o                         
   5   1   5     111993.76     115558.62      3101.29 o                         
   6   1   5      26936.42      26702.72       448.02 o                         
   7   1   5      30476.87      29658.58       517.84 o                         
   8   1   5       4059.61       4186.12        85.37 o                         
   9   1   5       3185.46       3186.77        78.45 o                         
  10   1   5      10137.54      10531.76       222.48 o                         
  11   1   5        587.17        624.89        31.68 o                         
  12   1   5      10364.96      10607.16       206.29 o                         
  13   1   5      23833.42      24091.38       440.12 o                         
  14   1   5      10189.88      10374.15       210.16 o                         
  15   1   5      10241.64       9946.93       187.14 o                         
  16   1   5       2318.19       2288.49        67.17 o                         
  17   1   5       2355.83       2327.82        69.29 o                         
   2   2   5       2479.93       2277.35        41.65 o                         
   3   2   5      65416.21      63226.73      1606.80 o                         
   4   2   5      28924.55      27536.38       404.96 o                         
   5   2   5       1333.36       1215.74        26.22 o                         
   6   2   5       3162.93       3135.48        58.25 o                         
   7   2   5      21288.59      20965.88       319.84 o                         
   8   2   5        571.36        613.06        24.06 o                         
   9   2   5      12795.40      12924.99       314.09 o                         
  10   2   5      10875.00      10808.06       206.29 o                         
  11   2   5      49911.39      49690.12       844.47 o                         
  12   2   5       1948.02       1921.36        55.19 o                         
  13   2   5      16918.90      16597.94       324.20 o                         
  14   2   5       4308.05       4400.58        99.29 o                         
  15   2   5        835.96        941.41        38.01 o                         
  16   2   5       1049.01       1100.59        42.14 o                         
  17   2   5       6009.06       5909.35       133.87 o                         
   0   3   5       4421.24       4552.22        95.69 o                         
   1   3   5      15954.53      14924.18       206.45 o                         
   2   3   5      24142.45      23728.97       351.04 o                         
   3   3   5      24972.57      24648.42       364.06 o                         
   4   3   5       2686.84       2825.87        55.20 o                         
   5   3   5      35346.91      35586.55       538.15 o                         
   6   3   5      62650.52      63013.53      1016.72 o                         
   7   3   5      57628.63      57018.41      1106.33 o                         
   8   3   5       1033.47       1071.88        34.65 o                         
   9   3   5       5944.90       6215.46       120.55 o                         
  10   3   5       1101.53       1226.16        39.17 o                         
  11   3   5       4879.59       4972.84       106.95 o                         
  12   3   5       4102.69       4026.34        90.82 o                         
  13   3   5       2422.00       2423.13        64.16 o                         
  14   3   5      12008.43      12214.26       244.11 o                         
  15   3   5      10832.11      10587.92       207.66 o                         
  16   3   5       1271.60       1201.77        59.55 o                         
   1   4   5      18146.98      17986.84       282.72 o                         
   2   4   5        960.52       1025.54        28.31 o                         
   3   4   5       5940.89       5911.31       121.14 o                         
   4   4   5      15832.45      15306.34       278.54 o                         
   5   4   5      11605.84      11655.43       229.71 o                         
   6   4   5      10972.61      11536.71       202.76 o                         
   7   4   5       3074.40       3094.59        74.04 o                         
   8   4   5       9581.07       9641.50       174.41 o                         
   9   4   5      20435.35      21290.93       385.40 o                         
  10   4   5       6260.08       6212.13       151.23 o                         
  11   4   5       1112.41       1051.05        48.64 o                         
  12   4   5       1934.72       2051.73        72.67 o                         
  13   4   5       4509.58       4483.38       124.37 o                         
  14   4   5       2331.71       2408.23        95.21 o                         
  15   4   5       7911.55       7786.87       189.58 o                         
   0   5   5      40170.22      40358.83      1028.24 o                         
   1   5   5       1910.06       1878.52        44.20 o                         
   2   5   5      29648.58      29212.07       498.80 o                         
   3   5   5       8270.47       8159.41       165.64 o                         
   4   5   5      14340.71      14044.77       311.81 o                         
   5   5   5      15174.86      15672.39       316.95 o                         
   6   5   5       9446.40       9481.60       203.77 o                         
   7   5   5        878.84        888.47        32.12 o                         
   8   5   5       5845.24       5967.97       156.62 o                         
   9   5   5       3015.02       3128.18       101.86 o                         
  10   5   5      10837.73      11199.10       279.16 o                         
  11   5   5        437.37        465.15        38.48 o                         
  12   5   5      27572.57      27637.65       649.66 o                         
  13   5   5       2143.99       2065.29        83.05 o                         
  14   5   5       8145.85       7975.26       194.49 o                         
   1   6   5      21437.28      21040.91       348.36 o                         
   2   6   5       4100.01       4152.74        98.95 o                         
   3   6   5       2217.03       2421.11        71.12 o                         
   4   6   5      37619.39      37985.32       742.29 o                         
   5   6   5       5124.96       5168.58       119.90 o                         
   6   6   5      20319.54      20688.55       415.16 o                         
   7   6   5       2235.77       2330.62        63.30 o                         
   8   6   5       4181.12       4548.63       138.24 o                         
   9   6   5      14199.22      14477.74       354.97 o                         
  10   6   5       4215.00       4292.15       130.09 o                         
  11   6   5       3441.08       3320.82       117.17 o                         
  12   6   5        815.73        896.04        58.13 o                         
  13   6   5       2471.67       2382.05        97.60 o                         
   0   7   5      39417.83      38616.55       852.40 o                         
   1   7   5       5924.58       5707.64       100.85 o                         
   2   7   5       3500.79       3554.62        92.89 o                         
   3   7   5       7919.65       7953.17       166.59 o                         
   4   7   5        808.88        817.58        36.68 o                         
   5   7   5       8743.23       8889.77       200.60 o                         
   6   7   5        419.61        475.79        29.04 o                         
   7   7   5      20179.70      19937.46       494.90 o                         
   8   7   5      11914.59      12581.85       383.86 o                         
   9   7   5       5758.13       5567.93       151.81 o                         
  10   7   5       3726.55       3692.76       120.69 o                         
  11   7   5       1999.78       2004.25        81.23 o                         
   1   8   5       5036.39       4735.63       101.89 o                         
   2   8   5       2305.91       2492.33        71.38 o                         
   3   8   5       7411.62       7453.07       168.84 o                         
   4   8   5       4583.71       4828.06       117.51 o                         
   5   8   5        376.13        386.73        26.88 o                         
   6   8   5         53.14         53.57        12.53 o                         
   7   8   5        334.43        378.18        38.91 o                         
   8   8   5        233.75        235.86        32.78 o                         
   0   9   5       9572.76       9614.28       242.89 o                         
   1   9   5       8050.20       7454.74       146.05 o                         
   2   9   5       4868.25       4740.92       114.75 o                         
   0   0   6      93400.52     113609.32      6913.12 o                         
   2   0   6     166364.23     179356.66      7811.53 o                         
   4   0   6      30819.85      30300.29       687.62 o                         
   6   0   6      66361.41      63937.68      1646.89 o                         
   8   0   6      24365.67      24791.94       661.62 o                         
  10   0   6      44264.73      44975.39      1795.08 o                         
  12   0   6      67345.29      68355.42      1773.91 o                         
  14   0   6        913.22       1150.54        60.24 o                         
  16   0   6        893.23       1032.03        59.13 o                         
   1   1   6        556.26        624.98        15.41 o                         
   2   1   6      30961.01      30968.32       431.07 o                         
   3   1   6      19608.57      19453.54       293.53 o                         
   4   1   6      50177.57      48164.08       805.06 o                         
   5   1   6       1147.65       1110.94        28.59 o                         
   6   1   6      46897.97      46353.38       838.97 o                         
   7   1   6       4394.81       4593.35        93.25 o                         
   8   1   6      13950.58      14163.66       255.33 o                         
   9   1   6       9619.38       9514.54       212.57 o                         
  10   1   6        451.07        492.33        29.84 o                         
  11   1   6      12235.87      12627.44       245.59 o                         
  12   1   6       1413.94       1584.17        53.97 o                         
  13   1   6      10607.55      10957.20       213.61 o                         
  14   1   6       4344.78       4310.17        99.32 o                         
  15   1   6        952.89        967.00        41.10 o                         
  16   1   6      10112.81       9488.13       190.55 o                         
  17   1   6       1265.34       1288.59        49.01 o                         
   0   2   6      43688.96      42170.80       968.81 o                         
   1   2   6      37382.88      37434.69       607.68 o                         
   2   2   6       4980.33       4911.50        78.70 o                         
   3   2   6       1396.52       1496.14        36.07 o                         
   4   2   6       4694.48       4560.56        79.23 o                         
   6   2   6      21794.33      21565.56       375.38 o                         
   7   2   6      40836.37      39630.09       672.12 o                         
   8   2   6       5699.83       5873.11       116.19 o                         
   9   2   6       6962.99       6670.15       140.25 o                         
  10   2   6       1552.24       1690.29        52.75 o                         
  11   2   6       2046.40       1970.96        58.77 o                         
  12   2   6       3294.57       3465.21        83.79 o                         
  13   2   6       4254.72       4547.96       114.89 o                         
  14   2   6       8986.29       9061.44       189.47 o                         
  15   2   6       7452.96       7604.54       164.55 o                         
  16   2   6         92.14        142.64        17.85 o                         
   1   3   6      25712.98      25658.19       336.90 o                         
   2   3   6      37714.34      36834.90       511.95 o                         
   3   3   6      13950.17      14066.94       243.04 o                         
   4   3   6      17319.70      17220.56       282.82 o                         
   5   3   6       5986.32       6076.10       119.11 o                         
   6   3   6      12919.03      12949.81       273.39 o                         
   7   3   6         78.75        155.11        16.89 o                         
   8   3   6       8683.84       8915.38       172.88 o                         
   9   3   6      11534.78      11484.84       239.60 o                         
  10   3   6       8560.29       8529.55       178.21 o                         
  11   3   6      13178.62      12898.38       253.20 o                         
  12   3   6       1188.12       1311.26        47.34 o                         
  13   3   6      13616.69      13943.66       283.54 o                         
  14   3   6        888.06        898.07        41.06 o                         
  15   3   6       6728.68       6651.99       152.88 o                         
  16   3   6       3190.40       2945.36        79.93 o                         
   0   4   6      56308.55      53557.90      1065.23 o                         
   1   4   6      19794.71      19511.82       309.83 o                         
   2   4   6      27989.15      27790.05       465.89 o                         
   3   4   6      15256.19      14730.04       254.07 o                         
   4   4   6       8719.45       8504.84       179.42 o                         
   5   4   6      45842.80      45431.45       839.10 o                         
   6   4   6       1704.62       1650.37        45.38 o                         
   7   4   6      12484.40      12811.99       246.10 o                         
   8   4   6      22371.41      22521.35       413.06 o                         
   9   4   6       9631.08       9602.33       200.23 o                         
  10   4   6      23353.46      23820.09       442.30 o                         
  11   4   6       4892.29       4688.07       111.96 o                         
  12   4   6      10267.05       9980.77       216.68 o                         
  13   4   6      17007.94      17284.78       409.47 o                         
  14   4   6       3202.06       3073.42       107.30 o                         
  15   4   6       1450.98       1471.40        70.64 o                         
   1   5   6      15069.15      15062.29       255.67 o                         
   2   5   6       4329.23       4334.16        92.83 o                         
   3   5   6       1230.12       1329.71        43.73 o                         
   4   5   6      36360.27      36777.14       682.16 o                         
   5   5   6        705.52        719.69        31.17 o                         
   6   5   6      21581.22      21777.85       449.95 o                         
   7   5   6       8291.41       8141.54       190.15 o                         
   8   5   6       7682.83       8047.14       211.07 o                         
   9   5   6       3657.04       3668.61       109.88 o                         
  10   5   6       8229.14       8384.76       207.26 o                         
  11   5   6        197.61        210.08        28.50 o                         
  12   5   6       1411.36       1423.73        72.34 o                         
  13   5   6        636.14        684.51        48.82 o                         
  14   5   6       8173.89       8188.79       230.14 o                         
   0   6   6      24883.91      24642.88       553.09 o                         
   1   6   6       4120.41       4120.02        79.07 o                         
   2   6   6       3908.79       3870.86        87.64 o                         
   3   6   6        216.33        325.55        24.30 o                         
   4   6   6       1827.25       1736.23        53.86 o                         
   5   6   6      11737.59      12047.95       263.46 o                         
   6   6   6       5077.61       5144.56       122.87 o                         
   7   6   6       2290.82       2517.98        71.78 o                         
   8   6   6       2539.55       2594.38        85.07 o                         
   9   6   6       4104.39       4393.76       147.04 o                         
  10   6   6       3633.66       3647.37       122.17 o                         
  11   6   6       5961.73       6232.71       180.25 o                         
  12   6   6       2102.99       2086.02        85.00 o                         
   1   7   6      20336.76      20190.70       359.85 o                         
   2   7   6       1708.70       1804.58        57.03 o                         
   3   7   6       3085.03       3185.67        89.04 o                         
   4   7   6       5671.05       5872.93       151.00 o                         
   5   7   6       1323.78       1267.30        50.62 o                         
   6   7   6         59.64         96.15        14.81 o                         
   7   7   6       1169.08       1144.25        51.54 o                         
   8   7   6       4202.59       4039.40       142.02 o                         
   9   7   6       8991.28       8668.57       249.54 o                         
  10   7   6       2724.87       2790.56       110.61 o                         
   0   8   6      10643.93      10779.53       280.86 o                         
   1   8   6       1495.37       1588.76        45.65 o                         
   2   8   6        508.45        532.65        31.94 o                         
   3   8   6      10953.94      10899.29       238.71 o                         
   4   8   6       1411.12       1323.58        55.41 o                         
   5   8   6      18649.25      18425.02       371.20 o                         
   6   8   6       3182.62       3295.40       102.57 o                         
   7   8   6      20244.22      20077.60       506.63 o                         
   4   0   7      57149.29      54187.94      1520.09 o                         
   6   0   7      52457.80      52424.81      1411.97 o                         
   8   0   7      29784.11      29424.72       958.28 o                         
  10   0   7      42847.75      43694.99      1456.82 o                         
  12   0   7       1723.97       1611.72        75.74 o                         
  14   0   7       8584.86       8312.83       258.49 o                         
  16   0   7      21357.10      20930.94       628.61 o                         
   0   1   7      17998.53      18250.97       353.37 o                         
   1   1   7       2234.15       2266.43        41.22 o                         
   2   1   7      28122.32      27579.20       396.34 o                         
   3   1   7      45363.98      44493.26       614.05 o                         
   4   1   7       4523.05       4466.07        81.31 o                         
   5   1   7      21517.26      21371.36       430.84 o                         
   6   1   7       5447.98       5429.25       109.60 o                         
   7   1   7       6639.19       6765.69       159.61 o                         
   8   1   7       8836.84       9097.81       201.56 o                         
   9   1   7       3178.58       3130.48        74.18 o                         
  10   1   7      13471.91      13192.08       280.24 o                         
  11   1   7       1823.28       1901.60        59.01 o                         
  12   1   7      15174.65      15458.74       292.38 o                         
  13   1   7       2596.75       2790.56        75.03 o                         
  14   1   7      12825.30      12932.08       251.41 o                         
  15   1   7        921.80       1023.21        42.30 o                         
  16   1   7        363.00        419.91        29.81 o                         
   1   2   7      69718.51      66499.78      1173.80 o                         
   2   2   7      33081.82      32163.56       484.43 o                         
   3   2   7      13408.82      12219.19       251.76 o                         
   4   2   7      16146.80      15191.49       271.20 o                         
   5   2   7      28298.17      28235.64       480.77 o                         
   6   2   7      13423.92      13476.01       220.00 o                         
   7   2   7       5469.25       5551.17       100.36 o                         
   8   2   7      15519.08      15192.44       288.25 o                         
   9   2   7      59534.01      60034.74      1051.73 o                         
  10   2   7      15619.16      15749.19       313.62 o                         
  11   2   7      11013.54      11622.82       234.71 o                         
  12   2   7        555.47        594.47        32.03 o                         
  13   2   7       7665.72       7493.14       176.35 o                         
  14   2   7        697.54        847.29        45.75 o                         
  15   2   7       4694.39       4287.42       102.52 o                         
  16   2   7       6574.04       6438.42       140.79 o                         
   0   3   7      14570.19      14447.30       288.85 o                         
   1   3   7       7149.71       7105.26       102.94 o                         
   2   3   7      16650.93      16474.49       254.04 o                         
   3   3   7      30070.21      29534.59       454.65 o                         
   4   3   7       1215.16       1238.98        33.63 o                         
   5   3   7      32950.29      32410.57       626.93 o                         
   6   3   7       6420.21       6247.61       125.27 o                         
   7   3   7      18327.81      18790.32       330.19 o                         
   8   3   7       3719.40       3809.98        91.31 o                         
   9   3   7       5136.37       5387.71       125.52 o                         
  10   3   7       3880.46       3659.65       101.79 o                         
  11   3   7        186.42        187.69        20.91 o                         
  12   3   7       2607.89       2720.16        77.62 o                         
  13   3   7       2866.46       2877.83        84.82 o                         
  14   3   7       5658.70       5787.63       139.24 o                         
  15   3   7       8620.04       8571.07       187.69 o                         
   1   4   7      20312.08      19632.36       324.99 o                         
   2   4   7       2501.28       2531.75        58.68 o                         
   3   4   7      47885.34      47107.09       709.75 o                         
   4   4   7      10595.17      10520.21       203.96 o                         
   5   4   7       6101.52       6360.85       128.29 o                         
   6   4   7      22634.54      23238.71       422.25 o                         
   7   4   7       1305.38       1332.66        39.17 o                         
   8   4   7       9410.00       9355.99       196.46 o                         
   9   4   7      20448.22      20615.61       413.38 o                         
  10   4   7       4620.98       4528.45       119.31 o                         
  11   4   7      13777.55      13733.40       285.92 o                         
  12   4   7       3679.46       3673.06       100.91 o                         
  13   4   7       6325.98       6226.67       161.08 o                         
  14   4   7       3313.81       3338.09       125.22 o                         
   0   5   7      24113.28      23980.28       568.24 o                         
   1   5   7         89.80        101.93        11.42 o                         
   2   5   7      17319.39      17443.02       309.87 o                         
   3   5   7      11728.64      11672.05       227.63 o                         
   4   5   7       3132.87       3319.03        85.19 o                         
   5   5   7       3091.93       3277.18        85.90 o                         
   6   5   7          9.15         52.47        11.39 o                         
   7   5   7        467.30        506.93        28.36 o                         
   8   5   7       3729.44       3786.85       118.07 o                         
   9   5   7        538.15        591.86        35.50 o                         
  10   5   7      15309.46      14834.11       392.27 o                         
  11   5   7       3865.49       3964.16       169.16 o                         
  12   5   7      14796.72      15071.22       422.71 o                         
  13   5   7        241.37        256.44        41.51 o                         
   1   6   7       5841.87       5889.09       122.53 o                         
   2   6   7      15108.42      14817.13       282.79 o                         
   3   6   7      20413.31      21057.64       414.39 o                         
   4   6   7       9022.44       9174.66       207.29 o                         
   5   6   7       3607.56       3861.12       108.31 o                         
   6   6   7      17775.39      18398.34       351.97 o                         
   7   6   7       6012.11       5782.06       141.54 o                         
   8   6   7      15180.34      15274.35       345.70 o                         
   9   6   7       3061.42       3275.59       154.63 o                         
  10   6   7       3873.17       3718.29       140.91 o                         
  11   6   7      14031.72      14803.40       371.33 o                         
  12   6   7       2273.24       2324.48        99.32 o                         
   0   7   7      11541.45      11237.11       262.16 o                         
   1   7   7       2443.16       2517.99        64.24 o                         
   2   7   7       5664.46       5866.58       134.32 o                         
   3   7   7       7686.67       7844.89       171.86 o                         
   4   7   7       1017.18        934.70        44.23 o                         
   5   7   7      13251.12      13063.79       277.56 o                         
   6   7   7       2431.83       2449.95        74.03 o                         
   7   7   7      10825.62      11017.76       256.85 o                         
   8   7   7       2815.88       2868.31        91.07 o                         
   9   7   7       2764.47       2693.40       110.04 o                         
   1   8   7       8930.62       8875.04       189.03 o                         
   2   8   7       2726.81       2703.42        79.35 o                         
   3   8   7       6402.67       6406.99       161.70 o                         
   4   8   7       6240.64       6277.61       157.74 o                         
   5   8   7       1994.09       2113.96        75.28 o                         
   6   8   7        956.86       1096.04        69.73 o                         
   0   0   8      87966.95      86249.08      4833.57 o                         
   2   0   8        171.71        308.80        16.99 o                         
   4   0   8       2801.27       2942.66        89.07 o                         
   6   0   8      28962.69      29147.99       695.60 o                         
   8   0   8      34176.20      36198.75      1001.27 o                         
  10   0   8      17072.06      17707.34       485.31 o                         
  12   0   8       1816.37       1938.98        85.93 o                         
  14   0   8      36339.81      37825.98      1308.07 o                         
  16   0   8       6457.13       6426.89       194.25 o                         
   1   1   8      41110.79      40034.02       592.34 o                         
   2   1   8      10653.51      10293.64       150.58 o                         
   3   1   8      11790.16      11774.96       174.24 o                         
   4   1   8       5815.05       5871.18       110.22 o                         
   5   1   8        713.29        784.81        26.78 o                         
   6   1   8       6655.26       6768.71       140.48 o                         
   7   1   8       5456.33       5305.74       116.25 o                         
   8   1   8      11542.52      11634.90       240.95 o                         
   9   1   8      27138.98      27624.72       564.80 o                         
  10   1   8       9483.05       9504.59       183.82 o                         
  11   1   8       6245.57       6409.54       132.21 o                         
  12   1   8        138.13        122.53        17.63 o                         
  13   1   8      10525.14      10222.32       211.51 o                         
  14   1   8       3084.40       3291.61        88.78 o                         
  15   1   8       1252.87       1370.03        49.49 o                         
  16   1   8       7010.87       6891.82       149.79 o                         
   0   2   8       6667.43       6530.93       157.83 o                         
   1   2   8       6195.45       5938.12       116.98 o                         
   2   2   8      21434.25      21252.24       312.61 o                         
   3   2   8      19637.40      18915.29       341.53 o                         
   4   2   8       9306.64       9058.70       158.52 o                         
   5   2   8     108598.68      99521.31      6146.49 o                         
   6   2   8      18066.68      17885.37       355.86 o                         
   7   2   8      11991.07      12066.89       222.12 o                         
   8   2   8        164.82        220.30        13.94 o                         
   9   2   8      16147.49      16262.77       304.35 o                         
  10   2   8       2086.52       2230.92        67.14 o                         
  11   2   8       3291.01       3463.36        89.37 o                         
  12   2   8      15855.81      16041.05       318.15 o                         
  13   2   8      28033.04      27453.66       523.27 o                         
  14   2   8        521.99        644.12        38.11 o                         
  15   2   8       6983.44       6652.65       154.34 o                         
   1   3   8      38882.09      39328.34       553.78 o                         
   2   3   8      11174.69      11011.14       166.97 o                         
   3   3   8      15292.19      15286.12       252.13 o                         
   4   3   8       1805.85       1811.91        53.74 o                         
   5   3   8       1578.31       1553.89        44.62 o                         
   6   3   8        356.20        408.37        34.55 o                         
   7   3   8       4524.53       4603.82       105.46 o                         
   8   3   8       2412.44       2395.66        68.93 o                         
   9   3   8      14206.22      14152.30       304.42 o                         
  10   3   8      13506.62      13318.95       285.07 o                         
  11   3   8      17514.51      17231.60       367.74 o                         
  12   3   8         28.54         69.56        14.47 o                         
  13   3   8      12448.29      12379.61       289.93 o                         
  14   3   8         26.38         33.90        12.92 o                         
  15   3   8       3111.91       3019.73        88.69 o                         
   0   4   8       7350.50       7327.01       175.40 o                         
   1   4   8      15559.56      15372.31       227.54 o                         
   2   4   8       9975.69       9903.77       161.37 o                         
   3   4   8       2523.94       2472.43        54.45 o                         
   4   4   8       2322.97       2296.49        57.65 o                         
   5   4   8       2025.26       1982.74        51.74 o                         
   6   4   8       2760.97       2881.14        73.78 o                         
   7   4   8      33777.97      33875.47       654.71 o                         
   8   4   8       2730.28       2976.49        75.53 o                         
   9   4   8        656.83        668.13        33.05 o                         
  10   4   8       5382.36       5478.45       128.84 o                         
  11   4   8       4699.40       4700.54       122.82 o                         
  12   4   8       5602.31       5704.07       162.49 o                         
  13   4   8       5963.48       5922.60       149.19 o                         
  14   4   8       6068.29       6032.20       184.04 o                         
   1   5   8       9459.98       9305.86       162.54 o                         
   2   5   8       7834.68       8146.94       175.04 o                         
   3   5   8       1203.45       1249.87        44.41 o                         
   4   5   8      19266.28      19719.24       384.11 o                         
   5   5   8       1321.10       1277.96        48.30 o                         
   6   5   8      22035.69      22046.55       451.16 o                         
   7   5   8       2164.16       2261.12        69.83 o                         
   8   5   8      10183.85      10865.34       272.57 o                         
   9   5   8       4726.81       4880.13       138.49 o                         
  10   5   8       4808.68       5147.90       166.44 o                         
  11   5   8       1099.13       1146.59        64.08 o                         
  12   5   8         74.42        101.56        25.36 o                         
  13   5   8        335.65        362.26        43.50 o                         
   0   6   8       7186.96       7237.10       180.54 o                         
   1   6   8      12708.04      12454.36       225.22 o                         
   2   6   8      21252.23      21389.72       385.47 o                         
   3   6   8       2918.60       2887.14        94.69 o                         
   4   6   8       8923.98       8909.58       194.99 o                         
   5   6   8       4130.71       4375.44       114.08 o                         
   6   6   8       5465.78       5372.27       131.17 o                         
   7   6   8      24791.90      25302.05       568.93 o                         
   8   6   8       5456.61       5404.76       175.99 o                         
   9   6   8       1118.04       1053.41        47.34 o                         
  10   6   8      11532.78      11839.73       321.50 o                         
  11   6   8       2049.16       2026.85        90.23 o                         
   1   7   8      14219.63      14103.62       260.44 o                         
   2   7   8       4208.35       4267.47       102.82 o                         
   3   7   8       5698.83       5754.68       141.36 o                         
   4   7   8      14504.79      14408.05       325.87 o                         
   5   7   8        252.23        284.23        26.04 o                         
   6   7   8       3572.75       3716.25       108.22 o                         
   7   7   8       1028.11       1185.44        53.51 o                         
   8   7   8        669.11        754.23        44.22 o                         
   9   7   8       5277.94       5314.67       165.86 o                         
   0   8   8       2516.61       2454.97       114.16 o                         
   1   8   8          7.91         21.76        11.21 o                         
   2   8   8       3326.63       3255.35        88.03 o                         
   3   8   8       5472.16       5500.90       127.01 o                         
   4   8   8       1114.79       1079.90        48.06 o                         
   5   8   8       7995.33       8342.83       387.32 o                         
   2   0   9      19131.88      20000.89       448.22 o                         
   4   0   9      66837.73      64778.43      1537.44 o                         
   6   0   9      73634.24      73618.81      1860.65 o                         
   8   0   9      19119.95      19632.48       446.76 o                         
  10   0   9       8474.20       8535.95       270.76 o                         
  12   0   9       6769.57       7218.00       205.57 o                         
  14   0   9      11003.04      10845.93       293.03 o                         
   0   1   9      18331.39      18587.00       402.72 o                         
   1   1   9      22785.62      22391.17       342.33 o                         
   2   1   9      44042.40      43963.07       720.91 o                         
   3   1   9        405.46        432.67        17.06 o                         
   4   1   9        926.24        958.35        29.48 o                         
   5   1   9       9437.04       9056.54       175.18 o                         
   6   1   9      11634.89      10985.85       195.46 o                         
   7   1   9      30507.04      29979.03       516.23 o                         
   8   1   9       4652.07       4627.95       113.10 o                         
   9   1   9       3209.91       3115.54        81.06 o                         
  10   1   9      15687.71      16022.54       318.35 o                         
  11   1   9        483.21        586.77        32.91 o                         
  12   1   9      17953.31      18387.52       351.38 o                         
  13   1   9       6766.37       6917.35       162.70 o                         
  14   1   9       3309.21       3264.65        86.23 o                         
  15   1   9       8066.48       8127.77       178.60 o                         
   1   2   9       6011.92       6046.67       108.25 o                         
   2   2   9       4505.10       4456.32        95.29 o                         
   3   2   9       8594.15       8781.28       145.29 o                         
   4   2   9       5703.67       5595.21       101.47 o                         
   5   2   9       5957.30       5907.67       119.44 o                         
   6   2   9       1929.37       1938.85        52.84 o                         
   7   2   9       4573.11       4710.29        97.39 o                         
   8   2   9       9673.67       9504.25       198.66 o                         
   9   2   9      15262.03      15302.74       277.59 o                         
  10   2   9       3269.66       3266.02        80.63 o                         
  11   2   9      10907.64      10613.52       231.68 o                         
  12   2   9        273.47        332.95        29.35 o                         
  13   2   9      10855.91      11125.75       282.25 o                         
  14   2   9        387.77        369.22        32.74 o                         
  15   2   9      12037.64      12168.66       252.10 o                         
   0   3   9        522.29        616.88        27.42 o                         
   1   3   9        738.98        768.95        24.48 o                         
   2   3   9      35088.98      34991.52       498.92 o                         
   3   3   9      10888.26      10831.19       176.22 o                         
   4   3   9       2123.14       2018.21        46.70 o                         
   5   3   9      20079.96      20205.21       385.91 o                         
   6   3   9      25384.06      25152.99       461.53 o                         
   7   3   9       6093.96       5775.63       127.13 o                         
   8   3   9       1144.38       1233.95        36.95 o                         
   9   3   9      13071.92      13021.80       260.59 o                         
  10   3   9       1935.88       2087.27        73.46 o                         
  11   3   9       3916.63       4025.99       106.93 o                         
  12   3   9       7384.95       7340.57       173.71 o                         
  13   3   9       4617.40       4629.47       120.76 o                         
  14   3   9       2322.90       2407.80        80.59 o                         
   1   4   9       8781.99       8919.57       145.83 o                         
   2   4   9      15720.52      15609.56       252.82 o                         
   3   4   9      18423.48      18247.98       352.08 o                         
   4   4   9      19454.54      18821.74       357.55 o                         
   5   4   9       5150.71       5312.62       112.49 o                         
   6   4   9      36077.27      36377.06       630.78 o                         
   7   4   9       9305.63       9275.84       191.11 o                         
   8   4   9       7760.98       8122.94       171.13 o                         
   9   4   9      13216.94      13021.61       268.45 o                         
  10   4   9        167.93        224.17        22.38 o                         
  11   4   9       7882.54       8025.29       238.64 o                         
  12   4   9       4312.13       4258.56       115.64 o                         
  13   4   9       4418.60       4204.08       114.42 o                         
   0   5   9      73347.47      74312.70      1709.89 o                         
   1   5   9        562.08        600.06        25.23 o                         
   2   5   9       8713.20       8686.28       172.03 o                         
   3   5   9       8836.43       9130.85       183.63 o                         
   4   5   9        522.58        638.46        30.91 o                         
   5   5   9       8718.25       8694.76       180.63 o                         
   6   5   9       3690.72       3886.41        96.23 o                         
   7   5   9          1.32         35.24         9.48 o                         
   8   5   9      19074.45      19224.30       391.66 o                         
   9   5   9        122.12        160.53        19.48 o                         
  10   5   9      12795.38      12517.39       318.74 o                         
  11   5   9        936.67       1133.95        71.12 o                         
  12   5   9       4401.32       4462.85       156.00 o                         
   1   6   9        450.19        403.95        20.75 o                         
   2   6   9       1358.07       1320.77        45.49 o                         
   3   6   9       6422.02       6597.26       148.24 o                         
   4   6   9       4471.42       4421.62       112.15 o                         
   5   6   9       1349.40       1290.12        48.67 o                         
   6   6   9       4677.18       4879.75       122.23 o                         
   7   6   9        237.65        311.62        42.72 o                         
   8   6   9      13554.61      13363.62       333.88 o                         
   9   6   9        703.90        710.87        54.04 o                         
  10   6   9       1104.68       1102.26        71.50 o                         
   0   7   9       5897.98       6283.97       233.02 o                         
   1   7   9        218.94        272.90        18.97 o                         
   2   7   9         98.19        112.95        15.24 o                         
   3   7   9       9460.65       9564.21       197.63 o                         
   4   7   9        862.20        962.32        46.24 o                         
   5   7   9      24219.65      24211.53       486.87 o                         
   6   7   9         43.66        119.13        17.19 o                         
   7   7   9       3071.58       3089.90       101.19 o                         
   1   8   9      19691.46      19685.56       443.65 o                         
   2   8   9       4318.81       4020.02       100.52 o                         
   0   0  10      13556.65      13765.37       468.90 o                         
   2   0  10      30496.57      30998.53       752.95 o                         
   4   0  10      16042.95      16148.73       393.61 o                         
   6   0  10        248.30        291.12        26.05 o                         
   8   0  10       3775.33       4057.09       140.84 o                         
  10   0  10      29591.74      28740.65       770.56 o                         
  12   0  10      22658.36      23020.28       620.60 o                         
  14   0  10       6672.28       6920.95       214.27 o                         
   1   1  10      17041.99      17407.97       298.56 o                         
   2   1  10      22690.08      22598.97       382.49 o                         
   3   1  10      47127.29      45422.37       725.37 o                         
   4   1  10       6230.79       6729.14       132.77 o                         
   5   1  10       9143.28       8982.97       155.48 o                         
   6   1  10      15589.05      15411.95       296.16 o                         
   7   1  10       2748.92       2863.67        62.24 o                         
   8   1  10      12272.76      12007.98       237.10 o                         
   9   1  10      15266.44      15313.09       272.16 o                         
  10   1  10       3571.59       3628.53        85.67 o                         
  11   1  10      18586.78      18867.74       351.77 o                         
  12   1  10       1274.19       1370.20        50.57 o                         
  13   1  10       5695.81       5626.02       131.82 o                         
  14   1  10       1642.91       1565.34        56.02 o                         
   0   2  10       9416.91       9454.69       252.93 o                         
   1   2  10      12242.12      11928.86       206.96 o                         
   2   2  10       1601.34       1605.83        38.78 o                         
   3   2  10      19756.84      19191.14       300.76 o                         
   4   2  10        596.37        558.92        20.89 o                         
   5   2  10      32123.34      31765.75       545.15 o                         
   6   2  10        278.11        323.24        19.85 o                         
   7   2  10      19784.77      19943.86       345.80 o                         
   8   2  10       3385.47       3497.60        79.25 o                         
   9   2  10        949.92       1043.49        36.89 o                         
  10   2  10       3152.02       3111.57        79.04 o                         
  11   2  10       3607.63       3674.57        95.56 o                         
  12   2  10        177.40        188.25        21.47 o                         
  13   2  10       3230.77       3267.95        83.96 o                         
  14   2  10       1358.76       1274.31        55.79 o                         
   1   3  10      32836.06      33404.67       529.85 o                         
   2   3  10      27156.42      27105.16       434.03 o                         
   3   3  10       2734.96       2805.87        50.30 o                         
   4   3  10       4795.91       4640.34        81.56 o                         
   5   3  10       2550.28       2573.89        66.55 o                         
   6   3  10       8914.40       9250.27       195.37 o                         
   7   3  10       3845.92       3832.23        92.07 o                         
   8   3  10       7355.16       7267.48       161.21 o                         
   9   3  10      18967.75      19272.77       371.90 o                         
  10   3  10       8074.99       7936.50       170.58 o                         
  11   3  10       5132.51       5155.89       129.47 o                         
  12   3  10       2192.32       2363.07        77.13 o                         
  13   3  10      11520.28      11007.53       247.59 o                         
   0   4  10       6840.49       6763.99       170.52 o                         
   1   4  10       2332.70       2179.61        50.09 o                         
   2   4  10      10978.16      11406.41       192.90 o                         
   3   4  10       5553.26       5435.91       101.81 o                         
   4   4  10       6223.19       6568.75       132.47 o                         
   5   4  10       9100.50       9332.46       186.58 o                         
   6   4  10       3890.16       3845.99        95.44 o                         
   7   4  10       6041.03       6344.44       140.28 o                         
   8   4  10       3704.95       3800.99        99.20 o                         
   9   4  10       5443.95       5344.09       129.24 o                         
  10   4  10      15175.32      14427.40       313.36 o                         
  11   4  10       1749.20       1682.84        67.41 o                         
  12   4  10       9845.53       9792.61       241.10 o                         
   1   5  10       7969.16       7963.97       166.68 o                         
   2   5  10       3242.30       3334.56        73.41 o                         
   3   5  10        423.48        434.55        25.53 o                         
   4   5  10      42602.37      43024.25       759.08 o                         
   5   5  10        416.55        472.57        27.25 o                         
   6   5  10       9809.99       9736.91       195.98 o                         
   7   5  10        860.57        948.48        36.66 o                         
   8   5  10       3468.80       3315.93        98.36 o                         
   9   5  10       3538.02       3402.90        96.68 o                         
  10   5  10      17370.23      17989.67       370.19 o                         
  11   5  10        334.41        361.32        35.27 o                         
   0   6  10      15153.68      14918.56       416.23 o                         
   1   6  10       1006.35       1087.26        40.98 o                         
   2   6  10       7329.19       7393.44       149.54 o                         
   3   6  10       4064.40       4077.90        98.62 o                         
   4   6  10       2118.37       2100.90        63.24 o                         
   5   6  10      11846.87      11605.46       278.84 o                         
   6   6  10        749.01        860.23        51.61 o                         
   7   6  10        975.16       1145.68        47.32 o                         
   8   6  10       7389.44       7463.95       193.97 o                         
   9   6  10        213.45        231.66        34.14 o                         
   1   7  10      20327.23      20275.40       442.80 o                         
   2   7  10       2787.20       2840.21        76.83 o                         
   3   7  10       1617.15       1521.61        52.32 o                         
   4   7  10       2540.32       2784.19        75.95 o                         
   5   7  10       2291.04       2367.13        74.29 o                         
   6   7  10       2077.78       2124.98        67.08 o                         
   2   0  11       6805.63       6618.86       168.10 o                         
   4   0  11      18250.30      17643.96       404.01 o                         
   6   0  11      10498.29      10322.45       267.16 o                         
   8   0  11       6767.30       6722.45       217.12 o                         
  10   0  11      14418.93      14162.25       406.19 o                         
  12   0  11       5303.50       5081.79       179.57 o                         
  14   0  11        459.44        472.53        53.61 o                         
   0   1  11      14833.75      15194.44       360.91 o                         
   1   1  11      14604.48      14872.29       267.50 o                         
   2   1  11      11487.08      11544.00       206.35 o                         
   3   1  11      15871.17      15986.37       283.47 o                         
   4   1  11        622.70        636.18        25.55 o                         
   5   1  11      37906.83      37844.23       619.40 o                         
   6   1  11       1653.97       1678.06        44.52 o                         
   7   1  11      19223.50      19230.38       336.59 o                         
   8   1  11       4564.95       4686.32        98.05 o                         
   9   1  11       4452.04       4505.54       101.91 o                         
  10   1  11       5240.92       5416.39       117.60 o                         
  11   1  11       7776.89       7921.71       165.70 o                         
  12   1  11       4384.17       4417.08       120.12 o                         
  13   1  11       9770.85       9250.00       202.94 o                         
   1   2  11      46879.44      45916.36       862.79 o                         
   2   2  11       2747.03       2773.25        60.06 o                         
   3   2  11      15474.95      15483.06       259.94 o                         
   4   2  11       1467.34       1433.15        38.02 o                         
   5   2  11       6399.43       6330.05       117.36 o                         
   6   2  11       4675.88       4592.01        94.50 o                         
   7   2  11       7311.13       7355.13       154.52 o                         
   8   2  11       4485.63       4521.53        95.05 o                         
   9   2  11      36307.52      35687.17       595.45 o                         
  10   2  11        205.71        280.80        27.16 o                         
  11   2  11      10439.75      10323.36       203.47 o                         
  12   2  11        136.71        151.19        16.46 o                         
  13   2  11      10728.34      10179.72       205.81 o                         
   0   3  11      19999.98      19507.71       461.36 o                         
   1   3  11       8569.23       8689.14       163.18 o                         
   2   3  11       1590.03       1728.96        44.46 o                         
   3   3  11      15364.12      15006.86       225.22 o                         
   4   3  11       3144.88       3121.53        62.20 o                         
   5   3  11      20584.39      21064.71       343.30 o                         
   6   3  11      10726.02      10783.03       207.22 o                         
   7   3  11      14756.65      14748.05       284.82 o                         
   8   3  11       7769.26       8350.10       174.20 o                         
   9   3  11       4869.69       4622.02       112.71 o                         
  10   3  11       2418.29       2390.22        80.68 o                         
  11   3  11        338.56        390.90        34.05 o                         
  12   3  11       4772.54       4764.75       130.17 o                         
   1   4  11       1095.44       1111.87        32.41 o                         
   2   4  11       3793.92       3563.48        73.80 o                         
   3   4  11       7176.40       7108.95       134.03 o                         
   4   4  11       4691.66       4902.55        97.79 o                         
   5   4  11        385.42        364.22        24.02 o                         
   6   4  11      12126.93      11964.61       238.61 o                         
   7   4  11        202.23        317.66        23.58 o                         
   8   4  11       3388.89       3485.48        92.09 o                         
   9   4  11        245.71        286.01        26.06 o                         
  10   4  11       4924.88       4699.52       125.81 o                         
  11   4  11       6659.42       6445.63       169.83 o                         
   0   5  11      21376.36      22059.60       700.82 o                         
   1   5  11        834.69        827.86        34.48 o                         
   2   5  11      20990.94      20803.02       374.44 o                         
   3   5  11       1209.12       1239.44        39.42 o                         
   4   5  11       4217.88       4221.07        91.45 o                         
   5   5  11       3077.57       3243.52        77.76 o                         
   6   5  11       8339.57       8348.58       180.33 o                         
   7   5  11        904.78        959.44        39.88 o                         
   8   5  11       2961.27       3144.62        90.11 o                         
   9   5  11        140.64        208.23        23.56 o                         
  10   5  11       6697.54       6816.14       166.41 o                         
   1   6  11       5522.77       5321.46       145.22 o                         
   2   6  11       4772.82       4774.59       116.76 o                         
   3   6  11       6095.94       6397.33       145.13 o                         
   4   6  11       9110.12       9136.13       215.96 o                         
   5   6  11       1050.13       1130.68        43.84 o                         
   6   6  11      15066.71      14975.98       317.10 o                         
   7   6  11       2005.65       2132.44        72.11 o                         
   0   7  11      10545.17      10754.50       361.71 o                         
   1   7  11       7033.19       6614.59       172.53 o                         
   2   7  11       3669.86       3733.85       102.36 o                         
   3   7  11       4868.50       4754.23       114.79 o                         
   0   0  12      62461.39      61128.66      2041.17 o                         
   2   0  12      37703.11      37999.17       866.83 o                         
   4   0  12       4837.71       4760.90       131.07 o                         
   6   0  12       6559.08       6539.79       194.79 o                         
   8   0  12      29489.03      28784.01       690.68 o                         
  10   0  12      16379.50      16933.96       460.86 o                         
   1   1  12      14840.60      15427.03       275.61 o                         
   2   1  12       3897.46       3906.24        86.73 o                         
   3   1  12       3078.71       3186.57        70.01 o                         
   4   1  12      30955.19      31250.02       547.56 o                         
   5   1  12       3804.01       3843.63        86.01 o                         
   6   1  12      15786.50      15619.15       274.47 o                         
   7   1  12       2910.91       2763.33        66.82 o                         
   8   1  12       2512.50       2522.19        63.51 o                         
   9   1  12      12899.79      12668.32       230.99 o                         
  10   1  12       3557.35       3478.79        97.91 o                         
  11   1  12       1052.21       1206.66        45.44 o                         
  12   1  12       1762.63       1787.43        57.60 o                         
   0   2  12       2934.73       2961.71        94.21 o                         
   1   2  12       2788.06       2830.09        65.98 o                         
   2   2  12       3966.43       3917.08        90.42 o                         
   3   2  12       1023.98       1071.87        32.45 o                         
   4   2  12       1347.85       1358.17        38.24 o                         
   5   2  12      15265.03      15359.91       294.10 o                         
   6   2  12       2173.85       2176.08        58.10 o                         
   7   2  12      11452.12      11268.18       215.38 o                         
   8   2  12       1566.28       1574.24        44.54 o                         
   9   2  12      17480.75      16948.95       300.14 o                         
  10   2  12       2603.67       2382.56        65.98 o                         
  11   2  12       1571.69       1708.29        55.07 o                         
  12   2  12       4026.75       4087.38       103.30 o                         
   1   3  12       8518.03       8661.81       168.68 o                         
   2   3  12        297.19        365.01        29.27 o                         
   3   3  12      18128.40      18073.31       307.17 o                         
   4   3  12      19985.95      19997.21       310.53 o                         
   5   3  12        573.86        656.77        25.01 o                         
   6   3  12       4777.67       4755.72       100.97 o                         
   7   3  12        371.37        345.60        25.43 o                         
   8   3  12       1152.88       1162.70        41.39 o                         
   9   3  12        588.67        666.86        32.20 o                         
  10   3  12       4055.37       3996.50       105.70 o                         
  11   3  12      10905.57      11012.97       250.87 o                         
   0   4  12      18042.63      18469.43       451.61 o                         
   1   4  12       4867.16       4789.60       103.46 o                         
   2   4  12      21696.36      21451.13       364.70 o                         
   3   4  12       6960.84       7270.33       148.24 o                         
   4   4  12       2543.35       2631.79        68.24 o                         
   5   4  12       8887.31       8861.53       162.40 o                         
   6   4  12       2923.15       2846.30        70.12 o                         
   7   4  12      11526.13      11302.52       223.28 o                         
   8   4  12      11890.58      12064.31       253.79 o                         
   9   4  12        895.88       1011.47        44.78 o                         
  10   4  12       9819.76       9695.45       218.11 o                         
   1   5  12       2072.84       2262.76        69.37 o                         
   2   5  12      25507.00      24778.80       470.91 o                         
   3   5  12       1394.61       1304.01        46.30 o                         
   4   5  12       2138.66       2190.72        62.62 o                         
   5   5  12        287.07        342.92        22.36 o                         
   6   5  12      15125.09      15254.31       275.65 o                         
   7   5  12       2665.67       2552.52        72.48 o                         
   8   5  12      15112.47      14724.43       291.61 o                         
   0   6  12       2338.18       2127.57       106.73 o                         
   1   6  12        941.11       1133.75        56.46 o                         
   2   6  12       3642.30       3704.86       102.89 o                         
   3   6  12        994.74        961.42        43.45 o                         
   4   6  12       4493.09       4534.51       111.36 o                         
   5   6  12        798.14        878.30        39.42 o                         
   2   0  13      16166.24      16493.98       443.53 o                         
   4   0  13      16887.43      16467.80       442.93 o                         
   6   0  13      29204.95      29667.21       714.08 o                         
   8   0  13      27572.33      26434.73       629.93 o                         
  10   0  13         29.02         34.84        14.83 o                         
   0   1  13      13271.84      13723.50       391.75 o                         
   1   1  13       4653.68       4614.30        96.16 o                         
   2   1  13      12839.51      12918.16       234.58 o                         
   3   1  13       4795.80       4802.09       108.04 o                         
   4   1  13        829.27        853.38        33.51 o                         
   5   1  13       7726.82       7638.33       153.83 o                         
   6   1  13        169.86        187.74        17.43 o                         
   7   1  13       5572.62       5433.21       107.17 o                         
   8   1  13       3685.29       3573.50        95.11 o                         
   9   1  13        410.05        526.90        29.75 o                         
  10   1  13       9968.32       9491.26       204.89 o                         
  11   1  13       3615.35       3505.50        85.81 o                         
   1   2  13       8834.04       8748.53       181.60 o                         
   2   2  13       1742.81       1778.05        53.33 o                         
   3   2  13      30140.65      29483.82       505.93 o                         
   4   2  13      15013.93      15349.67       285.35 o                         
   5   2  13       4089.44       4063.95        91.11 o                         
   6   2  13        661.61        665.20        29.92 o                         
   7   2  13       6172.67       6087.36       129.68 o                         
   8   2  13        814.34        856.03        36.05 o                         
   9   2  13       4344.28       4525.52        99.50 o                         
  10   2  13       2962.79       3040.59        72.26 o                         
  11   2  13      12229.60      12177.67       245.74 o                         
   0   3  13       9746.46       9999.25       296.61 o                         
   1   3  13       3721.23       3793.74        86.00 o                         
   2   3  13       2043.74       2133.14        57.91 o                         
   3   3  13      11056.85      10809.58       195.89 o                         
   4   3  13         54.69        104.26        12.91 o                         
   5   3  13      11652.62      11325.89       201.13 o                         
   6   3  13        768.39        735.74        34.10 o                         
   7   3  13       7694.98       7995.33       157.48 o                         
   8   3  13       2346.78       2369.01        65.13 o                         
   9   3  13       3517.26       3278.08        83.31 o                         
  10   3  13       4743.84       4529.70       117.97 o                         
   1   4  13       9832.96       9916.66       187.18 o                         
   2   4  13       2832.85       2863.58        71.56 o                         
   3   4  13       2049.52       2174.78        63.54 o                         
   4   4  13       6244.42       6546.91       153.85 o                         
   5   4  13       7127.43       7273.49       162.66 o                         
   6   4  13      14648.39      14533.47       265.35 o                         
   7   4  13        817.24        884.97        37.82 o                         
   8   4  13       6595.76       6346.88       132.08 o                         
   9   4  13      14443.41      14212.32       304.39 o                         
   0   5  13      13723.75      13472.01       423.98 o                         
   1   5  13        753.37        782.80        41.45 o                         
   2   5  13      11518.94      11499.79       253.18 o                         
   3   5  13        200.15        263.32        23.55 o                         
   4   5  13       2281.00       2154.35        62.95 o                         
   5   5  13       1267.81       1375.99        48.11 o                         
   6   5  13       1963.70       1948.60        54.98 o                         
   1   6  13       8001.70       8205.03       196.99 o                         
   2   6  13       1015.78       1085.94        53.00 o                         
   0   0  14      17179.78      17462.24       597.78 o                         
   2   0  14      12759.92      12828.61       343.15 o                         
   4   0  14      13133.46      12639.12       363.05 o                         
   6   0  14       3105.61       3252.28       117.04 o                         
   8   0  14       4794.51       5041.17       148.72 o                         
  10   0  14       7875.42       7816.60       236.36 o                         
   1   1  14       6976.58       7227.14       156.06 o                         
   2   1  14       5635.76       5476.05       113.01 o                         
   3   1  14       8778.82       8602.86       174.88 o                         
   4   1  14       5197.68       5105.15       112.12 o                         
   5   1  14       1057.10       1006.30        35.53 o                         
   6   1  14       3524.65       3479.38        83.06 o                         
   7   1  14        945.75       1067.75        40.07 o                         
   8   1  14       2646.82       2688.76        75.81 o                         
   9   1  14       5648.49       5387.35       117.04 o                         
  10   1  14       1994.36       1912.99        59.54 o                         
   0   2  14      16074.40      16143.45       445.68 o                         
   1   2  14      14110.67      13984.60       267.79 o                         
   2   2  14        641.91        714.16        30.34 o                         
   3   2  14      13032.55      12724.42       256.62 o                         
   4   2  14        416.73        442.86        27.33 o                         
   5   2  14      16367.72      16080.84       324.00 o                         
   6   2  14       3736.07       3729.66        91.84 o                         
   7   2  14      29775.42      29897.54       644.33 o                         
   8   2  14       8714.43       8763.50       178.72 o                         
   9   2  14       2199.89       1863.84       203.97 o                         
   1   3  14      15225.01      14825.52       281.31 o                         
   2   3  14        559.49        515.78        28.95 o                         
   3   3  14       4115.54       4257.12       104.85 o                         
   4   3  14       1428.63       1382.25        40.62 o                         
   5   3  14        204.52        208.83        16.89 o                         
   6   3  14        120.89        131.59        13.76 o                         
   7   3  14       1300.47       1298.49        46.45 o                         
   8   3  14        447.20        471.67        35.15 o                         
   0   4  14       2553.16       2486.87       101.00 o                         
   1   4  14       7432.47       7520.96       165.01 o                         
   2   4  14       2088.22       2001.52        54.69 o                         
   3   4  14       1820.94       1871.37        60.65 o                         
   4   4  14       2836.88       2748.34        75.13 o                         
   5   4  14      11391.69      11432.86       238.68 o                         
   6   4  14       2442.05       2586.24        75.99 o                         
   7   4  14       1466.77       1456.71        53.61 o                         
   1   5  14        649.20        567.89        37.22 o                         
   2   5  14       4078.51       4164.54       113.05 o                         
   3   5  14        591.42        687.25        37.98 o                         
   2   0  15       3171.36       2902.29       103.91 o                         
   4   0  15      34962.43      35809.09       869.10 o                         
   6   0  15      20503.67      20185.79       542.34 o                         
   8   0  15       8228.69       7959.00       231.26 o                         
   0   1  15      21006.28      20629.42       589.12 o                         
   1   1  15        566.70        559.10        29.80 o                         
   2   1  15       9264.04       8999.46       196.10 o                         
   3   1  15       1074.08       1113.17        46.16 o                         
   4   1  15        564.85        587.05        30.33 o                         
   5   1  15       3295.98       3333.84        82.61 o                         
   6   1  15        398.84        445.54        32.65 o                         
   7   1  15       1305.74       1247.92        42.93 o                         
   8   1  15       7401.91       7265.32       152.31 o                         
   1   2  15       4653.23       4737.31       117.92 o                         
   2   2  15       2327.46       2368.75        65.83 o                         
   3   2  15       6281.57       6337.91       146.48 o                         
   4   2  15       3655.53       3821.21       101.04 o                         
   5   2  15       3422.23       3253.23        83.43 o                         
   6   2  15       1504.17       1465.08        49.33 o                         
   7   2  15       2316.71       2289.39        73.65 o                         
   0   3  15       7758.10       7638.53       218.39 o                         
   1   3  15       1908.23       1886.68        54.18 o                         
   2   3  15       1662.66       1644.64        52.55 o                         
   3   3  15       4497.93       4471.06        99.53 o                         
   4   3  15        250.95        299.63        25.10 o                         
   5   3  15       5059.34       4936.72       110.95 o                         
   6   3  15        409.76        441.86        22.45 o                         
   1   4  15       3751.92       3763.02        89.08 o                         
   2   4  15       6293.31       6393.69       128.08 o                         
   3   4  15       8989.39       8733.30       176.93 o                         
   0   0  16      33024.39      34516.11      1443.57 o                         
   2   0  16       5400.98       5601.00       168.59 o                         
   4   0  16       2773.99       2726.22       124.40 o                         
   6   0  16       1979.71       1973.82        85.86 o                         
   1   1  16       7478.80       7224.87       175.82 o                         
   2   1  16       1781.84       1766.94        59.18 o                         
   3   1  16       7494.14       7490.97       149.30 o                         
   4   1  16       9809.67       9824.20       218.40 o                         
   5   1  16       3820.14       3849.46        96.97 o                         
   0   2  16        616.91        615.59        44.55 o                         
   1   2  16       2673.45       2683.51        69.89 o                         
   2   2  16       2678.60       2594.83        72.01 o                         
   3   2  16       5496.61       5512.13       124.77 o                         
   4   2  16       1498.29       1495.72        53.38 o                         
   1   3  16       9463.79       9357.10       181.07 o                         
   2   3  16       1174.02       1160.45        41.38 o                         
                                                                                
